# Supplementary material for: Dynamic control of Argonautes by a rapidly evolving immunological switch
Source: Curr Biol. Author manuscript; Available in PMC 2025 Sep 1. (PMC12401492; doi:10.1016/j.cub.2025.05.039)
Supplement: Data S1 [file NIHMS2105966-supplement-Data_S1.xlsx]

## Sheet: A
	pals-22_R1	pals-22_R2	pals-22_R3	pals-22;rrf-3_R1	pals-22;rrf-3_R2	WT_R1	WT_R2	rrf-3_1	rrf-3_2	rrf-3_3
WBGene00000001	1179.42	1248.53	1346.79	1731.56	1555.19	1039.81	1138.23	1687.33	1908.8	1473.79
WBGene00000002	200.793	244.195	292.722	263.989	210.463	245.303	256.722	307.614	303.533	306.19
WBGene00000003	439.215	481.708	535.72	549.747	505.639	503.874	493.247	644.429	583.182	561.581
WBGene00000004	2549.53	2771.71	2757.02	2413.98	2470.82	3067.38	3242.89	2848.34	2574.82	2713.45
WBGene00000005	12.5252	6.07105	6.1993	5.28688	11.1404	7.7296	8.06769	11.0016	19.4153	11.5067
WBGene00000006	1704.6	1888.63	1742.53	1735.8	1514.44	1778.08	1974.42	1587.24	1223.86	1653.29
WBGene00000007	33.723	53.0554	35.6277	33.1193	31.8181	35.826	37.7215	36.5908	48.9539	55.1165
WBGene00000008	3.19656	4.13673	7.79683	5.66742	7.71198	5.08474	14.5092	12.9065	10.3596	11.4205
WBGene00000009	19.1125	26.445	25.4505	35.5709	22.6264	51.6449	29.1901	36.2935	34.5468	44.7181
WBGene00000010	265.361	295.143	315.824	333.399	313.981	294.906	314.913	386.611	386.866	344.976
WBGene00000012	89.578	82.2265	58.7388	153.019	123.008	60.0552	58.0727	187.879	191.668	154.928
WBGene00000013	502.063	561.713	462.837	852.816	801.298	353.82	287.453	838.359	935.535	718.388
WBGene00000014	0	0	62.2732	6.61766	8.51006	0	0	0	0	0
WBGene00000015	80.2976	107.704	53.7278	84.321	91.2832	23.5917	9.01693	42.7364	45.6108	14.8614
WBGene00000016	186.897	229.19	128.792	430.972	359.212	144.629	118.575	460.777	502.356	411.126
WBGene00000017	317.216	416.95	159.807	786.404	467.685	261.815	175.73	662.326	632.24	549.974
WBGene00000018	656.1	558.164	797.036	650.676	559.293	658.745	743.425	735.23	775.858	731.435
WBGene00000020	665.52	384.929	703.839	398.654	330.543	608.591	921.197	397.791	469.249	447.415
WBGene00000021	0.57582	0.494516	8.20551	1.24918	1.42598	1.10185	0.837659	1.22736	0.550445	1.24687
WBGene00000022	812.67	506.001	890.077	441.384	398.924	280.256	422.753	307.906	282.79	395.236
WBGene00000023	9.22124	6.75388	3.12879	5.14946	9.06736	1.66115	1.97316	7.92726	7.25985	7.83235
WBGene00000024	101.011	123.911	133.547	18.5162	33.0503	19.8515	21.745	20.6788	26.0108	30.2082
WBGene00000025	23.1873	22.959	14.4941	11.5117	12.7227	0.624359	2.96878	3.51908	5.22989	2.74837
WBGene00000027	41.229	36.9013	63.4439	8.65509	6.70143	0	1.03993	2.10956	4.79704	0
WBGene00000028	22.2043	10.6055	21.4583	7.61666	3.11855	0	0.55274	0	0	0
WBGene00000029	7.63177	6.37686	3.35675	1.83386	0	4.77123	1.19585	0	0	1.80758
WBGene00000030	4.30084	9.54734	10.4653	6.23897	4.89405	0	1.15753	2.02913	9.39448	4.52386
WBGene00000031	633.893	451.581	565.07	1133.63	1173.65	271.231	320.76	1610.63	1410.91	1252.36
WBGene00000032	0	8.53975	0	6.82165	0	5.58885	0	0.308263	4.37289	0.00214148
WBGene00000033	387.4	422.412	392.738	1363.98	1156.1	174.446	132.443	2253.91	1706.9	1711.72
WBGene00000034	378.137	371.306	326.542	600.868	614.427	168.85	181.566	951.812	791.229	656.551
WBGene00000035	292.284	304.696	313.761	363.09	302.709	315.31	344.446	479.168	468.772	418.42
WBGene00000036	3077.9	2750.38	2834.78	2133.2	2108.72	2914.77	3191.79	1376.91	1111.33	1674.89
WBGene00000037	262.911	312.067	305.482	373.206	300.052	233.76	244.827	425.057	423.701	406.596
WBGene00000038	27.9234	29.8575	34.7581	56.4451	33.9614	13.7256	15.6612	67.9264	73.4987	63.1779
WBGene00000039	507.086	457.157	675.029	485.574	464.66	221.014	135.589	568.832	683.457	478.414
WBGene00000040	2482.09	2574.85	2579.45	2445.12	2865.21	3421.89	3813.67	3048.99	2781.67	2818.27
WBGene00000041	6886.32	7360.26	7298.41	5774.08	6361.13	8225.57	9639.88	6812.64	5346.55	7584.23
WBGene00000042	217.582	211.897	187.03	206.627	199.758	272.5	263.731	163.284	150.625	180.191
WBGene00000043	17.1274	28.7942	34.8215	35.4785	34.9686	20.141	22.862	47.118	44.099	41.266
WBGene00000044	321.195	353.255	293.749	229.214	218.386	469.746	448.954	206.596	183.737	213.712
WBGene00000045	14.2047	18.3691	15.5949	18.8019	17.9281	17.4594	7.37972	27.6138	25.4664	22.3656
WBGene00000046	134.545	163.145	140.182	130.698	122.793	179.851	185.545	114.149	123.523	103.908
WBGene00000047	254.123	291.466	299.355	289.257	227.481	250.79	244.811	246.553	285.918	238.27
WBGene00000048	97.4713	85.0115	87.7141	78.0146	72.8282	92.8014	89.2984	80.8222	57.6598	83.5139
WBGene00000049	18.0099	13.8276	20.0247	23.1691	24.0263	25.6242	31.0704	20.6423	26.2997	18.1281
WBGene00000050	24.5849	26.3788	40.6822	35.6162	29.3275	39.0499	47.0031	41.9241	47.5188	48.1161
WBGene00000051	308.27	290.258	369.567	494.252	424.301	303.501	328.113	516.498	544.322	502.595
WBGene00000053	72.849	84.1933	67.9778	52.018	42.6675	82.1735	84.6126	43.2691	46.6847	47.4059
WBGene00000054	220.694	220.39	186.694	170.665	154.477	245.689	289.527	181.443	140.447	191.43
WBGene00000055	317.863	372.329	347.202	287.963	294.065	479.833	504.692	286.606	236.607	270.456
WBGene00000056	111.507	100.245	43.054	198.389	135.037	58.4001	71.2589	136.385	198.926	201.389
WBGene00000057	45.8521	54.7448	46.0102	76.3551	81.8284	40.7916	36.2514	72.2461	82.3959	63.0795
WBGene00000058	555.099	558.947	587.016	419.167	456.555	827.879	833.189	340.973	322.598	371.834
WBGene00000059	103.287	112.97	133.393	151.967	128.7	149.297	195.007	160.521	173.797	145.835
WBGene00000060	275.697	299.527	264.718	221.018	235.57	448.238	479.216	197.826	180.212	232.79
WBGene00000061	35.7505	53.268	44.5543	117.333	99.5142	29.1	32.78	152.324	156.848	109.326
WBGene00000062	326.203	303.718	270.629	236.939	220.714	454.61	436.992	189.814	146.837	217.393
WBGene00000063	82923	90826.3	79033.1	85722.7	86618.5	59875.2	70797.7	73801.7	45937.1	85486.1
WBGene00000064	8648.97	7939.43	8105.94	11557.3	11449.6	4254.36	4345.75	13351.2	12493.1	10738.3
WBGene00000065	34327.1	34366.7	30580.7	26772.6	26463.8	22148.7	23124.8	22302.2	17716.3	25171.4
WBGene00000066	49251.1	42590.1	53940	35795.3	34486.8	41552.5	55336	36037.3	31490.1	38270.1
WBGene00000067	17350.2	18055.9	17991.6	15576.1	15053.9	8172.05	9630.75	13222.2	10098.2	14916.9
WBGene00000068	1028.38	975.25	1098.14	641.628	690.747	1212.48	1434.24	661.358	615.746	747.564
WBGene00000069	197.908	218.591	194.384	150.641	149.817	249.001	294.669	126.912	111.13	150.631
WBGene00000070	540.36	581.438	599.181	423.497	424.669	711.846	795.901	473.732	424.861	539.818
WBGene00000071	194.796	213.663	225.038	167.471	159.684	232.26	237.025	178.09	183.521	194.178
WBGene00000072	1304.45	1387.04	1315.89	1000.65	1072.9	2017.12	2091.15	926.903	688.377	1180.43
WBGene00000073	1310.62	1384.47	1419.79	1255.4	1336.04	2011.21	1779.96	1264.45	1191.68	1437.86
WBGene00000074	1413.97	1238.59	1575.76	1995.36	1625.83	875.139	1009.42	2159.18	2413.99	2072.58
WBGene00000075	436.251	487.263	442.556	389.999	398.484	284.194	311.612	219.068	204.72	231.546
WBGene00000079	1800.7	1876.45	2257.37	2028.52	1856.39	1764.68	2017.97	2424.61	2499.35	2296.77
WBGene00000080	1105.95	1087.99	1149.19	1211.29	1229.1	1222.83	1263.12	1276.49	1267.36	1212.37
WBGene00000081	3353.88	3711.3	4081.92	4403.44	4346.52	6370.02	7115.68	5379.97	4616.69	5800.76
WBGene00000082	332.906	228.151	373.489	229.373	213.894	319.563	381.266	223.43	250.11	248.839
WBGene00000083	2735.63	2922.77	2930.92	1222.83	1442.47	3487.89	4641.74	1449.73	899.343	1664.7
WBGene00000084	233.753	216.104	242.578	176.053	168.999	300.267	308.557	156.29	173.607	180.072
WBGene00000085	312.033	331.473	291.208	253.814	258.383	340.141	376.415	241.794	247.316	246.496
WBGene00000086	883.882	696.818	830.215	607.84	554.846	1109.19	1313.78	595.349	579.453	696.465
WBGene00000088	3184.52	3223.06	3154.43	2225.73	2380.17	2884.92	3049.26	1266.61	884.64	1698.98
WBGene00000089	1566.08	1779.91	1630.24	1509.81	1542.38	1800.19	1904.93	1470.01	1319.81	1503.56
WBGene00000090	454.862	487.133	530.409	458.135	454.115	518.542	542.093	462.937	449.534	475.175
WBGene00000092	3688.08	3855.5	3364.69	3045.42	2939.43	4796.46	5165.8	2979.16	2557.75	2836.1
WBGene00000093	608.606	641.574	479.961	534.414	566.981	622.579	547.126	448.345	356.376	462.672
WBGene00000094	729.737	719.635	678.517	546.567	552.246	664.051	615.564	555.282	538.179	526.569
WBGene00000095	2342.54	2474.48	2429.29	2363.33	2366.85	2808.72	2940	2300.2	2286.71	2434.62
WBGene00000096	369.956	368.037	355.538	273.709	282.599	602.082	695.828	244.782	238.908	269.531
WBGene00000097	2671.64	3097.58	2983.91	6022.64	5723.47	1868.28	2158.23	5736.05	6567.09	4881.24
WBGene00000098	365.165	303.061	247.336	253.28	354.342	201.65	125.795	342.088	388.146	344.609
WBGene00000099	215.325	208.976	172.704	754.816	618.428	187.988	133.205	1008.1	982.306	859.862
WBGene00000100	7036.59	5184.04	7074	5188.72	4848.74	7621.11	8830.25	5567.46	5738.15	5934.04
WBGene00000101	1585.09	1596.66	1709.84	1498.03	1473.75	1647.17	1725.3	1301.84	1383.75	1374.5
WBGene00000102	5187.63	5317.29	5043.15	4330.69	4586	7148.31	7290.95	4309.51	3908.85	4426.21
WBGene00000103	2932.66	3239.94	2980.66	2442.8	2640.4	4561.82	4851.8	2442	2108.17	2613.57
WBGene00000105	2905.31	2337.1	2931.18	1991.48	1785.92	3052.62	3591.11	2063.58	2122.54	2193.2
WBGene00000106	901.716	796.305	997.77	1106.92	954.54	757.495	909.477	1117.98	958.736	1064.5
WBGene00000107	6227.35	6729.78	6014.98	6786.66	8231.71	19864.5	22202.3	11464.7	10038.7	11400.4
WBGene00000108	1.1561	1.49519	2.93798	8.39606	4.29154	0.657721	1.25104	7.42156	9.92177	9.51315
WBGene00000109	2706.41	2609.36	2831.85	2326	2670.68	5133.4	4939.98	1980.42	1979.61	2328.18
WBGene00000110	4621.55	5312.41	5550.71	4845.04	4963.25	5606.62	5847.6	4581.81	3999.61	5043.92
WBGene00000111	1968.39	2620.69	1946.61	2176.88	2946.68	5075.24	4507.84	2792.56	1840.77	4138.14
WBGene00000112	3190.49	2926.96	2865.64	3252.26	3204.34	3939.73	3777.31	2519.44	1969.97	3067.7
WBGene00000113	1692.18	1605.59	1802.76	1206.19	1193	2095.49	2147.91	1117.9	902.423	1324.08
WBGene00000114	66069.7	62142.6	64693.4	61849.1	56392.1	98236.2	114857	62958.4	53676.5	64389.7
WBGene00000115	914.009	976.924	943.325	977.656	1105.85	1456.65	1510.62	1224.2	1218.88	1235.81
WBGene00000116	1349.7	1566.94	1512.95	1310.23	1392.92	1344.24	1369.57	1078	825.454	1238.91
WBGene00000117	1322.7	1315.89	1422.52	1757.57	1507.02	1519.93	1640.32	1805.06	1876.21	1920.69
WBGene00000118	3157.74	3247.84	3062.44	3274.29	3450.8	5114.09	4923.17	2965.93	2740.28	3701.61
WBGene00000120	5735.86	6341.75	6238.56	9394.03	9014.34	3570.03	3831.77	9681.63	10571.1	8210.39
WBGene00000121	2267.79	2093.43	1900.58	2582.08	2606.28	1381.26	1197.89	2581.92	2629.54	2378.72
WBGene00000122	9036.23	9592.44	8585.73	8246.38	8069.79	7703.18	8399.59	6136.48	6044.37	6386.71
WBGene00000123	1091.06	619.024	1320.46	971.535	829.56	626.394	1016.45	1045.4	1177.28	1046.44
WBGene00000133	316.169	336.174	311.452	246.941	240.814	1168.82	1339.97	478.756	384.219	528.519
WBGene00000134	329.791	312.512	333.348	268.404	265.382	429.635	501.408	226.064	219.86	261.921
WBGene00000135	202.032	242.859	232.173	199.924	214.757	323.007	364.048	187.388	156.078	198.941
WBGene00000136	555.762	661.241	624.981	576.059	622.401	976.044	932.927	738.695	551.955	887.639
WBGene00000137	312.713	308.859	350.055	382.751	359.031	352.319	327.119	427.737	468.327	420.471
WBGene00000138	323.291	333.53	307.76	401.001	365.711	312.024	253.658	486.372	405.443	488.133
WBGene00000139	110.002	138.425	154.312	130.627	123.119	355.176	332.967	132.819	142.544	193.493
WBGene00000140	1191.06	566.862	1064.08	370.671	367.277	847.161	1452.87	516.709	560.585	394.748
WBGene00000142	1438.45	1537.06	1466.77	1732.72	1624.39	1364.93	1501.94	1635.93	1703.19	1507.49
WBGene00000143	410.839	356.988	413.611	307.702	308.396	426.613	440.162	329.683	298.858	340.746
WBGene00000144	115.751	103.112	44.1748	55.584	79.1748	40.3237	9.40237	70.0238	60.3595	64.6788
WBGene00000145	1730.4	1718.44	1702.99	2142.38	2057.42	2489.44	2542.74	2156.17	1898.05	2198.56
WBGene00000146	4173.32	4338.07	4825.26	5359.61	5618.91	4528.4	3814.2	4659.64	4498.95	5111.65
WBGene00000147	1106.09	1277.18	1296.74	1548.45	1505.31	1353.93	1529.96	1651.17	1820.58	1406.51
WBGene00000148	547.077	578.538	594.75	645.464	651.655	529.376	597.864	655.153	814.105	660.223
WBGene00000149	14200.3	13799.1	14590.1	14550.2	13548.1	13561.8	14173	14325.4	12946.5	14214.3
WBGene00000150	2569.66	2506.18	2956.19	2772.58	2507.03	2963.95	3139.65	3061.02	3643.69	2888.12
WBGene00000151	2329.17	2107.99	1939.81	2084.23	2049.59	2298.09	2294.74	1534.59	1535.41	1689.67
WBGene00000155	540.452	548.286	526.869	421.396	501.269	638.481	670.901	472.018	398.49	554.311
WBGene00000156	904.208	987.795	987.612	986.801	978.505	1171.68	1232.11	1131.15	1073.19	1143.36
WBGene00000157	2132.55	2085.17	1978.52	2427.72	2429.53	2055.25	2101.95	2743.39	2540.32	2225.24
WBGene00000158	1222.88	1157.76	1294.62	1180.57	1140.63	1084.63	1149.54	1209.27	1220.26	1224.34
WBGene00000159	3683.23	3575.19	3189.27	3080.2	3340.26	3898.17	3856.8	3202.86	3118.74	3061.88
WBGene00000160	2160.77	1932	2256.75	1941.88	1892.34	1634.5	1886.97	2262.8	2157.81	2103.18
WBGene00000161	1494.88	1491.94	1629.81	1402.51	1309.63	1410.78	1554.63	1475.55	1395.05	1489.89
WBGene00000162	960.6	755.663	877.15	552.146	521.717	826.902	963.624	597.159	593.529	636.322
WBGene00000163	1972.22	2024.83	2076.12	1893.35	1894.75	1856.56	1888.3	2003.15	2150.22	1912.29
WBGene00000164	690.982	742.214	771.335	778.666	752.933	813.576	749.104	848.64	880.074	776.953
WBGene00000165	1575.86	1530.77	1489.95	1464.25	1447.13	1481.54	1212.53	1329.34	1485.64	1461.74
WBGene00000166	383.174	384.715	358.928	315.015	291.595	470.621	490.474	271.242	218.873	308.774
WBGene00000168	119.439	113.965	136.154	106.866	118.449	136	138.836	112.104	115.391	115.372
WBGene00000169	259.285	268.083	192.034	363.311	342.158	316.552	320.027	353.456	306.239	441.199
WBGene00000170	50561.9	53545.9	52316.7	42002.1	40441	50217.6	54062.4	38284.7	30748.6	41723.4
WBGene00000171	8.59872	0	4.36614	6.90789	3.1903	11.5063	14.7995	5.99395	14.4213	7.94815
WBGene00000172	1142.45	1336.25	1334.63	865.216	831.021	994.727	981.466	612.091	444.315	806.618
WBGene00000173	28.4309	50.9271	27.8654	61.1893	87.2787	17.6828	26.2981	99.3025	103.502	66.7401
WBGene00000174	81.8659	61.3768	61.6429	177.696	131.071	47.2593	49.0574	186.668	208.448	178.405
WBGene00000175	2874.37	3186.71	2782.12	3446.32	3077.44	2450.29	3235.82	3497.44	2883.35	3158.67
WBGene00000176	335.079	432.443	472.364	640.837	549.662	324.149	319.015	643.591	508.852	693.995
WBGene00000177	313.23	319.514	254.933	255.08	224.8	516.334	486.807	241.855	188.193	362.051
WBGene00000178	2309.45	2588.1	2544.67	2077.4	2011.56	2912	3214.84	2215.14	2320.83	2440.54
WBGene00000179	1509.01	1489.66	1415.97	1520.05	1548.61	1531.97	1394.49	1484.79	1434.4	1581.41
WBGene00000180	1107.1	1173.96	1197.83	963.779	1089.41	1300.03	1442.97	849.643	755.475	962.067
WBGene00000181	5631.8	5879.72	5333.06	6213.36	6373.48	7177.93	7761.54	6778.48	5960.63	6733.94
WBGene00000182	9908.98	10400.1	10211.3	11775.7	11088.7	10185.2	10561.9	12839.4	12696.4	12047.3
WBGene00000183	10947.1	11422.8	10943.7	10116.9	10282.9	10667.9	11065.8	10943.9	10356.2	10061.1
WBGene00000184	2579	2564.86	2441.02	2540.42	2409	2938.14	3018.73	2323.45	2269.95	2483.95
WBGene00000185	100.195	110.168	159.39	106.954	111.547	80.6595	81.8874	71.0934	45.433	60.9495
WBGene00000186	1144.38	910.497	1151.61	922.195	879.437	1131.57	1272.27	994.957	1046.3	1003.64
WBGene00000187	1374.68	1513.34	1468.03	1563.58	1488.69	1458.15	1427.26	1535.29	1585.39	1419.67
WBGene00000188	312.522	328.867	354.311	385.85	342.44	342.419	370.524	377.082	387.358	391.993
WBGene00000189	838.661	726.014	677.585	842.819	734.147	907.539	772.528	653.938	730.275	687.401
WBGene00000190	379.557	559.889	332.022	754.863	687.153	94.2342	132.828	832.219	846.933	634.054
WBGene00000191	903.645	991.784	916.72	1612.72	1301.51	132.105	209.432	1199.39	1246.81	901.415
WBGene00000192	4034.41	4146.69	3961.91	4721.27	4468.28	3561.31	3643.55	4394.15	4666.78	4134.76
WBGene00000193	317.424	419.972	329.754	507.519	446.621	389.492	404.49	483.637	590.282	474.967
WBGene00000195	1252.02	1293.45	1163	1275.86	1265.84	1597.39	1595.17	1324.6	1151.73	1356
WBGene00000196	512.85	451.737	484.208	418.395	397.522	641.989	701.953	373.907	361.049	436.032
WBGene00000197	3403.84	3154.18	3885.72	4270.95	4037.58	1954.93	2389.42	4940.8	4944.76	4532.7
WBGene00000198	5243.37	5671.16	5278.15	4915.77	5068.81	5292.58	5622.35	5251.28	4445.19	5220.41
WBGene00000199	2023.9	2145.74	2384.76	2455.6	2260.53	1890.12	2126.95	2469.34	2522.69	2506.13
WBGene00000200	3126	3153.21	3299.03	3314.36	3160.14	2656.67	2969.64	3389.87	3387.72	3237.77
WBGene00000201	3751.69	3950.59	4032.92	4151.63	4120.16	3405.54	3554.33	4406.43	4019.18	4049.91
WBGene00000202	1071.49	1025.25	1091.74	1205.46	1213.84	1211.08	1137.78	1179.59	1152.89	1180.44
WBGene00000203	2364.27	2393.39	2269.41	3122.46	3012.36	1714.85	1768.64	3166.14	3018.22	2800.65
WBGene00000204	2938.89	3357.49	2979.83	3435.51	3363.27	2734.66	2901.63	3777.21	3638.72	3295.67
WBGene00000205	2039.07	2151.24	1918.11	2679.42	2446.05	1467.17	1596.57	2691.75	2734.37	2507.62
WBGene00000206	1239.93	1047.16	845.854	860.873	1111.43	830.838	703.22	914.408	888.402	844.387
WBGene00000207	17917.5	18307.6	16425.1	16094.3	16272.3	24748.5	26998.7	16857.6	13448.6	17501.2
WBGene00000208	3345.58	3270.63	3618.27	3978.26	3633.9	1994.44	2559.32	3856.24	3725.02	3365.16
WBGene00000209	7864.62	7091.57	5311.84	4840.29	4988.88	5570.66	4971.84	4389.37	3394.5	4241.52
WBGene00000210	17515.8	18922.1	14568.1	13489.9	13687.2	24484.1	28130.2	14431.1	11189.5	16178.9
WBGene00000211	326.925	314.744	395.288	499.409	437.81	308.904	264.514	608.599	650.129	485.78
WBGene00000212	64.8815	89.4165	78.6817	164.771	132.488	258.695	194.909	292.808	302.659	296.737
WBGene00000213	19.3067	39.6022	27.7028	48.5452	41.9949	368.027	274.14	81.5712	67.8665	107.028
WBGene00000214	82277.6	86840.5	77593.8	67643.9	71822.4	230120	250501	90324.8	51001.7	129739
WBGene00000215	4267.06	5365.35	4825.57	3599.05	4090.68	9091.1	8597.97	5323.52	3362.54	7298.07
WBGene00000216	17380.2	19203.5	18485	14502.1	15313.1	37028.4	38649.4	18008.9	13030.2	23063.8
WBGene00000217	10671.8	11292.7	10990.7	7459.32	7874.78	12462.9	13418.3	7675.21	6597.11	8096.01
WBGene00000218	9752.7	11167.4	10127.3	11522	11431.7	33306.2	33378.3	17303.5	12241.9	21903.7
WBGene00000219	27234.7	30652.7	31533.3	43670.5	38715.9	72886.2	73398	63420	46304.6	71351.8
WBGene00000220	792.347	964.263	1146.67	1278.52	1228.91	493.468	444.084	1575.96	1850.05	1234.99
WBGene00000221	6378.78	6742.18	6662.21	7674.5	8941.73	7899.63	7627.4	7726.01	7002.72	7644.3
WBGene00000222	1076.74	1043.13	1136.82	803.25	788.581	1493.27	1558.09	849.417	860.144	850.299
WBGene00000223	6392.19	6779.55	6780.19	6655.42	7022.24	7169.7	6994.9	6641.02	6477.11	6695.15
WBGene00000224	4667.5	4894.29	5163.46	5566.58	5402.21	4678.67	4936.16	5775.02	5598.47	5418.04
WBGene00000225	3215.11	3418.15	3310.45	2744.9	2786.32	3601.83	4080.96	2541.38	2221.51	2909.76
WBGene00000226	441.313	401.867	432.513	461.413	429.954	403.36	432.584	561.471	641.022	521.682
WBGene00000227	169.428	91.3776	181.068	110.579	96.8207	169.541	243.359	143.013	158.861	154.23
WBGene00000228	1503.39	1530.96	1704.89	1573.63	1440.36	1105.25	1211.88	1539	1501.36	1619.22
WBGene00000229	24346.1	24143.2	22589.8	20716.1	22431.1	34559.9	37700	24140.9	19149	26036
WBGene00000230	22546.4	23216.6	20000.1	18607.8	18840.1	32548.9	36782.3	20399.1	15601.9	21287.2
WBGene00000231	2138.79	1235.43	2138.98	1531.22	1249.9	1476.36	2211.27	1501.61	1605.75	1546.53
WBGene00000232	712.101	783.718	613.415	706.998	677.866	719.79	756.038	794.278	823.289	668.259
WBGene00000233	436.713	572.178	462.782	468.738	472.4	617.761	600.285	589.795	477.266	608.889
WBGene00000235	7622.27	8065.69	8286.26	13266.4	12827.1	3680.22	3739.55	13114	15075.4	10662.8
WBGene00000236	1946.36	1854.94	1692.37	2680.17	2854.78	1333.35	1296.32	2868.5	3484.24	2363.78
WBGene00000237	618.226	648.933	722.703	660.421	619.134	636.579	735.7	777.13	762.536	773.418
WBGene00000238	1067.07	1040.8	1158.16	845.752	832.299	1195.57	1200.1	822.142	693.871	936.512
WBGene00000239	171.702	206.595	165.325	258.858	278.441	414.861	370.875	336.108	271.6	412.741
WBGene00000240	21020.8	21399.3	19946.8	13762.6	16100.7	34101.7	36276.7	15113.4	12425.9	15130.8
WBGene00000241	169.582	175.915	166.526	180.594	169.994	221.552	245.863	202.871	193.703	196.987
WBGene00000242	116.667	118.826	121.129	139.935	125.542	126.83	133.731	132.673	147.986	111.937
WBGene00000244	324.904	378.721	362.265	370.102	339.416	396.288	466.456	358.064	324.076	358.208
WBGene00000245	892.001	965.319	872.725	730.231	880.718	983.552	1191.18	832.159	681.889	793.494
WBGene00000246	177.7	220.244	220.875	243.269	254.086	292.934	251.739	298.788	287.789	309.464
WBGene00000247	1469.87	1583.12	1729.37	3203.94	2986.34	1074.32	1185.93	3480.12	3907.33	2786.99
WBGene00000248	3423.57	3610.05	3585.33	3412.94	3297.99	3511.97	3792.72	3426.01	3134.95	3423.67
WBGene00000249	2504.98	2785.96	2446.76	2827.01	2742.33	2520.06	2523.97	2875.68	2613.43	2663.95
WBGene00000250	127.369	93.61	77.1735	79.7845	98.8861	61.2071	20.1259	82.7404	80.7577	60.2043
WBGene00000251	95.8795	37.1574	7.92726	2.18897	1.66932	8.57301	1.30472	2.19223	0.572496	2.37335
WBGene00000252	655.153	148.569	37.6382	6.5874	12.4175	59.1558	4.41657	14.2354	13.7122	11.6748
WBGene00000253	462.051	411.657	500.499	328.233	352.481	630.922	651.913	362.804	343.783	408.858
WBGene00000254	2175.26	1856.54	2456.62	1939.05	1943.91	2260.51	2625.41	2232.34	2426.1	2216.84
WBGene00000255	236.516	260.419	110.285	20.1256	23.641	90.5887	17.9889	41.0473	17.7198	22.566
WBGene00000256	11032.7	5776.32	2105.4	4.05393	31.9662	569.765	53.4692	12.1251	3.85148	7.89281
WBGene00000257	222.584	225.513	270.642	387.601	385.689	136.293	139.719	546.686	549.949	511.331
WBGene00000259	1065.18	1070.53	1015.37	843.375	917.237	1548.72	1599.95	820.066	726.631	943.36
WBGene00000262	699.185	798.694	778.507	1162.35	1117.43	667.733	695.634	1219.89	1237.86	1108.63
WBGene00000263	28606.9	29884.6	24082.6	22819.4	23790.3	35084.8	37792.1	23802.4	19151.8	23281.2
WBGene00000264	78.4807	70.9906	63.7715	153.232	126.817	43.4841	66.7065	195.521	240.026	152.147
WBGene00000265	86.6747	96.2358	82.7082	197.806	160.551	61.6875	55.4658	281.394	295.413	242.488
WBGene00000266	1901.79	1899.45	2017.03	1477.25	1506.88	1480.69	1543.66	1590	1605.42	1540.84
WBGene00000267	694.519	680.705	713.937	473.818	410.888	585.702	617.91	343.462	333.653	400.818
WBGene00000268	1623.64	1805.69	1766.02	1863.58	1934.68	1743.66	1955.37	2021.35	1776.72	1949.06
WBGene00000269	705.246	716.979	630.722	722.982	668.413	806.697	849.342	749.741	659.803	703.874
WBGene00000270	270.001	290.07	251.414	226.972	261.198	254.061	251.196	185.107	191.907	207.802
WBGene00000271	832.062	805.189	861.456	829.817	793.948	907.949	892.447	797.362	787.261	835.426
WBGene00000272	264.282	270.824	299.617	222.914	184.018	93.8999	117.516	218.508	260.077	215.21
WBGene00000273	68947.3	64188	67783.1	63384	68298.6	109424	118155	56777.3	50374.2	63789.3
WBGene00000274	210.474	147.909	242.764	169.701	147.448	215.331	263.595	199.028	210.581	205.271
WBGene00000275	230.148	252.88	205.462	541.622	507.351	185.97	201.787	883.306	873.628	750.787
WBGene00000276	12125.2	13346.6	13097.5	13539.7	13807.8	16853.5	16001.8	13879	13626.5	12805.5
WBGene00000277	30010.7	28498.6	27417	21500.9	20381.6	39115	41106.5	17772.4	15531.1	21106.1
WBGene00000279	558.486	597.576	573.053	543.311	499.031	682.539	694.343	492.298	474.671	430.851
WBGene00000280	601.935	634.393	601.166	482.45	492.525	721.442	755.671	464.411	435.543	442.491
WBGene00000281	1875.85	1961.98	1742.91	2058.61	1802.9	2451.71	2629.3	1884.5	1480.05	2181.94
WBGene00000282	2820.66	3067.22	2513.06	7748.78	6597.06	1856.1	1979.9	10781.8	11329.4	8891.97
WBGene00000283	574.225	681.036	562.105	627.701	530.816	716.592	707.115	577.577	505.381	602.782
WBGene00000284	2087.13	2381.27	1978.94	1999.24	1980.37	2268.04	2443.31	1818.49	1433.71	1932.1
WBGene00000285	1534.72	1438.95	1457.67	2392.61	2080.95	1610.01	1580.5	2382.04	2463.9	2234.83
WBGene00000286	8816.5	8823.51	8281.32	6390.02	6604.53	12269.6	12332.1	4945.87	4511.03	5924.26
WBGene00000287	132.438	193.107	156.722	407.575	350.635	98.9526	114.005	511.368	536.281	389.163
WBGene00000288	2770.76	2743.11	2721.65	2309.91	2237.64	3633.85	3853.46	1905.6	1785.14	2107.28
WBGene00000289	856.332	934.547	1103.93	1082.23	1044	806.636	837.57	1249.62	1265.58	1191.89
WBGene00000292	6332.13	6701.77	6753.24	6657.83	6939.69	6132.21	6851.67	6968.59	6753.24	6712.95
WBGene00000293	10376.7	10602.6	10890.2	12889.9	12113.3	10811.1	11999.3	12767.9	13181.8	12252.1
WBGene00000294	2172.35	1985.64	2196.02	3300.46	2905.19	1427.39	1770.62	3520.25	3214.56	3037.09
WBGene00000295	87.0276	92.9243	78.5645	150.079	124.937	26.0423	37.4075	188.774	191.022	153.306
WBGene00000296	16.4079	40.0143	26.5231	97.7775	60.9189	18.6463	13.6426	123.814	105.724	87.5468
WBGene00000298	4187.97	4449.09	3898.41	3547.24	4388.75	6218.11	5858.26	3205.52	2378.12	3586.69
WBGene00000301	6928.37	8358.82	7559.38	12273.6	11543.9	8915.75	7653.76	16142.4	14712.4	13002.3
WBGene00000302	2131.72	2165.37	2313.51	1486.54	1502.37	1613.05	1681.58	1079.45	933.859	1182.79
WBGene00000366	3096.84	1882.72	3146.13	1933.85	1554.44	3567.88	5011.73	1909.19	2267.48	2164.69
WBGene00000367	550.308	395.761	554.35	328.448	309.542	622.895	799.138	270.657	324.809	326.414
WBGene00000368	2214.35	2031.57	2261.23	2015.48	1974.6	2403.75	2522.58	1864.24	1682.35	2054.19
WBGene00000369	1950.44	1945.02	2042.44	2023.44	1827.58	1940.2	2123.18	1908.23	1922.12	2000.11
WBGene00000370	18334.8	19016.1	17479.7	16378.3	15912.8	24218.2	26991.3	16037.2	12741.4	20192.7
WBGene00000371	21468.8	23050.8	18023	18098.9	18715.5	29020.2	28753.7	19376.1	15129.4	19245.1
WBGene00000372	16.4442	15.9333	31.8838	31.5223	23.9524	20.6869	28.0784	29.0522	44.7471	43.4661
WBGene00000373	724.495	832.791	843.039	1597.57	1502.17	530.381	485.367	1799.36	2247.6	1460.12
WBGene00000374	1483.03	1509.37	1473.68	1223.52	1306.17	1891.22	1939.82	1235.74	1095.27	1296.3
WBGene00000375	323.461	296.174	290.775	241.275	239.529	545.634	443.304	294.017	254.136	318.729
WBGene00000376	1875.5	1903.81	2104.76	1723.75	1720.41	1936.38	2298.72	1839.43	1731.29	1813.71
WBGene00000377	9379.11	9585.67	9768.67	11662.1	11637.2	7943.25	8816.94	11038.8	10187.8	10057.8
WBGene00000378	8066.18	8027.29	8521.61	10023.4	10036.1	6215.38	7479.92	9530.95	9597.44	8352.76
WBGene00000379	9715.39	9556.62	10457.4	11971.4	11984.7	8701.94	9520.67	12124	12341	10716.6
WBGene00000380	16933.6	18156.3	18861.8	24554.3	23789.7	15063.9	16929.5	24208.4	24541	22426.9
WBGene00000381	5106.94	5368.32	5505.9	7958.93	7553	3780.43	4163.96	7858.79	7931.02	6741.31
WBGene00000382	436.299	469.097	516.041	637.652	636.24	351.626	391.275	724.719	804.186	633.409
WBGene00000383	4851.05	5024.67	4964.83	4559.8	4538.1	6184.11	5912.09	4595.8	4341.67	4657.32
WBGene00000386	283.668	238.406	243.726	203.559	270.834	344.846	356.814	232.312	225.666	250.794
WBGene00000387	240.748	289.285	313.629	459.957	407.566	299.584	284.538	748.976	779.675	656.107
WBGene00000388	53.2987	29.9658	29.7668	14.9557	41.1958	54.19	7.63993	15.527	19.4439	15.7805
WBGene00000389	54.5969	21.7349	26.0024	4.4455	19.6274	7.51317	5.96093	5.13695	4.23536	7.87776
WBGene00000390	7385.22	7537.69	8188.01	8041.35	7032.57	5787.48	6385.66	7573.52	8048.09	7192.74
WBGene00000391	2948.66	3187.83	2725.32	2852	3075.25	1504.54	1628.98	1604.94	1478.54	1493.1
WBGene00000392	584.641	595.587	508.296	586.964	601.668	677.133	786.938	636.279	520.11	555.259
WBGene00000393	2609.77	2645.39	2725.1	2273.7	2260.34	2260.53	2333.59	2023.3	1899.49	2137.03
WBGene00000395	255.659	128.707	270.882	101.469	87.3119	351.162	486.361	106.075	151.122	123.324
WBGene00000396	480.183	290.197	503.416	266.348	234.048	458.503	655.838	304.948	413.469	325.303
WBGene00000397	188.151	194.374	260.652	229.374	229.849	68.4732	56.2422	195.617	216.54	156.904
WBGene00000399	36.0239	27.8445	47.1719	67.0045	44.1229	3.1297	11.2592	92.6781	90.0915	70.8326
WBGene00000401	261.509	298.939	351.528	370.205	352.151	219.723	228.34	468.566	430.085	389.057
WBGene00000402	11.1417	6.81105	14.6837	11.4815	6.54925	1.10487	3.84956	11.0468	11.414	9.72428
WBGene00000403	16801.4	15024.7	15539.4	12503.3	11992.6	18737.2	19297.3	10263.2	10118.9	11560.1
WBGene00000405	466.086	514.497	398.609	1020.87	1096.13	357.741	316.748	1598.96	1606.44	1300.76
WBGene00000406	376.383	427.751	443.619	431.003	431.393	712.327	802.499	523.142	515.117	561.729
WBGene00000407	824.982	891.466	815.182	764.967	818.926	850.203	961.478	776.144	620.251	847.961
WBGene00000408	914.944	956.987	944.348	1881.69	1657.5	959.692	1000.07	2297.98	2695.36	2002.69
WBGene00000409	712.895	724.041	772.535	791.349	788.557	832.343	838.643	839.713	885.843	836.751
WBGene00000410	1044.57	1083.26	1033.42	1181.19	1078.91	1016.68	1069.57	1168.01	1144.52	1186.23
WBGene00000411	656.275	730.384	741.459	1256.02	1048.52	672.667	630.104	1745.82	1712.12	1499.29
WBGene00000412	29.0475	46.4937	63.4797	73.9888	67.3263	59.0073	40.6406	117.44	124.215	127.954
WBGene00000413	96.4931	110.902	102.661	316.602	214.502	96.0197	102.729	401.604	424.75	367.12
WBGene00000414	9888.12	9302.29	9703.26	7814.22	7600.16	12047.8	11803.5	6744.1	6415.46	7611.96
WBGene00000415	2634.61	2234.54	2967.35	2132.31	2043.47	1812.72	2101.53	1548.28	1545.17	1666.62
WBGene00000416	1258.76	1248.37	1254.37	1454.98	1263.26	1150.57	1270.02	1338.46	1205.57	1218.13
WBGene00000417	138.089	174.936	180.785	287.654	255.988	119.533	101.782	348.918	312.243	293.751
WBGene00000418	420.892	445.596	466.246	607.275	586.53	428.079	453.764	700.962	768.667	590.454
WBGene00000419	586.522	485.85	599.415	439.688	466.029	619.877	680.03	474.688	516.069	494.544
WBGene00000420	1355.92	1360.35	1355.17	1603.66	1519.15	1595.57	1532.49	1402.71	1306.95	1492.3
WBGene00000421	3797.61	3490.36	4515.9	2736.43	2599.38	1565.62	1806.73	1864.07	2059.87	1849.45
WBGene00000422	134.785	127.243	156.745	125.833	133.528	34.5176	13.7885	66.2773	58.4627	33.4292
WBGene00000423	977.918	994.027	1029.65	1320.6	1180.81	1050.52	1269.96	1457.03	1369	1388.97
WBGene00000424	1661.2	1682.51	1671.75	1858.75	1555.96	1258.08	1275.32	1758.73	1886.99	1531.3
WBGene00000425	212.466	203.809	209.937	160.111	171.086	256.07	281.791	200.873	193.139	201.305
WBGene00000426	1181.46	1186.95	1369.61	1433.79	1392.21	1402.41	1408.49	1559.4	1592.35	1466.59
WBGene00000427	7.72061	10.3206	11.6508	5.88393	10.7658	16.4793	0	18.3463	50.575	10.3695
WBGene00000428	361.455	230.141	313.695	209.418	262.558	384.103	373.597	258.025	188.239	266.283
WBGene00000429	68.2426	106.393	93.6088	156.232	157.49	55.3563	42.7513	163.235	212.028	137.441
WBGene00000430	95.8853	112.225	92.7642	135.394	177.471	71.0585	45.9256	172.774	175.183	111.111
WBGene00000431	909.682	1007.5	913.172	754.425	708.449	1124.61	1137.12	579.162	458.053	651.093
WBGene00000432	10.2178	28.1563	30.1691	97.2309	126.456	51.2732	29.7663	213.089	159.264	72.7431
WBGene00000433	39.2709	65.1473	72.8568	103.635	67.9042	54.3077	47.1244	115.758	157.06	100.613
WBGene00000434	79.6244	52.7228	55.4802	103.696	62.3703	52.8602	41.0317	66.8935	126.354	85.2841
WBGene00000435	295.138	386.716	322.336	428.067	391.153	365.659	444.009	360.749	357.864	370.792
WBGene00000436	44.8091	40.8806	0	43.9546	57.5896	14.839	14.267	44.6647	108.371	48.4958
WBGene00000437	377.23	549.371	474.445	740.257	668.371	424.601	373.877	807.569	905.246	697.36
WBGene00000438	3586.36	3290.6	3172.23	1918.89	2099.88	4269.64	5153.48	1564.13	1206.51	2036.79
WBGene00000439	949.464	1164.59	996.442	967.794	953.641	1723.92	1572.59	932.748	920.056	1023.51
WBGene00000440	83.8531	65.3446	80.0449	85.3477	85.1505	55.5564	35.8666	103.141	151.223	76.6877
WBGene00000441	1224.24	1395.88	1334.8	1067.99	1087.78	1665.25	1750.4	983.295	791.964	1116.79
WBGene00000442	715.162	731.5	642.475	495.011	484.923	639.34	586.833	309.729	311.654	310.295
WBGene00000443	4296.96	4511.73	4590.92	4325.78	4398.87	5260.83	5591.91	4552.15	4259.26	4612.55
WBGene00000444	264.818	266.027	287.075	271.115	261.063	324.06	329.403	265.598	253.241	291.609
WBGene00000445	94.2648	128.427	156.389	181.221	163.164	93.0304	85.3625	231.052	224.861	147.994
WBGene00000446	23.7528	42.4186	27.1249	38.7975	38.5469	34.5788	23.3579	49.2168	59.2995	35.7855
WBGene00000447	113.118	122.426	77.302	222.929	149.013	80.1494	86.4962	206.571	229.567	185.736
WBGene00000448	1105.99	1193.41	1149.96	994.756	1012.84	1350.2	1332.29	906.096	826.238	916.223
WBGene00000449	281.462	402.996	327.386	534.59	460.165	251.131	173.071	705.811	633.353	509.417
WBGene00000450	19.5783	12.7972	41.3167	23.1899	25.6935	34.4364	25.9101	21.1773	24.7245	17.1082
WBGene00000451	85.8599	113.621	115.237	107.646	114.18	146.216	137.953	135.74	122.951	104.651
WBGene00000452	502.198	555.275	454.167	344.165	329.479	549.988	617.335	298.715	249.518	337.375
WBGene00000453	238.545	323.165	334.779	484.434	372.575	208.501	155.351	516.63	609.593	445.774
WBGene00000454	65.8841	43.818	79.0652	202.884	135.822	48.1006	50.1115	239.842	284.487	187.27
WBGene00000455	287.402	333.087	389.373	612.122	460.396	191.655	162.359	608.049	721.761	514.686
WBGene00000457	56.3601	83.6906	77.0822	134.371	131.194	80.6523	62.8501	139.263	144.288	97.8033
WBGene00000458	299.56	340.007	289.549	730.083	578.427	167.535	131.523	897.947	972.913	713.152
WBGene00000459	1912.43	1991.29	2081.01	1684.18	1661.86	2403.77	2348.62	1651.65	1680.01	1699.06
WBGene00000460	370.293	329.894	333.929	284.241	295.948	378.349	417.2	314.369	295.993	321.439
WBGene00000461	75.9297	73.6286	47.8105	150.8	143.506	88.885	76.3453	213.251	192.909	190.238
WBGene00000462	370.179	364.755	361.858	364.077	368.222	388.109	396.494	386.347	364.087	344.833
WBGene00000463	966.765	1054.66	952.842	1344.31	1182.9	940.086	911.686	1558.13	1431.81	1240.91
WBGene00000464	1858.69	1514.54	1822.87	1595.7	1403.29	2040.9	2239.52	1643.61	1652.19	1683.35
WBGene00000465	1651.79	913.028	517.882	85.7062	573.788	608.152	126.745	103.021	124.687	97.5731
WBGene00000466	1098.51	1116.96	1137.68	1639.92	1493.38	1243.09	1262.53	1756.43	1992.67	1672.71
WBGene00000467	263.989	263.956	168.411	267.471	282.14	234.288	241.563	287.111	281.474	269.55
WBGene00000468	27.4815	18.7577	29.1924	43.6819	30.3214	55.6388	15.3399	79.7975	67.0639	52.5117
WBGene00000469	169.376	294.36	303.727	362.913	262.078	218.754	105.79	451.898	553.251	366.479
WBGene00000472	26200.8	25669.2	26455.6	25370.4	22073	28094.7	33203.2	24546.1	22238.5	26212.9
WBGene00000473	1938.34	1081.46	716.331	299.364	1661.89	834.134	88.2245	324.162	345.32	359.295
WBGene00000474	917.644	527.273	370.628	167.959	790.109	440.385	37.908	172.551	222.564	201.147
WBGene00000475	9436.58	9394.46	8665.41	10445.6	9721.14	6823.13	7352.44	10196.6	8577.65	9953.52
WBGene00000476	1142.36	1127.05	1136.16	1059.42	1004.7	1463.62	1415.45	1006.9	950.726	999.012
WBGene00000477	46.6639	47.5211	45.6385	65.6901	51.7873	48.3083	45.9102	60.9481	64.8295	52.2054
WBGene00000478	661.844	672.933	728.646	745.839	688.154	772.137	840.183	836.791	775.366	790.599
WBGene00000479	1195.99	1022.24	1039.96	763.356	1363.12	1071.75	1071.71	756.506	681.14	783.275
WBGene00000480	2539.72	2480.66	3040.6	4321.7	3802.14	1837.12	1976.4	4485.74	4438.49	4190.09
WBGene00000481	842.692	817.413	813.05	804.452	752.693	1021.6	1141.23	601.236	588.029	738.432
WBGene00000482	1389.64	769.285	1505.2	699.612	637.583	1288.48	1923.33	792.344	911.888	898.89
WBGene00000483	1.87372	1.747	6.79411	10.6446	5.20505	2.0704	3.94824	5.22423	7.62993	7.54282
WBGene00000484	181.632	187.557	177.645	179.719	188.348	205.38	233.46	201.973	187.433	190.79
WBGene00000485	124.514	65.1393	123.902	62.305	53.1195	127.34	193.373	71.7255	105.865	77.3079
WBGene00000487	7.89942	7.65568	13.5544	15.9641	10.0815	7.88006	5.35215	21.7145	21.6681	16.9891
WBGene00000488	391.565	408.9	375.159	369.904	344.642	389.146	461.996	339.55	306.248	370.552
WBGene00000490	201.381	202.083	215.065	214.165	191.711	225.111	249.028	211.902	229.445	205.64
WBGene00000491	547.153	536.304	559.345	393.226	367.447	913.82	891.289	431.449	404.543	479.416
WBGene00000492	287.761	280.29	294.598	449.26	365.977	318.716	345.279	428.968	499.114	410.856
WBGene00000493	51.9527	64.7003	64.0383	61.4492	51.545	56.7813	62.0495	81.1726	83.378	66.2691
WBGene00000496	155.306	105.624	50.5331	54.2968	93.5175	41.6561	27.572	79.3793	71.4667	65.1655
WBGene00000497	135.03	114.132	203.113	124.562	123.262	64.6082	77.7168	164.451	190.55	139.738
WBGene00000498	128.425	132.801	205.714	160.491	183.41	99.7346	94.2727	213.32	199.506	194.521
WBGene00000499	30.1599	38.409	29.1006	67.4436	58.1341	27.8594	23.1628	94.9967	85.5316	79.3649
WBGene00000500	1545.03	1494.81	1482.7	1383.17	1287.22	1615.07	1704.99	1230.81	1244.25	1255.12
WBGene00000501	374.512	443.662	401.437	380.989	372.546	464.804	534.941	324.095	289.041	364.92
WBGene00000502	1480.77	1579.33	1496.2	1898.82	1975.78	1444.8	1469.71	2035.32	2138.26	1752.39
WBGene00000503	1828.13	1924.8	1645.66	2666.45	2837.87	1473.9	1318.43	4223.49	3908.94	3490.64
WBGene00000506	739.338	719.508	739.172	844.905	745.794	719.757	750.6	958.081	1010.83	818.817
WBGene00000507	716.48	746.226	761.052	877.471	747.698	852.648	1000.12	920.588	883.513	899.608
WBGene00000508	1289.88	1278.68	1494.8	1523.88	1372.57	1152.79	1497.34	1765.01	1694.53	1572.79
WBGene00000509	3492.89	3545.09	3264.26	2652.49	2885.14	4851.39	4760.4	2733.45	2514.37	2676.96
WBGene00000510	1023.93	1100.05	1056.55	944.705	974.336	982.983	1124.02	860.366	729.475	859.202
WBGene00000511	278.424	311.796	281.407	226.896	202.481	300.921	309.74	241.731	233.472	271.478
WBGene00000512	470.863	607.329	460.412	572.909	570.742	273.846	256.083	634.056	603.245	626.612
WBGene00000513	36.7482	47.6933	35.4459	50.7892	57.088	65.3388	48.3646	48.1896	53.3225	33.9234
WBGene00000514	340.548	330.816	354.803	305.955	306.901	300.278	369.602	338.599	276.503	369.096
WBGene00000515	1397.58	1502.2	1196.87	1118.67	1252.07	1707.62	1763.34	1117.41	969.548	1176.94
WBGene00000516	3487.94	3801.78	3329.17	3320.58	3293.19	3415.34	3314.49	3289.03	2998.46	3278.89
WBGene00000517	875.405	1042.52	852.293	896.348	998.585	837.561	883.526	904.297	831.593	982.174
WBGene00000518	1651.11	1795.07	1745.05	1455.56	1440.61	2243.75	2438.87	1259.27	1130.53	1444.08
WBGene00000519	1172.61	1150.94	1308.62	1590.69	1417.61	822.481	876.072	1512.99	1652.16	1464.59
WBGene00000520	1339.11	1192.02	1146.84	944.113	898.407	729.389	760.669	873.355	964.978	792.163
WBGene00000521	18.586	26.5449	29.3629	79.6476	60.9393	12.2003	15.4649	128.396	128.849	100.863
WBGene00000522	7142.56	7327.35	7699.45	5198.85	5652.91	2517.96	2905.03	4158.31	3743.6	4134.04
WBGene00000523	614.491	807.322	764.324	629.969	737.548	767.854	740.294	672.321	640.719	621.842
WBGene00000524	1640.79	1809.12	1553.65	1212.42	1349.37	1912.75	2106.57	1100.93	792.704	1137.19
WBGene00000525	6.49745	0	8.75626	6.76857	4.00682	2.3771	9.07412	2.01853	4.08733	5.98548
WBGene00000526	1101.22	1266.42	1185.81	926.994	997.523	1272.13	1348.95	871.843	814.088	904.224
WBGene00000527	1289.27	1230.64	1292.12	1014.41	1045.93	1690.22	1676.96	951.194	866.96	1122.4
WBGene00000528	540.863	429.631	581.077	683.838	604.322	543.768	693.401	870.404	931.181	785.238
WBGene00000529	408.658	405.628	404.676	292.591	306.035	590.448	655.501	260.636	242.169	306.81
WBGene00000530	476.624	502.305	537.755	365.059	416.223	747.244	930.032	374.311	333.354	458.904
WBGene00000531	93.7541	83.7034	94.6478	85.6083	91.0732	144.23	144.61	64.0504	72.3424	79.1789
WBGene00000532	872.927	923.633	1007.27	823.654	804.228	941.808	1065.64	835.007	886.439	864.515
WBGene00000533	504.735	525.397	539.325	553.756	508.519	654.589	719.805	559.624	553.489	564.025
WBGene00000534	19520.7	20202	19541.2	21978.3	20125.6	15481.7	17333.7	19099.1	17290.3	19308.7
WBGene00000535	7432.96	6316.94	5793.04	7559.71	7727.99	5433.82	4905.38	6855.64	7417.72	7226.45
WBGene00000536	1256.76	1373.4	1182.69	1116.2	1265.83	1838.66	1796.24	1192.63	1110.52	1258.74
WBGene00000537	303.339	314.665	320.968	356.472	336.481	318.723	313.034	361.862	376.046	377.116
WBGene00000539	36.1033	21.637	23.0999	28.0008	21.5464	24.2921	18.0525	22.093	31.4598	22.9311
WBGene00000540	644.846	714.04	672.23	621.741	691.444	791.026	851.811	620.249	662.264	658.181
WBGene00000541	1100.44	1147.37	1097.5	698.706	703.882	1565.02	1510.67	523.577	459.135	658.597
WBGene00000542	10161.3	8079.88	10640.9	6850.12	7179.59	15038.7	17971.2	6621.49	6066.57	8603.21
WBGene00000543	1616.56	1678.59	1613.93	1395.56	1346.51	497.109	535.711	743.063	827.011	656.071
WBGene00000544	13.2961	15.3363	18.1262	14.3581	18.7014	18.5527	17.2076	23.5627	21.1717	23.4442
WBGene00000545	4931.23	4502.43	5254.76	6625.67	6126.6	4138.18	4710.8	7024.32	6587.46	7265.8
WBGene00000546	12.1477	12.0671	16.6072	10.1932	22.5423	4.80069	8.10283	13.6944	12.0263	10.0467
WBGene00000547	2607.72	2087.91	2494.16	2075.99	2082.35	2199.75	2608.33	1793.31	1943.85	1993.46
WBGene00000548	1206.22	1105.21	1326.58	958.468	924.446	1333.65	1444.17	1013.71	1098.48	1039.51
WBGene00000549	986.4	910.284	1246.49	2230.55	1788.84	655.469	827.164	2510.86	2532.72	2219.92
WBGene00000550	727.696	671.157	709.038	674.711	696.188	787.166	857.995	800.281	823.743	782.255
WBGene00000551	224.886	359.601	222.134	332.721	344.233	46.1311	44.4459	704.399	442.735	344.292
WBGene00000552	23593	23149.7	22086	21760.3	19780.6	21983.2	25405	18448	15261.7	19900.1
WBGene00000553	2147.34	2081.73	2272.59	1585.86	1599.68	2563.39	3006.71	1423.59	1208.51	1684.03
WBGene00000554	9346.54	10772.8	9192.15	9223.21	9352.32	10549.5	11889.2	8145.41	6761.71	8404.37
WBGene00000555	20.1892	56.0313	60.1707	91.0227	120.596	40.7888	0	221.87	93.6342	120.89
WBGene00000556	100.946	126.029	194.181	579.753	623.082	27.2518	58.9849	802.848	572.233	721.122
WBGene00000557	598.927	714.565	540.487	983.195	923.99	910.965	625.201	1058.87	1257.77	1034.4
WBGene00000558	2131.07	2622.43	3426.95	6189.34	5966.8	3506.24	1951.14	5872.21	5862.3	5483.98
WBGene00000559	0	0	0	36.6237	0	0	0	0	29.891	0
WBGene00000560	376.98	561.251	610.149	2270.58	1779.71	551.656	442.121	1927.32	2573.02	2183.76
WBGene00000561	458.894	420.157	452.12	402.248	451.628	853.985	804.463	504.89	454.09	517.362
WBGene00000562	218.323	216.831	286.712	536.921	388.7	83.1722	100.953	610.602	764.095	527.014
WBGene00000563	10.4169	11.6227	12.0372	12.6363	9.22942	6.48082	8.72979	12.5794	16.2653	8.48999
WBGene00000564	815.756	743.794	885.103	691.911	650.153	853.974	914.232	729.903	725.378	755.137
WBGene00000565	994.257	959.921	1058.24	1206.87	1141.07	1022.35	1187.13	1379.16	1381.15	1471.93
WBGene00000566	729.249	566.346	790.113	728.471	640.035	785.061	887.671	806.2	800.184	829.077
WBGene00000567	5023.33	5056.68	5309.09	5587.31	5181.71	6169.01	5917.61	5785.98	6399.55	5554.72
WBGene00000583	149.71	158.803	143.042	125.101	131.149	272.419	288.241	166.986	183.849	144.334
WBGene00000584	625.531	647.639	659.196	453.414	462.47	622.801	739.203	357.17	286.738	414.461
WBGene00000585	517.919	508.117	485.723	487.731	485.414	482.723	467.069	494.756	551.567	448.722
WBGene00000591	987.98	971.238	1116.19	1175.21	1044.03	1069.54	1196.48	1331.41	1230.94	1221.76
WBGene00000592	44.9705	44.4597	45.4656	78.1348	89.6335	12.2452	16.175	114.097	96.4233	87.264
WBGene00000593	6.77626	5.87553	4.58327	8.10789	8.37606	7.61246	15.7037	7.29043	7.51173	8.78014
WBGene00000594	121769	116723	88667	84268.9	87841.2	107129	106265	67802.2	37637.8	86030.3
WBGene00000596	125.728	48.5184	210.192	11.3828	26.5115	34.7113	11.5527	10.4469	18.1649	9.451
WBGene00000597	1272.75	562.482	404.602	379.714	2139.06	637.274	456.012	302.847	297.626	341.32
WBGene00000598	7.11399	1.3203	8.2521	20.315	16.0206	9.15765	15.2548	27.1484	35.756	26.6436
WBGene00000599	85090.6	96840.9	68387.7	46226.3	44926.2	74779.1	59166.3	40609.7	22833.2	57276.5
WBGene00000601	21410.1	15023.3	7870.09	2544.83	2470.77	3982.17	1755.33	1486.75	982.92	1798.77
WBGene00000602	5945.58	3789.5	1861.76	269.749	285.061	1593.47	177.17	202.226	89.9277	243.349
WBGene00000603	14835.7	11349.2	5623.81	5050.32	4569.64	5580.44	2133.5	5095.48	4159.29	4812.41
WBGene00000606	5398.5	6477.47	2442.79	4.72916	48.495	2825.77	70.2687	43.4815	111.056	27.2466
WBGene00000608	2189.13	1040.49	851.058	26.8055	2451.83	241.621	94.4616	15.6823	27.3349	32.6042
WBGene00000609	2753.78	1377.17	1046.29	10.306	3826.45	229.607	39.6792	7.16235	32.6863	42.0686
WBGene00000610	425.131	341.388	246.235	219.975	237.69	73.6043	66.6779	245.947	246.706	190.442
WBGene00000611	5559.59	5404.22	4361.76	4643.09	4605.82	5896.78	6755.11	5128.88	3512.91	5764.02
WBGene00000613	2.57677	4.79605	5.08489	13.3214	8.56774	4.32653	6.94684	18.7036	16.7002	19.6776
WBGene00000615	13382.4	7427.13	2558.83	15.5414	14.8797	862.601	55.1627	29.6086	26.1418	25.1094
WBGene00000616	39666.8	34811.6	36293.2	31105	27114.1	59092.9	61759.4	22035.4	14123.4	31953.6
WBGene00000617	12.3196	16.002	23.958	11.4866	6.66193	3.50558	8.80182	4.72743	12.686	7.99766
WBGene00000618	2231.7	3399.76	1239.85	14.8096	41.3722	1186.74	74.8553	31.8479	52.6014	16.1595
WBGene00000620	2.03391	0	4.13172	8.48886	9.4213	3.44334	2.18992	14.9638	13.5202	20.1425
WBGene00000621	143.382	189.483	144.226	379.996	300.298	102.021	103.325	558.013	427.306	457.604
WBGene00000622	14.935	7.08046	11.0117	37.7288	15.0599	1.5174	4.33611	42.0749	29.6263	35.327
WBGene00000623	33.7685	30.7948	31.5068	36.5662	30.4726	7.21314	7.84532	44.5103	31.2632	37.5938
WBGene00000624	25.5903	8.40247	12.9353	8.33623	11.8388	3.35859	0	11.9221	12.0762	5.89831
WBGene00000625	8560.9	7313.27	3602.69	5736.94	4933.55	3072.14	1717.35	5840.38	4332.99	5049.04
WBGene00000626	11441.7	5882.74	2347.77	0	3.25563	530.812	58.7997	4.32008	3.33613	4.95973
WBGene00000627	33.3845	26.91	33.1625	39.3751	22.7126	40.3643	77.6013	55.8807	33.2146	36.4932
WBGene00000628	22.6017	12.1206	13.4588	36.949	16.6292	6.17862	10.9173	20.7696	31.1733	23.3165
WBGene00000629	0	3.06829	1.19592	8.45515	1.09288	0	1.2597	5.4388	3.35924	3.32929
WBGene00000630	71.3409	103.679	77.1919	237.776	160.925	73.3685	99.0777	213.953	221.337	227.441
WBGene00000631	1818.65	2499.55	866.285	440.797	419.941	1335.72	219.225	334.193	294.825	343.334
WBGene00000632	0	5.12681	3.95206	6.12867	7.23063	6.46752	12.3237	16.3445	14.9707	16.2658
WBGene00000633	23.9361	28.2904	41.9536	30.403	34.2982	13.4582	17.4717	58.1711	43.4325	32.327
WBGene00000634	1601.68	1254.92	581.605	297.724	302.673	679.264	267.646	299.822	261.435	250.442
WBGene00000636	7005.78	3691.49	1683.94	20.1733	29.179	292.375	92.7473	23.9832	22.2396	26.8199
WBGene00000637	95.6946	95.5041	57.5807	40.8452	44.3608	28.7631	29.7657	51.3001	33.838	34.617
WBGene00000638	479.389	270.06	322.202	89.0741	92.8646	183.26	174.164	66.0859	82.0618	101.811
WBGene00000639	2582.03	887.457	397.403	341.043	147.756	284.684	91.4653	501.612	444.08	399.394
WBGene00000640	27.3799	37.9013	44.4802	76.0576	60.0985	24.7307	24.5166	66.3455	88.5789	64.169
WBGene00000641	9944.54	7071.36	3651.88	1561.82	1321.38	2771.33	1914.49	1655.68	1391.27	1358.03
WBGene00000642	8.19824	2.74358	2.10158	20.4139	0	4.56036	4.42957	18.2143	15.1405	25.2012
WBGene00000644	37.5426	53.4764	41.8374	63.8313	58.5983	27.9119	32.4666	57.2979	48.7911	53.9721
WBGene00000645	153.106	168.94	161.506	191.411	175.757	110.957	122.877	164.904	150.578	166.656
WBGene00000646	49.5223	38.1532	49.5106	0	0	7.87138	1.49756	0	0	0.545192
WBGene00000647	12715.7	6361.9	2635.07	137.644	117.762	704.577	180.051	204.097	135.264	146.527
WBGene00000648	8.3798	9.24465	6.35517	18.0303	21.3258	9.29905	6.59242	5.85378	19.7812	17.3974
WBGene00000649	21591.6	17189	6027.61	9.99166	56.6911	5282.41	134.222	40.8972	57.8012	22.6732
WBGene00000650	3165.72	4264.68	4328.77	4384.92	3783.36	4191.91	5579.58	3996.57	4388.3	3587.48
WBGene00000651	41.2261	53.6127	28.2635	35.564	49.5852	35.0616	22.6515	38.0134	46.589	40.9644
WBGene00000652	514.485	587.712	771.415	886.695	823.896	379.596	243.623	1050.68	1116.32	948.181
WBGene00000653	23180.4	13373	5564.77	698.839	664.172	3158.48	1360.93	878.499	660.776	673.795
WBGene00000654	103.383	129.599	221.596	595.946	519.1	99.5634	119.93	880.188	669.398	702.921
WBGene00000655	293.215	135.167	73.7817	79.1535	59.9306	86.8425	70.3455	31.946	49.353	65.2362
WBGene00000656	9915.71	9690.72	9705.29	9158.29	12244.6	17410.1	18686.4	9382.09	5180.07	13589.2
WBGene00000657	5764.74	2909.32	2178.43	18.2383	727.152	348.299	106.046	17.4731	65.0063	27.613
WBGene00000658	13.889	9.02316	13.1263	15.0771	14.7188	5.6042	12.7555	24.7193	17.9476	11.985
WBGene00000659	2.91708	1.26267	7.89668	34.2405	15.3294	8.77074	4.174	49.2412	46.2438	34.4825
WBGene00000660	7.76923	8.65917	7.8829	23.9144	12.3522	7.48453	7.12535	30.6983	36.9161	27.4658
WBGene00000661	14.4242	13.1739	4.38572	8.62049	12.0319	8.0447	6.1313	16.9161	4.10692	13.1618
WBGene00000662	8.63477	10.4227	9.36262	29.2658	22.9714	7.2053	16.8199	33.2577	34.0338	34.6013
WBGene00000663	12005.5	6962.34	2600.93	63.8626	43.82	390.83	91.5542	47.9078	53.4476	67.1845
WBGene00000664	506.174	377.112	257.918	343.461	301.435	191.846	175.825	368.88	358.374	292.349
WBGene00000665	4237.81	5721.65	1938.46	5.7395	46.4861	2517.17	52.9124	41.9944	97.7194	22.8916
WBGene00000666	6557.5	5330.41	3303.05	2155.29	2303.09	5385.31	5384.35	2441.5	1490.35	3261.28
WBGene00000667	11559.3	7113.04	3852.22	844.207	1337.98	2676.2	1843.24	747.653	359.776	979.115
WBGene00000668	13568.9	9783.57	5335.93	1346.05	4904.11	4049.76	2597.31	1329.34	830.92	2009.74
WBGene00000669	62710	59837.1	44290.2	40555.4	40045.6	47335.2	43148.8	28489.2	15606.4	39666.5
WBGene00000670	203.029	116.085	89.5531	83.7031	116.787	170.317	115.963	78.4376	48.135	79.2709
WBGene00000671	583.28	456.509	541.663	608.536	553.271	255.384	312.834	577.369	539.406	576.589
WBGene00000672	12101.8	8599.73	4221.87	4602.54	4334.95	3974.41	1221.9	4539.24	3119.15	3829.57
WBGene00000673	43986.9	42414.6	43451	50890.2	53556	83052.4	88599	47380.2	30672.1	71702.6
WBGene00000674	397.486	320.755	402.948	361.411	296.234	345.661	458.077	354.473	315.814	412.211
WBGene00000675	943.349	758.44	624.364	304.257	944.032	797.637	756.431	318.257	214.388	432.252
WBGene00000677	36957.1	36679.9	39089	44773.8	48091	70579	75533.4	43096.1	26841.2	66548.3
WBGene00000678	14204.9	9975.8	4347.42	1928.06	2002.96	4150.7	1271.64	2049.55	1572.69	1771.93
WBGene00000679	205.599	167.725	195.96	201.096	199.759	216.523	251.138	225.265	178.742	198.233
WBGene00000680	4729.17	2753.76	1662.97	167.738	2029.75	469.842	155.712	215.405	185.604	217.203
WBGene00000681	90598.8	84521.3	64128.6	51082.5	49414.7	73029.6	89635.6	42217.3	20568.5	55289.1
WBGene00000682	22.1607	18.2122	24.8458	19.5266	10.8147	10.5336	29.9219	33.3573	22.1596	11.5358
WBGene00000683	3300.31	3053.23	1698.37	2387.29	2496.43	1680.89	1052.8	2523.17	2036.68	2271.03
WBGene00000684	230.199	54.8435	23.4678	20.9028	33.5579	39.6393	19.4047	28.7021	25.8105	35.6223
WBGene00000685	2025.1	1410.27	955.015	735.966	729.262	433.066	326.091	719.23	650.101	605.595
WBGene00000687	2224.31	1601.88	1374.71	3603.13	3444.7	730.486	615.14	3320.04	2800.69	3106.2
WBGene00000688	4.35614	8.49341	3.31925	9.55993	11.0966	1.22552	1.16702	16.0475	13.4434	14.6243
WBGene00000689	978.183	814.788	471.399	318.687	321.986	420.789	194.846	309.805	258.961	246.252
WBGene00000690	21.3416	21.9129	23.9328	31.3645	30.1997	41.6485	42.0564	55.9333	52.3004	46.8458
WBGene00000691	103608	107822	72932.3	53054	58361.6	76655.2	66282.7	43382.4	20176.8	56375.8
WBGene00000692	30398.1	27962.1	26387.6	17590.3	18637.3	54462.5	61314.1	16322.5	11468.6	19349.8
WBGene00000693	1248.79	404.088	572.782	27.8293	4259.11	255.344	17.095	10.9858	27.3595	59.0396
WBGene00000694	6967.07	3933	1572.22	87.0137	118.461	302.515	96.3401	55.1487	42.7099	53.0576
WBGene00000695	908.103	929.635	1388.14	902.312	937.317	460.05	225.13	1053.52	1036.36	713.624
WBGene00000696	6650.02	3419.41	2344.85	28.3041	3328.89	792.5	193.215	23.7569	62.2723	94.2397
WBGene00000698	6631.34	3549.4	2326.92	33.9228	5421.47	541.227	128.411	26.1284	83.5604	51.1467
WBGene00000699	38053.5	33313.9	12971.1	2750.55	2887.65	11539.9	2312.66	2956.26	2212.19	2547.26
WBGene00000700	448.383	278.024	154.083	27.2219	45.9064	36.2831	23.4308	27.111	23.7877	17.6629
WBGene00000701	448.383	278.024	154.083	27.2219	45.9064	36.2831	23.4308	27.111	23.7877	17.6629
WBGene00000702	17.665	9.15058	17.9488	16.4908	10.4894	3.20638	3.05021	9.73269	14.8112	4.53726
WBGene00000703	8744.45	4364.63	2832.92	184.013	1273.87	620.298	468.821	157.522	140.286	177.522
WBGene00000704	10194.7	7476.97	3553.61	1106.38	1021.26	2615.87	864.203	971.137	842.87	901.708
WBGene00000705	96.9913	173.09	122.437	81.8714	90.9666	111.502	145.972	110.247	186.469	118.774
WBGene00000706	13.1732	9.35235	13.3624	35.2965	32.1939	10.7465	5.11655	29.8399	36.3945	33.8057
WBGene00000707	11732.3	6372.56	2716.82	48.3447	87.245	778.455	103.518	33.8221	52.3423	52.7588
WBGene00000708	9.37621	16.8322	7.4145	3.57175	29.9077	2.51896	2.25744	8.48823	9.44103	8.21043
WBGene00000710	442.07	278.163	94.3198	21.4778	22.3649	21.1846	0	20.5409	18.6977	15.8635
WBGene00000711	13614.4	7497.12	2772.48	1.7899	7.27978	825.573	75.602	6.20636	3.19778	3.1718
WBGene00000712	8365.88	4282.79	2845.05	20.0989	838.016	379.905	168.589	19.4434	57.8881	29.2103
WBGene00000713	11357.8	6534.67	3403.71	64.0352	5229.16	570.405	150.844	38.9607	82.4078	82.0429
WBGene00000714	52.4311	30.722	32.3309	80.5006	66.6987	23.1529	27.5369	38.8131	20.6693	47.3142
WBGene00000715	743.021	653.997	615.579	1312.75	2140.15	505.019	752.944	524.78	353.542	695.206
WBGene00000716	767.77	479.5	338.922	159.091	1979.34	404.488	430.696	123.378	105.239	161.915
WBGene00000717	34513.7	34228	19947.8	21829.1	21819.7	23166.9	11591.9	16462.5	9653.59	23658.2
WBGene00000718	7991.74	6873.14	2310.51	557.867	627.805	716.953	154.401	537.05	427.552	431.385
WBGene00000719	2970.49	1855.86	1635.1	370.333	437.95	706.307	275.187	367.722	236.731	304.979
WBGene00000720	30088.3	30929.2	27172.7	27735.2	28899.7	41426.8	43630.9	21272.3	11450.7	30232.1
WBGene00000721	4.84605	1.5771	7.37309	3.85915	7.86121	2.71702	0	19.0095	8.05328	11.1114
WBGene00000722	82.546	56.1532	55.8618	51.1091	146.719	39.878	25.3046	40.7205	47.6664	48.0804
WBGene00000723	460.391	397.561	240.096	276.659	244.072	258.99	211.169	351.623	324.182	354.52
WBGene00000724	23.2967	17.8922	15.0452	28.7627	17.6737	28.5981	28.3589	23.421	18.12	23.9876
WBGene00000725	800.67	443.548	204.88	31.9741	38.3501	51.8435	40.2746	34.8183	39.2859	32.6179
WBGene00000726	892.476	881.359	837.854	516.809	506.802	3088.74	3620.17	757.765	692.787	949.913
WBGene00000727	2818.8	2517.41	916.856	570.746	383.278	1295.38	135.142	551.248	535.827	592.466
WBGene00000728	5956.28	4287.55	2065.17	1184.32	937.695	1774.41	1007.45	944.895	693.394	1119.06
WBGene00000729	2575.84	2666.57	908.471	12.7689	50.3955	679.848	55.9312	19.6438	13.1699	21.1204
WBGene00000730	4200.62	3462.14	1073.92	38.501	41.1171	674.391	43.5051	61.2755	46.19	52.5981
WBGene00000731	1.64012	1.06323	0.832913	7.2423	6.84633	2.78361	0.882881	12.0624	10.9308	10.505
WBGene00000732	8708.39	5663.95	2844.36	286.043	675.972	1450.23	523.885	227.384	173.962	322.502
WBGene00000733	48268.9	49526.2	41168	40249.8	43646.6	48591.3	53822.4	31313.7	14862.3	42320.3
WBGene00000734	20224.6	13213	5530.51	159.647	242.939	2638.26	393.593	76.8272	70.0616	113.508
WBGene00000735	13856	8103.39	3050.44	69.5477	83.6327	1189.84	131.784	44.9679	27.7689	27.4552
WBGene00000736	0.823356	0	2.5123	3.33361	1.9108	0.470234	0.447061	4.14594	7.0737	4.7308
WBGene00000737	14.8497	10.1292	10.3209	28.2595	26.8266	8.85101	9.26331	33.7567	32.005	28.9479
WBGene00000738	2990.22	3643.78	4436.25	4267.74	4010.4	4407.53	5657.2	3928.08	4088.49	3071.51
WBGene00000739	59322.8	63733.2	45531.8	39903.3	45819	49644.5	55615.9	29096.3	13449.9	39875.1
WBGene00000740	33863.1	32658.1	15287.1	10918.5	10335.9	15095	8219.77	9254.13	5275.86	10746.9
WBGene00000741	9969.84	10350.8	4416.35	2034.23	2020.37	3414.41	1180.68	1430.37	736.871	1463.79
WBGene00000742	5573.05	6649.47	2625.4	851.945	829.779	1760.08	426.786	652.679	489.056	586.082
WBGene00000743	3246.72	3019.06	1010.56	156.684	182.042	669.235	114.655	141.602	96.8061	218.032
WBGene00000745	309.954	281.738	320.66	193.607	205.742	272.354	422.694	262.857	299.019	274.459
WBGene00000746	396.151	281.226	137.044	78.2074	79.1418	95.4457	26.2181	62.4648	56.3502	78.6031
WBGene00000747	170.43	137.034	210.237	118.04	120.7	145.687	118.103	124.43	123.194	108.98
WBGene00000748	10978	5496.6	2424.42	15.6255	13.8933	560.476	75.1803	18.0774	13.1428	13.0296
WBGene00000749	1558.84	1766.05	1440.78	1090.2	1261.29	1443.77	1877.23	1139.45	623.419	1567.18
WBGene00000750	136.398	116.844	136.461	239.274	198.59	142.062	160.055	245.343	245.264	244.577
WBGene00000751	2998.21	1495.19	1142.54	23.179	3758.39	240.184	57.8472	14.7182	56.5824	39.9171
WBGene00000752	1178.88	571.12	441.332	8.83012	1071.82	98.2746	10.003	2.41018	6.46197	11.0525
WBGene00000753	6744.16	6685.53	2092.88	114.982	158.48	1697.01	153.4	117.161	80.8503	118.056
WBGene00000754	3863.94	2248.26	1821.17	334.257	3158.48	1135.87	730.58	363.567	345.823	412.877
WBGene00000755	759.92	653.377	357.37	384.272	301.824	464.52	154.146	307.185	233.984	306.427
WBGene00000756	5.54884	2.88626	1.12604	11.4416	15.4335	0	1.18753	22.5112	15.8196	10.2012
WBGene00000757	3069.81	1688.4	1021.95	203.71	1501.51	423.975	205.431	229.127	260.418	292.396
WBGene00000759	67.7117	81.3711	94.7706	171.024	128.684	55.6157	40.0007	227.753	208.333	220.345
WBGene00000760	92.096	71.8871	93.4328	102.805	106.724	153.827	135.388	116.808	95.1541	125.241
WBGene00000761	555.331	716.883	673.849	467.527	644.731	902.566	869.685	582.953	551.006	610.457
WBGene00000762	672.478	650.937	620.218	813.687	782.571	732.988	939.702	856.654	761.967	799.645
WBGene00000763	2851.96	3324.95	2712.87	2672.73	2484.1	3934.15	4671.63	2707.85	2518.34	2862.57
WBGene00000764	1049.28	1212.61	1048.04	1165.92	1166.27	1440.84	1681.66	1125.04	951.729	1080.02
WBGene00000765	997.27	983.321	866.624	867.311	917.603	795.676	851.608	719.222	711.686	822.241
WBGene00000766	1304.77	1253.97	1278	1237.12	1246.86	1450.96	1480.87	1241.3	1147.55	1236.86
WBGene00000767	644.404	663.028	652.354	642.671	679.968	711.92	669.276	655.614	649.752	692.445
WBGene00000768	1804.43	1794.45	1904.35	1818.93	1660.55	1663.32	1897.71	1726.65	1402.25	1791.08
WBGene00000770	6.06652	6.71507	9.25463	7.71602	19.7096	7.42062	4.70348	11.9042	9.51248	13.0648
WBGene00000771	31.3541	26.1422	21.596	33.9218	64.3038	8.6457	8.76932	51.9045	30.8771	40.2311
WBGene00000772	67.5029	54.4712	75.1882	79.425	103.366	33.3246	32.3726	111.197	113.672	94.1707
WBGene00000773	540.32	513.821	506.832	775.254	734.963	507.45	556.051	897.787	862.352	787.517
WBGene00000774	1489.2	1642.1	1407.29	1945.61	1758.44	1282.45	1456.79	2001.26	1706.03	1784.4
WBGene00000775	2134.15	2159.49	2159.86	1266.04	1412.48	2807.37	3030.4	1392.1	1275.24	1472.43
WBGene00000776	17630.1	18092.5	17221.9	26050.1	23820.2	16220.3	17274.9	29341.8	26342.5	26573.1
WBGene00000777	3263.6	3422.97	3057.52	3627.78	3800.58	2461.18	2411.47	3894.25	4020.95	3764.95
WBGene00000778	600.798	470.633	501.236	458.814	495.237	234.813	170.173	563.38	801.838	443.303
WBGene00000779	36142.2	38006.8	33694.2	34129.3	32137.4	36667.9	40202.3	31755.1	23828.1	37768.7
WBGene00000780	3469.34	3713.58	4228.04	11673.2	11324	1367.94	1720.57	13780.5	15096.3	10675.4
WBGene00000781	2760.52	2251.45	1539.37	1789.09	1927.82	1008.76	569.156	1507.48	1052.25	1550.05
WBGene00000782	14.4574	21.469	20.9618	93.2731	36.3872	425.558	314.337	482.364	753.088	577.11
WBGene00000783	2868.75	2771.8	3055.25	2529.26	2411.54	1422.81	1707.58	2202.94	1975.89	2549.7
WBGene00000784	2173.86	1493.6	1359.4	2435.44	2387.13	887.988	419.14	2840.75	2139.92	2485.61
WBGene00000785	1088.54	767.53	375.536	260.202	942.822	401.396	91.0228	246.961	211.527	316.178
WBGene00000786	4205.07	3866.53	3411.5	3583.78	4013.04	14582.7	15524.9	5599.48	5065.75	6108.08
WBGene00000787	4222.72	4510.41	4100.1	3578.1	3729.81	7954.87	8038	3898.27	3585.75	4167.85
WBGene00000788	11019.7	9546.24	9129.13	7767.25	7899.63	17367.5	16973.8	7295.39	6455.32	8854.41
WBGene00000789	7048.12	7586.47	8001.71	7175.62	7295.84	19870.1	20986.8	8674.23	8051.59	10183.7
WBGene00000792	145.297	129.897	182.456	165.766	121.762	127.971	135.073	195.919	213.701	200.568
WBGene00000793	2350.83	2352.91	2395.49	2246.72	2258.18	2765.23	2480.25	1980.35	1718.44	2159.83
WBGene00000794	705.008	630.031	549.669	784.847	789.531	539.289	452.388	885.588	804.175	867.213
WBGene00000795	1886.45	1937.04	2178.23	3270.81	3231.83	1590.55	1909.57	3374.45	3753.3	2870.11
WBGene00000796	2199.91	2117.5	2174.09	2275.73	2326.82	2696.46	2614.78	2268.15	2375.67	2214.88
WBGene00000797	268.501	322.443	316.645	836.435	775.258	142.928	182.589	1038.01	1022.25	806.035
WBGene00000798	1214.74	1156.47	1175.33	1710.2	1684.56	1398.41	1486.1	1556.78	1901.06	1575.29
WBGene00000799	94.084	84.5797	80.6896	185.012	177.449	117.859	65.3372	278.484	392.799	244.607
WBGene00000800	2229.98	1984.02	2366.33	2707.53	2475.87	3248.4	3609.86	3128.78	3212.98	3129.64
WBGene00000801	229.531	223.332	240.354	347.129	284.024	202.379	236.047	389.955	335.009	344.607
WBGene00000802	68627.4	68391.2	70383.2	61197.8	55869.2	51561.5	48067.8	63303.7	58093.2	63345.8
WBGene00000803	225.676	229.276	257.148	345.066	287.846	215.265	245.81	378.291	383.989	376.615
WBGene00000804	343.444	241.513	208.855	919.381	661.722	265.252	162.776	995.474	931.261	911.085
WBGene00000812	1110.32	1213.61	1302.28	1479.92	1351.98	1036.12	1154.44	1566.9	1539.82	1505.33
WBGene00000813	1315.72	1250.95	1206.86	987.311	1023.15	1025.83	999.424	800.098	760.418	828.358
WBGene00000814	4071.02	3899.25	4194.48	4223.47	4153.38	3469.71	3509.28	3749.1	4356.01	3393.91
WBGene00000815	1069.26	1093.05	1165.15	962.349	992.322	969.208	930.233	821.907	797.575	790.287
WBGene00000816	810.696	860.466	849.599	901.082	884.563	618.852	660.212	787.151	920.683	764.785
WBGene00000817	2178.09	2367.55	2231.55	1879	1887.09	1364.41	1422.56	1322.07	1240.84	1242.95
WBGene00000818	1241.93	1265.63	1238.06	1173.58	1175.6	1202.26	1348.1	1114.7	1015.86	1138.76
WBGene00000819	13.7341	6.1088	11.1383	16.3509	12.7274	7.67185	6.38661	12.6973	27.2699	15.4477
WBGene00000820	230.346	216.134	227.797	170.619	153.962	295.464	301.952	99.4101	95.5564	148.574
WBGene00000821	6.99247	0	13.9073	10.764	14.6424	6.4248	0	14.8384	19.1735	9.43938
WBGene00000822	11452.1	11568.8	11702.6	10537.1	10684.5	15321.9	15295.1	10581.9	9630.26	11493.2
WBGene00000829	31725.5	29706.6	28232.4	20109.3	13888	40381.8	39954.2	18437.8	31232.8	21647.4
WBGene00000830	6771.84	7480.66	7159.98	12517.8	16733.7	23830.5	29694.6	14006.5	12307.2	18028.5
WBGene00000831	8560.69	8898.61	8998.83	17297.6	23566	25643	31237.6	16722.2	13430	23254.6
WBGene00000832	4392.58	3923.05	4829.83	3969.7	3910.55	5529.58	6092.14	4170.33	4049.79	4188.33
WBGene00000833	11670.5	12206.4	11191.3	14076.8	14398.6	12287.7	15118.8	14421.2	12779.3	13618.4
WBGene00000834	627.926	652.288	726.255	813.335	776.476	544.113	630.178	847.974	938.716	836.07
WBGene00000835	9025.49	8559.32	5473.48	6344.48	6141.78	5861.62	4444.6	4908.53	5035.05	4669.05
WBGene00000836	1464.72	1403.67	1498.96	1640.79	1518.53	1271	1364.03	1508.4	1417.01	1566.46
WBGene00000837	1768.51	1632.12	1827.29	1704.58	1653.34	1881.55	1882.59	1672.87	1514.88	1716.27
WBGene00000838	2030.6	1605.34	2096.09	1698.66	1753.5	1588.37	2157.49	1974.02	1732.38	2019.48
WBGene00000839	1100.48	1141.69	1194	1019.28	984.625	1175.13	1189.14	950.765	995.536	940.171
WBGene00000840	1094.21	1109.58	1098.27	953.367	947.261	1395.64	1382.41	983.603	992.346	993.09
WBGene00000841	2011.52	1964.35	2194.5	2171	1917.41	230.961	254.086	1093.85	1318.17	893.276
WBGene00000843	3179.98	3235.18	3234.7	3222.92	3118.73	1905.46	2024.94	3101.67	3187.74	2625.67
WBGene00000845	88.0933	107.78	85.9885	148.528	140.302	75.565	88.3561	194.245	237.942	144.553
WBGene00000846	491.792	482.33	513.791	593.748	573.466	416.001	433.181	678.093	734.076	592.757
WBGene00000851	2.02525	8.73962	2.05802	10.8728	3.13192	1.5328	5.10318	12.3942	6.43341	14.4599
WBGene00000853	87.0799	125.092	126.642	59.84	82.8252	192.791	195.146	103.404	112.696	92.96
WBGene00000854	1347.64	1232.62	1239.72	1253.04	1266.89	1284.46	1314.04	1252.1	1332.82	1309.08
WBGene00000857	2980.5	3413.7	3158.2	2628.42	2821.18	3474.89	3656.59	2281.46	1974.16	2582.98
WBGene00000858	397.054	437.975	469.437	703.756	596.675	332.771	288.509	794.905	994.422	660.046
WBGene00000859	0	18.1385	0	10.2168	8.77369	0	4.54978	21.5938	20.9287	15.0031
WBGene00000860	48.3535	97.7074	63.0929	76.5484	85.222	30.5839	29.2182	65.1914	121.124	64.2327
WBGene00000861	8.99526	23.8069	63.3832	30.0193	24.966	0	3.09299	8.45848	42.176	32.6266
WBGene00000862	43.9609	50.4042	48.3262	124.657	94.9448	26.1533	24.1026	142.962	141.436	107.944
WBGene00000863	423.515	486.329	408.183	557.914	564.572	545.09	520.184	768.203	802.58	655.576
WBGene00000864	35.6113	47.2857	58.7087	150.046	91.225	34.8035	35.4505	302.05	291.578	209.455
WBGene00000865	450.771	426.861	344.401	577.498	664.771	362.251	215.375	815.651	863.903	701.274
WBGene00000866	97.1861	58.7988	32.9693	27.4073	136.294	58.866	11.1542	31.1757	23.3913	42.4099
WBGene00000867	179.565	111.837	56.2742	43.9536	144.674	113.581	8.50219	40.2673	38.1701	54.3732
WBGene00000868	696.46	609.56	496.748	1785.98	1755.17	638.693	388.401	2889.96	2787.12	2305.41
WBGene00000869	7019.49	7525.12	6810.86	6888.1	7029.94	12306	12962.5	7554.85	6671.53	8496.31
WBGene00000870	607.058	585.29	619.332	503.144	443.694	582.99	645.08	561.248	415.337	569.145
WBGene00000871	125.581	155.07	143.886	172.883	191.493	148.351	140.207	244.024	247.143	218.722
WBGene00000872	821.845	626.69	846.556	590.142	590.014	1151.51	1267.24	606.811	566.039	717.636
WBGene00000874	1106.61	1027.18	1234.4	1242.63	1154.21	981.522	1102.02	1368.43	1440.14	1306.79
WBGene00000875	351.703	375.179	347.434	1187.24	973.289	303.962	353.379	1902.73	1762.85	1559.99
WBGene00000876	3728.79	3780.51	4074.54	4967.17	4441.2	4455.44	4642.67	4991.84	5382.85	4891.67
WBGene00000877	3701.27	4320.7	3191.06	3527.26	3681.38	5018.48	4890.85	3476.23	2912.94	3569.32
WBGene00000878	369.625	205.885	179.636	130.815	190.388	136.178	142.067	176.775	175.799	148.231
WBGene00000879	19893.6	21809.7	18032.7	18587.7	18858	16096.6	16037.3	15615.8	13258.9	14624.6
WBGene00000880	1833.48	1784.01	1838.8	2071.8	1970.17	1878.7	1918.76	2045.56	2224.18	1915.21
WBGene00000881	24494.3	25357.9	22134.3	27653.5	25214.7	28249.8	31700	31157.7	25963.4	29138.7
WBGene00000882	1598.83	1655.51	1554.01	1616.87	1650.01	1985.04	1889.85	1909.05	1691.01	1891.64
WBGene00000883	43473.1	45363.2	36511.3	45629.8	47052.4	21044.4	21659.4	35850.1	32095.4	33075.6
WBGene00000884	921.056	945.68	1051.15	1311.08	1095.64	984.904	1077.88	1316.14	1376.81	1326.04
WBGene00000885	167.287	116.01	67.7072	103.376	114.2	83.2126	48.4064	113.458	124.908	85.7903
WBGene00000886	806.87	940.897	798.004	1221.56	1406.52	705.183	657.366	1469.61	1484.32	1170.15
WBGene00000887	1865.21	1873.94	1660.61	1916.18	1897.87	1260.24	1373.22	1816.07	1642.06	1616.86
WBGene00000888	1663.59	1507.65	1372.29	1379.8	1560.42	1350.04	1162.63	1295.74	1187.99	1219.18
WBGene00000889	3776.19	3975.02	4007.94	5699.92	5318.95	3313.05	3494.01	5957.4	5948.25	5228.25
WBGene00000890	1009.46	1051.12	1067.16	1501.54	1528.57	918.03	905.05	1617.73	1719.92	1332.72
WBGene00000891	820.086	881.819	855.137	1333.72	1305.28	737.045	768.306	1773.64	1818.51	1504.4
WBGene00000892	1270.49	1206.11	1314.88	1293.3	1236.15	1647.82	1790.07	1236.97	1231.71	1379.28
WBGene00000893	117.358	147.864	221.931	201.042	184.891	145.227	165.324	222.57	283.368	172.802
WBGene00000894	5489.81	5400.79	5664.71	4978.88	5045.91	6503.04	6825.33	5007.61	4651.76	5331.88
WBGene00000895	129.255	117.902	76.8677	101.618	66.2308	44.1048	37.2089	87.8314	111.637	89.2496
WBGene00000896	4708.55	5156.4	4170.15	4627.13	4835.77	3293.68	2898.69	5227.05	5124.19	4176.04
WBGene00000897	1014.55	921.406	1060.94	838.54	785.913	1192.49	1339.34	831.303	710.267	946.867
WBGene00000898	1834.75	1048.81	2006.63	1252.28	1101.01	2818.14	3448.03	1251.76	1431.29	1535.55
WBGene00000899	2544.46	2468.57	2645.75	1917.72	1876.12	2763.65	2839.83	1588.65	1604.44	1826.05
WBGene00000900	3738.99	3856.88	3782.41	2929.85	2830.33	4702.93	5759.55	2412.53	1703.73	3130.88
WBGene00000901	4468	3494.21	3940.51	3636.15	3961.7	4317.17	5425.86	2699.93	2269.56	3111.56
WBGene00000902	58.7997	72.6592	77.3669	100.182	98.6116	36.3066	45.2315	140.776	150.268	113.692
WBGene00000903	240.026	269.113	161.699	524.096	356.085	179.726	130.816	557.314	557.825	444.744
WBGene00000904	701.793	742.05	786.087	753.336	779.901	815.528	915.277	826.193	900.665	799.984
WBGene00000905	23.6843	29.9669	13.5464	14.7581	16.9451	10.1256	3.74431	14.0156	16.0061	13.4418
WBGene00000906	124.309	133.411	147.429	134.827	108.245	166.406	168.957	127.539	159.47	129.728
WBGene00000907	30.7314	39.1353	36.0323	50.9582	36.0352	27.6912	25.8203	50.797	63.3658	43.4462
WBGene00000908	1237.99	1059.46	1370.42	847.206	786.511	1559.5	1868.08	807.524	848.166	950.731
WBGene00000910	2762.1	3085.12	2885.86	2857.36	2858.41	2763.6	2866.47	2565.94	2719.67	2468.6
WBGene00000911	2339.01	1681.57	2180.66	1414.2	1333.87	2026.57	2424.01	1255.48	1466.41	1339.28
WBGene00000912	3149.39	3167.78	3622.5	2872.19	2688.41	3775.43	4164.63	2318.88	2160.89	2716.5
WBGene00000913	528.41	519.322	553.564	484.262	537.867	624.453	609.885	482.56	464.998	531.876
WBGene00000914	1290.47	1285.06	1356.45	1136.45	1080.71	1538.52	1630.33	1018.66	927.355	1146.11
WBGene00000915	61280.1	57305.7	69292.7	90201.2	87377.5	33556	37536.3	88560.3	93532.2	76248.4
WBGene00000917	702.957	736.254	713.329	1108.49	1007.33	633.28	691.642	1291.07	1250.77	1099.42
WBGene00000920	93.6213	67.8989	70.7842	194.179	132.177	52.9959	28.4024	236.602	190.189	204.266
WBGene00000923	2690.92	2756.52	2440.61	2692.04	2865.85	2467.35	2470.23	2550.8	2818.25	2447.72
WBGene00000928	4016.19	3947.42	4255.77	4913.7	5316.42	2867.31	1123.47	5901.64	5900.5	4124.88
WBGene00000929	1625.58	1581.87	1618.22	1314.34	1288.32	1948.48	2075.26	1710.91	1442.94	1633.96
WBGene00000930	272.926	70.4548	36.9845	9.65576	6.26065	36.2457	2.87706	11.2395	10.2551	8.55245
WBGene00000931	3760.72	3603.28	3966.28	4859.47	4494.86	3385.73	3868.17	5107.48	5507.51	4877.72
WBGene00000932	3359.16	3184.4	3024.96	6398.96	6346.3	9046.3	8128.58	6666.51	8475.32	6341.17
WBGene00000933	1174.59	1311.12	1331.14	1525.92	1490.88	1721.55	1640.59	1591.1	1539.5	1595.16
WBGene00000934	56.3835	61.1389	77.9179	139.357	109.872	47.6672	44.8527	147.403	161.45	131.324
WBGene00000935	138.114	88.3077	85.1213	56.4214	124.314	89.657	48.4251	48.1357	68.3393	62.0484
WBGene00000936	750.029	771.523	735.328	644.841	613.061	1036.66	1062.63	537.58	428.69	614.01
WBGene00000937	630.585	572.244	627.645	672.699	637.726	705.239	745.568	691.491	759.976	663.199
WBGene00000938	3173.5	3254.77	3292.32	3154.82	3052.55	3876.61	3780.43	3516.37	3886.2	3341.88
WBGene00000939	645.771	497.281	714.288	443.851	428.759	647.954	759.549	470.476	550.892	515.086
WBGene00000940	1302.93	1308.53	1071.09	1004.67	1040.6	1088.32	1037.16	1001.64	1103.22	1013.93
WBGene00000941	7199.13	7963.87	4599.94	6249.36	5822.46	6003.18	5407.27	5886.75	4547.32	5381.98
WBGene00000942	4372.34	3437.28	4586.03	3169.99	3023.61	3199.09	3830.51	2627.16	2464.88	2998.76
WBGene00000950	364.162	331.459	340.493	320.556	338.09	515.444	544.572	365.883	379.009	355.222
WBGene00000951	343.968	382.237	364.243	245.095	286.877	470.598	511.405	283.648	216.598	270.204
WBGene00000952	173.534	175.021	154.764	148.248	161.937	225.501	234.041	153.009	110.251	149.453
WBGene00000953	169.816	174.393	160.331	191.564	180.598	129.033	140.772	195.45	225.17	169.883
WBGene00000955	451.067	481.236	549.83	326.008	331.205	744.516	786.443	360.73	301.794	375.236
WBGene00000958	1309.48	1025.83	1258.78	833.144	762.231	1570.62	1933.71	799.755	763.54	949.012
WBGene00000959	2233.06	2449.53	2291.78	2296.69	2117.92	3048.18	3191.66	2406.42	2081.37	2546.12
WBGene00000960	28.5466	36.8449	41.04	72.1687	45.9354	30.4552	24.4028	73.8526	82.4935	62.3716
WBGene00000961	1821.29	1827.81	1977.19	1628.49	1551.74	1855.1	2251.66	1702.14	1465.26	1804.1
WBGene00000962	1157.4	606.191	1319.6	804.885	674.015	594.746	975.191	790.433	1129.06	868.192
WBGene00000963	463.316	619.06	478.954	356.96	394.962	743.888	801.542	367.572	372.736	430.858
WBGene00000964	2903.03	3277.52	3062.69	2070.51	2264.53	3308.36	3756.5	1893.95	1443	2080.87
WBGene00000965	1447.34	1445.71	1447.92	1445.25	1437.81	1846.6	1860.58	1383.15	1441.97	1356.47
WBGene00000966	442.515	499.633	527.48	434.123	477.345	2057.64	2505.58	717.909	519.141	950.257
WBGene00000967	1859.45	2089.47	2238.72	1509.7	1511.78	3189.73	3977.01	1660.2	1402.02	2205.7
WBGene00000968	701.586	753.954	721.117	650.466	829.788	502.75	390.566	465.409	366.602	557.08
WBGene00000969	719.472	868.935	844.903	803.544	885.878	791.343	845.165	815.416	629.126	868.62
WBGene00000970	1467.46	1825.6	1842.97	2073.46	1812.21	1367.65	1639.61	2105.47	1970.25	2182.32
WBGene00000971	56.0977	56.9699	33.1152	54.2381	49.9331	252.537	255.789	98.2036	87.3674	139.383
WBGene00000972	378.159	528.237	407.104	922.392	1160.75	216.885	171.794	687.907	763.725	646.928
WBGene00000973	9972.02	12043.4	11609.7	9980.53	10731.6	9357.17	11687.8	8108.14	5810.07	9514.67
WBGene00000974	144.926	106.193	83.4335	112.819	118.801	97.8213	69.7907	103.119	121.883	126.68
WBGene00000975	2534.9	2896.72	2558.34	3612.4	5143.29	4218.85	4271.03	4045.89	3576.1	4009
WBGene00000976	1002.71	1138.42	1115.11	1175.28	1137.15	1289.69	1203.44	1227.04	1062.12	1315.31
WBGene00000977	325.448	337.387	344.74	881.13	823.679	535.182	634.264	1226.52	1119.15	1226.29
WBGene00000978	59.8548	79.3195	45.8327	103.601	47.1155	76.1246	71.271	60.4063	101.945	70.2414
WBGene00000979	43.7295	41.0281	66.6372	100.622	79.0399	22.214	29.2625	139.919	156.555	106.934
WBGene00000980	1535.26	1666.88	1627.34	1394.54	1357.98	2093.46	2171	1291.77	1135.19	1323.5
WBGene00000981	2548.42	3388.47	3666.31	2774.2	2948.7	5156.7	7588.23	4000.46	2519.5	5010.18
WBGene00000982	3697.98	4006.69	4392.78	2463.26	2536.54	5276.1	6311.55	2959.21	2128.78	3595.63
WBGene00000983	1088.42	1269.72	1414.76	927.246	1035.68	5299.08	7258.16	1649.71	998.715	2398.54
WBGene00000984	3838.87	3796.76	3851.81	4149.34	4287.14	7763.81	6422.31	4103.95	3451.42	5454.42
WBGene00000985	5396.38	5512.41	5786.54	4795.75	4582.6	3551.27	3947.86	3993.17	4016.4	3775.15
WBGene00000986	178.968	129.078	154.776	90.2298	125.58	231.817	198.265	114.186	65.7601	98.7823
WBGene00000987	841.16	834.435	868.44	853.519	821.441	1300.4	1287.68	851.133	824.27	868.072
WBGene00000988	990.927	924.911	905.897	1130.94	1129.02	1221.32	1340.02	1122.04	1029.58	1167.07
WBGene00000989	38.9355	39.2811	30.753	30.5362	29.694	41.0745	59.5604	19.8948	23.8827	24.6055
WBGene00000990	306.348	440.302	485.074	503.548	522.639	342.22	272.985	681.157	587.387	560.388
WBGene00000991	5730.2	6744.82	7319.54	5555.07	5750.15	6354.61	8600.87	6231.32	4391.3	7184.95
WBGene00000992	457.702	505.04	492.72	479.047	541.836	558.924	551.274	674.583	614.286	605.947
WBGene00000993	1198.42	1315.33	1238.08	1034.44	1108.63	1906.51	2660.93	1156.91	868.204	1228.84
WBGene00000994	286.49	329.318	364.739	403.817	383.541	314.06	316.153	428.697	478.109	384.17
WBGene00000995	724.447	739.117	733.052	713.254	638.325	932.323	961.795	705.471	660.807	734.456
WBGene00000996	1457.84	1571.57	1782.44	1544.18	1600.46	1343.89	1825.11	1595.19	1369.18	1863.7
WBGene00000998	444.137	182.13	431.057	179.478	167.204	362.067	587.522	219.166	272.477	192.15
WBGene00001000	10437.2	11292	10254.6	11560.1	10568.7	7169.28	7621.1	9507.21	8537.33	10365.5
WBGene00001001	866.663	893.061	914.15	978.078	1014.58	902.37	870.261	1055.54	1084.63	1033.98
WBGene00001002	183.4	234.151	208.046	416.926	371.834	216.478	220.383	554.327	587.341	493.934
WBGene00001005	13830.7	14983.6	12572.1	13054.2	13776.7	14235.4	14333.2	14237.7	12978.8	13184.1
WBGene00001006	4421.8	3735.25	5220.42	3622.33	3406.28	4787.23	5145.99	4123.47	4342.06	4571
WBGene00001007	2385.27	2593.54	2433.53	3028.14	2723.89	1631.17	1865.01	2904.59	2750.05	2669.46
WBGene00001008	4520.59	3273	4732.91	3615.43	3386.94	4991.76	5826.14	3539.73	3679.44	3900.72
WBGene00001016	63.8887	58.8333	67.7449	114.248	105.685	42.4555	41.2286	157.062	151.583	147.969
WBGene00001017	2172.5	1759.66	2541.89	2189.05	1978.88	1540.07	1842.09	2253.58	2664.44	2209.63
WBGene00001018	2247.88	2500.93	2286.23	3075.99	2989.21	1632.22	1624.71	3189.64	3436.76	2615.79
WBGene00001019	1630.58	1764.74	1803.36	1769.07	1765.7	1887.52	1922.21	1906.35	2080.97	1739.38
WBGene00001020	392.088	380.665	379.904	353.664	360.068	354.212	279.363	325.384	373.154	318.094
WBGene00001021	361.869	312.106	290.503	300.806	276.705	401.193	345.343	259.744	293.62	320.699
WBGene00001022	585.68	560.435	497.614	474.805	444.266	729.452	719.384	405.79	453.648	444.489
WBGene00001023	2438.42	2423.83	2582.77	2226.78	2257.78	2382.96	2589.89	2436.84	2216.89	2316.39
WBGene00001025	1487.85	1624.66	1610.87	1504.77	1334.16	1139.47	1192.47	1481.88	1528.71	1454.01
WBGene00001026	1885.82	1919.18	2069.61	1703.4	1798.92	1947.48	1939.37	1780.37	1904.86	1667.84
WBGene00001027	424.218	377.882	471.343	407.284	373.439	375.131	376.339	362.168	437.531	366.685
WBGene00001028	1128.7	1161.53	1091.16	1143.66	1107.37	1328.15	1382.77	1120.16	1180.04	1170.03
WBGene00001029	1603.44	1404.96	1052.02	1161.11	1238.85	759.288	584.342	1135.77	1138.19	1085.41
WBGene00001030	10137.2	10258.3	11622.1	13579.3	12953.4	8398.81	10476.7	12859.7	13235.8	11969.1
WBGene00001031	5388.66	5894.2	6003.52	6484.63	7023.94	2456.12	2967.59	5175.55	5590.29	4560.5
WBGene00001032	3392.54	3930.38	3503.75	4780.64	4371.66	3390.91	3741.17	4850.71	4411.23	4773.32
WBGene00001033	1657.93	1499.08	1354.19	1683.69	1574.12	1695.5	1593.84	1413.84	1518.07	1458.28
WBGene00001034	1457.85	1528.03	1694.08	2522.92	2216.02	1225.7	1266.73	2549.94	3035.49	2333.44
WBGene00001035	1065.41	1039.14	873.866	814.197	781.659	929.126	831.856	766.562	797.072	781.605
WBGene00001036	479.777	476.937	397.9	454.066	452.348	687.91	653.763	435.09	450.233	492.969
WBGene00001037	8657.48	8433.57	9670.16	11151.6	11110.5	6626.34	7263.19	10441.2	11307.4	10203.8
WBGene00001038	6683.59	7245.87	7082.37	6994	6453.03	5887.21	5770.81	6301.02	6679.49	6235.27
WBGene00001039	2836.65	2772.67	2418.58	2893.3	2586.48	3424.68	3549.26	2097.27	2390.23	2724.21
WBGene00001040	1743.05	1324.87	1017.92	1234.23	1198.92	866.195	672.801	1383.84	1600.7	1254
WBGene00001041	1677.9	1760.8	1628.68	2299.16	2198.45	1298.5	1369.12	2469.81	2512.73	2121.78
WBGene00001042	830.157	865.106	854.653	888.413	817.421	1043.97	1084.71	1022.15	1006.6	925.964
WBGene00001043	1011.41	1026.63	1073.19	1047.53	921.527	877.727	1003.58	945.469	926.57	966.366
WBGene00001044	56.3372	25.7122	19.3438	25.4963	35.332	17.0687	11.1117	32.0879	31.735	18.646
WBGene00001045	692.862	753.372	793.319	1298.01	1131.51	390.123	346.705	1485.27	1582.09	1312.17
WBGene00001046	70.0557	69.1827	93.6507	101.99	91.1254	23.8652	31.6545	115.309	110.48	109.793
WBGene00001047	2989.98	2842.8	3210.36	3156.51	2973.65	2875.4	3020.21	3262.93	3180	3335.02
WBGene00001048	2410.29	2408.73	2116.86	2645.86	2379.14	1929.04	2017.6	2488.72	2384.33	2483.85
WBGene00001049	85.5877	94.4276	93.8639	192.707	166.936	74.3469	83.1266	262.027	247.974	256.534
WBGene00001050	535.958	554.162	524.257	567.324	559.674	622.225	743.202	622.413	587.742	589.257
WBGene00001051	1133.09	1243.15	1145.84	1273.79	1380.08	1217.65	1017.55	1443.43	1543.54	1454.64
WBGene00001052	869.906	963.343	941.488	715.169	735.82	1166.41	1379.02	659.554	576.856	751.85
WBGene00001053	152.583	170.865	149.77	161.766	135.265	282.95	309.949	135.16	140.66	157.082
WBGene00001054	476.146	502.441	509.954	404.992	422.569	701.669	751.304	419.34	364.503	466.005
WBGene00001055	475.061	474.043	465.818	434.203	484.588	612.175	617.904	367.005	351.567	448.594
WBGene00001056	1709.5	1712.58	1822.92	1654.79	1572.04	1737.08	1806.37	1676.02	1779.67	1770.32
WBGene00001057	861.193	864.756	915.361	1073.52	1051.6	1238.19	1259.4	1188.13	1300.65	1211.07
WBGene00001058	2757	2582.65	3027.5	3194.57	3177.43	2243.74	2667.57	3198.36	3122.7	3038.41
WBGene00001059	194.095	204.458	239.175	146.36	142.981	317.527	473.548	184.012	125.644	241.385
WBGene00001060	547.901	594.297	622.022	697.186	703.48	482.536	599.311	776.9	883.089	694.551
WBGene00001061	368.773	399.346	397.776	467.521	461.646	354.67	369.415	544.661	526.497	488.74
WBGene00001063	64.2708	76.7381	75.2484	48.5699	40.9387	69.035	65.2648	62.2592	73.3204	57.2375
WBGene00001064	547.008	493.547	774.107	522.745	556.995	320.107	151.07	652.262	756.885	431.19
WBGene00001065	496.109	563.876	656.763	521.921	545.265	312.756	147.706	625.967	604.742	381.118
WBGene00001066	25464.5	21940.8	8470.67	10.3974	13.4558	5035.49	311.027	42.9749	57.1593	48.4513
WBGene00001067	32827.2	30494.1	10902.7	36.1997	94.2264	8786.37	1474.06	160.018	176.035	175.544
WBGene00001068	337.095	321.509	360.077	237.252	240.362	217.154	254.594	184.214	123.074	233.011
WBGene00001069	735.415	766.161	1110.17	631.827	657.361	504.751	190.678	667.741	857.638	462.546
WBGene00001070	72.3259	35.303	27.7261	41.4191	25.9034	10.814	4.80005	48.9012	36.2858	32.644
WBGene00001071	93.1226	29.9157	28.2635	34.6944	16.9159	29.234	7.21368	40.656	42.0076	30.649
WBGene00001072	709.785	726.93	925.619	926.818	885.034	445.624	172.822	1063.3	1253.94	805.146
WBGene00001073	3140.67	3262.13	3012.82	2833.56	2740.94	3342.96	3484.4	2793.82	2832.36	2707.52
WBGene00001074	27126.1	25759.7	9782.41	21.9627	81.4117	6012.42	358.707	88.7483	122.661	65.1075
WBGene00001075	10151.8	11742.4	13633.5	12852.5	12504.3	7378.62	5771.56	16112.4	16861.3	12728.9
WBGene00001076	10840.5	12097.7	14016.3	14075.7	12893.3	6955.78	5295.17	18085.9	16976	14588
WBGene00001077	1216.35	1226.74	1101.97	1364.25	1214.26	853.746	865.771	1616.88	1425.42	1524.32
WBGene00001078	393.202	414.223	409.004	2837.15	2868.19	558.429	539.711	384.225	404.586	344.71
WBGene00001079	22.277	16.1565	13.2571	8.33642	13.6151	6.80599	4.11874	4.48294	6.21873	6.22532
WBGene00001080	797.033	458.019	861.382	541.246	542.617	817.158	1157.65	604.588	627.43	661.26
WBGene00001081	967.092	532.452	899.319	423.063	349.571	948.972	1557.32	416.965	530.484	499.962
WBGene00001082	2508.17	2757.4	2514.22	2622.22	2519.14	2148.81	2343.41	2507.99	2361.08	2376.97
WBGene00001085	1057.47	994.557	1137.55	1049.6	1025	1041.48	1122.5	1097.54	1126.51	1084.76
WBGene00001086	1599.57	1294.57	1844.43	1399.94	1254.47	1682.59	1892.51	1475.76	1640.24	1561.74
WBGene00001087	1141.25	803.403	1164.92	920.871	824.066	1202.05	1311.25	871.37	1039.76	962.909
WBGene00001088	7614.43	8626.94	7022.69	8800.33	8547.08	6731.41	6567.42	9462.6	8365.77	8031.78
WBGene00001089	1246.22	1274.51	1424.24	1071.24	1058.33	1288.84	1383	1039.26	993.685	1123.36
WBGene00001090	2823.27	2971.84	2981.22	2439.38	2465.72	264.08	292.915	430.378	455.719	432.51
WBGene00001091	4098.82	4177.78	4353.27	3686.34	3517.39	4235.91	4780.75	3102.94	3032.89	3216.27
WBGene00001092	1104.9	1251.6	1145.9	1293.91	1283.33	962.717	1073.6	1371.15	1219.63	1157.99
WBGene00001093	1549.19	1578.43	1706.7	1517.85	1548.19	1378.01	1439.36	1465.62	1417.29	1413.88
WBGene00001094	5830.01	5926.95	6290.03	8117.01	8327.5	4468.94	4611.93	8658.22	9010.24	7381.57
WBGene00001095	223.22	233.163	199.477	197.145	209.466	345.867	319.282	223.902	201.246	236.17
WBGene00001096	256.712	243.643	272.612	176.948	194.11	356.115	378.154	152.752	126.771	179.913
WBGene00001099	1585.53	1641.76	1748.34	840.84	876.857	1104.43	1275.92	756.501	587.141	967.129
WBGene00001101	3341.63	3334.99	3562.23	2602.78	2556.24	4257.06	4472.11	2349.79	2144.99	2733.94
WBGene00001102	258.098	252.4	306.807	580.189	484.994	184.767	209.025	648.675	689.081	566.941
WBGene00001103	21.0882	3.66761	15.3699	20.0716	19.5413	14.1254	4.4854	31.2044	33.3342	25.5886
WBGene00001104	30.3403	13.1381	13.3448	26.6883	37.5127	15.9498	14.0978	28.8783	45.2006	38.7005
WBGene00001105	250.108	287.551	303.4	694.773	620.641	257.087	90.1673	1007.62	928.684	784.051
WBGene00001106	10.7601	9.95947	20.2997	10.5012	5.70409	25.2489	21.5371	8.47438	10.2479	12.0472
WBGene00001107	7.05352	10.7083	10.733	28.1062	20.7061	11.8738	1.25623	31.4549	36.8481	29.8811
WBGene00001108	155.997	208.168	241.196	343.004	313.562	232.15	141.347	499.719	621.101	372.887
WBGene00001109	173.439	164.583	165.311	127.304	123.635	150.832	204.472	102.942	136.181	115.456
WBGene00001110	59.6402	49.1027	61.9706	72.5859	73.9293	50.1157	51.7791	82.4061	103.327	87.6789
WBGene00001111	5.00242	4.52515	6.1037	6.46918	5.57161	11.4044	15.182	13.2935	9.0678	8.60561
WBGene00001112	380.949	341.469	422.421	396.76	385.153	375.548	391.593	453.17	490.416	463.328
WBGene00001113	5792.29	5890.66	6050.3	6165.29	5617.35	6105.62	7125.33	5478.89	4446.13	6623.07
WBGene00001115	871.956	934.26	983.394	969.077	915.107	917.273	976.717	1000.2	966.82	944.548
WBGene00001116	1392.19	1274.97	1429.66	1070.89	1051.67	1524.44	1682.67	1011.82	900.5	1085.53
WBGene00001117	203.54	210.502	200.853	220.259	205.68	241.794	226.859	263.414	249.145	233.265
WBGene00001118	487.54	442.369	537.969	445.727	382.612	525.41	653.634	486.448	507.243	506.534
WBGene00001119	248.047	251.318	249.808	326.59	281.379	313.27	380.716	395.537	328.108	350.188
WBGene00001121	147.665	188.087	210.548	225.685	180.413	206.195	196.935	231.143	258.202	194.18
WBGene00001122	522.227	602.329	524.528	574.532	490.013	506.966	622.317	532.964	583.923	535.057
WBGene00001123	82.4811	95.4776	133.256	132.088	108.021	43.2544	32.9046	163.229	211.926	128.382
WBGene00001127	612.689	582.139	585.416	585.018	557.562	648.988	699.941	454.85	483.844	504.98
WBGene00001129	151.159	160.753	153.689	167.422	149.361	191.582	181.621	159.738	171.175	129.683
WBGene00001130	2222.81	1756.32	2479.03	1828.85	1797.66	1900.74	2505.98	1891.1	1766.7	1780.15
WBGene00001131	2675.29	1720.67	2667.05	1723.53	1556.01	3057.4	3811.52	1719.14	1817.71	2031.81
WBGene00001132	1762.18	1697.11	1933.39	1738.76	1703.55	1224.49	1324.64	1852.69	1853.64	1695.8
WBGene00001133	65.6836	90.3726	78.2958	258.163	239.381	32.5978	44.567	364.775	322.24	279.31
WBGene00001134	1056.25	1044.69	1253.74	1267.87	1205.36	936.685	929.626	1225.97	1304.72	1196.08
WBGene00001135	719.493	791.344	735.191	614.124	618.018	952.549	968.978	567.682	502.467	609.5
WBGene00001136	18.6494	16.0868	22.7455	28.5667	25.9586	18.5329	26.1134	38.2132	51.5577	31.5506
WBGene00001137	16098.6	12336	16946.9	13824.2	14857.1	19455.8	22833.2	15135	14838.2	15675.7
WBGene00001145	1789.69	1902.7	1768.23	1525.96	1498.37	2118.25	2178.34	1622.02	1633.4	1637.75
WBGene00001147	276.87	276.098	244.381	279.999	207.815	278.458	362.495	379.51	271.108	303.475
WBGene00001148	420.209	367.808	450.158	456.053	462.569	507.698	688.735	538.617	532.622	514.552
WBGene00001149	5083.02	4900.46	4645.19	6777.79	5818.35	4899.92	4985.86	7762.27	7618.97	6466.5
WBGene00001150	106.602	121.701	175.766	334.57	232.938	50.5836	80.7044	450.517	455.981	348.753
WBGene00001151	779.948	806.772	752.749	702.88	698.479	1017.66	1050.11	659.337	593.758	714.292
WBGene00001152	1253.9	1297.61	1359.98	1195.23	1215.28	2099.98	2553.98	1251.58	1051.86	1488.83
WBGene00001153	1721.63	1967.57	2029.11	1840.56	1819.09	1664.7	1965.11	1946.62	1498.55	2199.52
WBGene00001154	604.231	586.36	573.953	573.629	565.541	539.886	594.513	511.724	436.77	615.671
WBGene00001155	6533.99	6403.26	4542.21	4521.96	4949.26	5347.45	5066.77	4909.56	4353.44	5152.9
WBGene00001156	1014.21	695.21	598.178	523.5	741.987	2315.83	3241.59	715.584	594.967	754.278
WBGene00001157	1351.28	1696.56	1733.76	1113.62	1190.7	1788.82	2167.65	1086.06	812.347	1466.5
WBGene00001158	75.9411	63.8056	59.5241	129.034	85.4671	28.3207	26.9343	140.677	177.183	152.005
WBGene00001159	681.099	681.928	707.054	764.638	688.218	638.254	720.138	880.649	837.46	775.214
WBGene00001160	2515.41	2481.18	2887.73	2735.06	2628.8	5913.53	7523.53	3258.22	3601.94	3267.65
WBGene00001161	503.862	554.968	554.745	735.442	599.255	479.741	501.088	755.759	699.867	692.601
WBGene00001162	1232.56	1124.32	1340.61	1009.93	893.069	1468.82	1586.91	943.887	977.104	1045.31
WBGene00001163	2823.95	2881.71	2657.66	2221.5	2320.17	2913.48	2982.34	1975.24	1734.81	1936.45
WBGene00001164	17.0724	24.1264	54.7964	45.1215	54.0502	4.76297	13.6124	61.8504	86.3469	69.9328
WBGene00001165	480.923	511.353	509.679	716.654	605.595	510.721	518.303	788.201	739.888	741.277
WBGene00001166	1888.6	1956.08	2404.65	3122.68	3042.04	962.763	1188.18	3894.34	4076.07	3070.01
WBGene00001167	112198	91093.9	112602	91230.1	96191.8	143127	154159	93847.4	85446.4	97394.5
WBGene00001168	268653	270289	230373	268128	281499	276492	366134	235581	158061	207684
WBGene00001169	31712.7	28854.7	35989.6	38553.1	37181.7	16432.2	22307.6	44116.2	40160.7	38054.7
WBGene00001170	329.168	350.106	360.91	683.753	639.323	206.866	134.068	1235.81	1098.25	778.11
WBGene00001171	1045.64	931.005	1007.58	722.839	772.105	1386.28	1348.85	614.077	552.754	768.021
WBGene00001172	16358.3	13552.1	16664.3	9674.71	9771.59	23989.2	29319.6	8212.34	7757.12	10107.1
WBGene00001173	7690.52	7040.64	8460.93	6604.94	6338.45	8924.13	10457.9	6243.78	5623.37	7420.26
WBGene00001174	2266.6	2610.04	2284.92	1653.39	1833.46	3002.76	3275.64	1325	1000.17	1621.58
WBGene00001175	206.218	259.966	197.934	174.242	197.476	346.914	367.545	194.204	172.487	157.996
WBGene00001177	3394.59	2242.72	3358.81	2134.74	2054.94	4658.85	5723.02	2078.87	2181.52	2568.15
WBGene00001178	641.468	620.381	638.497	666.24	658.299	674.949	814.087	759.756	761.938	740.425
WBGene00001179	1930.38	1998.89	1921.69	1587.35	1556.1	2465.66	2588.36	1431.16	1378.39	1660.36
WBGene00001182	552.849	573.655	625.838	479.927	420.232	707.219	794.97	449.403	494.63	486.501
WBGene00001184	1591.77	1536.85	1566.79	1292.88	1359.3	1936.47	1875.05	1160.65	1073.95	1316.04
WBGene00001185	104.375	118.402	105.817	113.008	87.934	51.5101	51.9511	127.802	131.174	136.319
WBGene00001186	1234.8	1291.05	1209.36	1638.22	1317.79	1247.12	1296.76	1491.14	1407.69	1508.2
WBGene00001187	1132.1	875.293	1152.41	913.369	766.66	1137.13	1387.33	821.613	780.684	957.67
WBGene00001188	5937.58	6199	5767.16	3870.36	4240.31	7771.32	8217.92	3094.82	2590.3	3841.89
WBGene00001189	24753	25023.6	24578.4	16498.6	17159.5	33458.4	35432.9	14693.7	13205.4	15780.2
WBGene00001190	1152.56	1176.76	1096.51	854.48	935.452	1354.01	1594.11	697.126	465.29	801.552
WBGene00001193	885.692	1130.07	1067.7	985.793	952.723	1216.81	1295.09	1068.99	963.61	1021.91
WBGene00001194	4980.54	4510.29	4972.07	4307.75	4028.13	6080.87	6059	3781.89	3694.1	4180.51
WBGene00001196	3529.83	3432.52	3809.83	2562.43	2518.15	4059.16	4597.6	2619.44	2539.74	2977.01
WBGene00001202	74.8907	84.3603	73.0594	118.184	86.8864	93.4293	89.9394	115.466	122.135	105.172
WBGene00001204	830.957	912.354	924.315	749.108	807.514	909.046	904.482	684.617	583.394	733.441
WBGene00001207	1726.35	1736.4	1669.15	1502.33	1419.05	2211.88	2299.64	1334.69	1007.71	1366.4
WBGene00001208	2263.46	2339.09	2432.32	1999.03	1974.39	2514.86	2389.97	2011.28	2031.3	1980.84
WBGene00001209	3034.82	2393.61	3172	2727.12	2691.62	2398.3	2814.74	2879.39	3150.21	2885.93
WBGene00001210	382.256	496.715	610.088	709.344	552.597	185.33	127.362	830.682	877.518	645.839
WBGene00001211	325.779	349.926	362.089	238.413	203.933	496.668	495.644	177.303	191.513	207.202
WBGene00001214	26.1535	21.4568	29.6592	29.1283	31.3665	23.5256	32.5377	49.4305	53.7134	43.5162
WBGene00001215	618.093	381.653	600.898	447.281	404.174	460.499	639.977	500.785	459.179	459.3
WBGene00001223	25.5422	14.3389	23.0694	8.61092	11.7403	6.05452	3.01001	22.0317	18.7929	5.22304
WBGene00001224	1512.56	1330.9	1515.27	1221.01	1112.41	1312.4	1399.11	1307.13	1214.47	1322.44
WBGene00001225	4534.74	3434.41	4474.79	3869.64	3771.34	4877.83	6569.5	3729.84	3303.06	3762.92
WBGene00001226	1855.24	1902.97	2083.68	2167	2300.1	1131.15	1210.43	2188.93	2178.11	2071.04
WBGene00001227	2869.58	3132.49	3049.92	3254.13	3454.17	2380.83	2411.79	3388.18	3006.02	3161.88
WBGene00001228	3169.65	3385.01	3297.47	3448.23	3501.53	4265.9	4466.66	3529.73	3496.48	3462.3
WBGene00001229	4683.26	4952.38	5199.38	5470	5530.63	5003.67	5244.53	5383.79	5689.79	4948.78
WBGene00001230	6860.68	7231.82	6890.67	8064.59	7939.47	7412.72	7792.3	8157.2	7921.21	7257.79
WBGene00001231	1365.77	1402.47	1383.17	1383.25	1437.18	1041.21	1063.77	1369.76	1362.55	1292.52
WBGene00001232	3860.43	3972.94	3781.06	4319.09	4407.75	4159.68	4734.51	4455.28	3985.01	4287.57
WBGene00001233	3024.88	3033.06	2879.98	2766.24	2930.07	2874.21	2998.05	2679.12	2456.11	2548.31
WBGene00001234	2627.77	2778.15	2582.11	3558.74	3400.58	1722.69	1820.57	3413.57	3176.84	3050.08
WBGene00001235	1740.74	2038.83	1544.4	1999.51	1952.63	1716.67	1638.48	2345.73	1957	1899.5
WBGene00001236	4682.77	5016.91	4344.52	4470.01	3940.49	5253.46	5291.06	3982.22	3554.61	4151.88
WBGene00001237	19.9286	30.1083	28.6694	50.5713	39.497	37.006	26.5023	42.7728	40.1027	25.2378
WBGene00001239	13698.4	15278.1	13883.1	9706.82	10790.5	22008.2	24225.4	11874.1	8221.93	13655.7
WBGene00001240	2717.51	2773.63	2719.14	2083.34	2184.76	2623.75	2964.06	2024.27	1794.76	2215.2
WBGene00001241	2918.09	3094.96	3084.74	2631.82	2862.65	2755.06	2857.17	3025.1	2715.67	2921.86
WBGene00001242	186.458	157.773	141.318	121.873	155.164	142.615	104.54	181.265	188.922	126.245
WBGene00001243	1336.89	912.608	555.366	211.147	454.219	617.517	387.942	154.757	168.025	209.372
WBGene00001244	3079	2192.42	1830.91	1407.02	1769.93	2475.25	2451.3	1785.35	1764.81	1932.78
WBGene00001245	19.904	4.69609	8.26777	5.80068	20.1387	6.13006	4.8615	17.4815	20.662	16.7089
WBGene00001246	135.011	87.7178	24.4801	15.5526	79.924	17.4115	20.7883	46.827	23.971	32.8871
WBGene00001247	303.786	246.689	299.996	260.901	208.415	288.932	310.241	276.08	282.996	252.282
WBGene00001248	422.495	459.223	497.625	523.204	507.962	462.8	430.853	498.243	548.682	525.836
WBGene00001249	591.279	644.635	606.697	625.906	585.949	633.456	653.281	645.371	575.81	613.22
WBGene00001250	2354.77	2384.68	2412.02	1734.22	1578.31	885.929	1106.97	1008.06	813.381	1073.64
WBGene00001251	4573.03	4733.25	4326.66	3765.75	3851.58	5801.26	5791.11	2988.54	2431.57	3529.84
WBGene00001252	224.079	115.524	125.579	166.491	148.305	196.61	253.35	234.97	188.658	210.058
WBGene00001253	776.426	854.164	836.674	719.583	735.773	979.903	996.279	712.851	642.423	734.601
WBGene00001258	885.21	818.839	1010.62	865.233	795.054	688.073	804.354	865.585	988.661	860.869
WBGene00001259	2214.26	1782.81	2392.18	1807.53	1710.42	1376.67	1743.36	2026.37	2279.83	2013.8
WBGene00001262	1942.31	2155.23	2127.19	1961.08	2197.54	2300.72	2482.25	2355.76	1993.54	2242.08
WBGene00001263	8299.07	4360.32	9095.72	4593.08	4377.47	6480.11	9525.55	4562.87	4944.96	5153.02
WBGene00001281	541.159	519.991	512.437	525.302	528.463	456.265	491.004	591.793	587.552	590.427
WBGene00001284	809.828	825.247	839.759	1025.14	1010.48	1036.29	976.814	1118.74	1207.42	1084.66
WBGene00001303	14686.2	16709.2	12154.3	11169.1	12778.7	12613.4	10810.6	12170.7	11594.6	10538.2
WBGene00001309	1563.55	1791.62	1501.11	1780.16	1607.57	1355.81	1431.76	1744.06	1394.55	1566.1
WBGene00001310	3.09936	10.1218	7.85099	33.092	47.3757	1.72454	0	30.1439	60.2097	23.8761
WBGene00001311	23.6412	20.5922	15.9681	97.1755	84.6812	22.7874	20.0447	128.505	143.357	92.6632
WBGene00001320	869.446	825.18	818.888	733.665	749.744	695.77	713.952	788.236	746.622	696.247
WBGene00001324	842.924	870.502	873.3	911.216	895.935	1121.81	1141.31	890.318	800.895	879.91
WBGene00001325	1649.32	1571.41	1653.15	1621.2	1570.69	1936.04	2082.86	1487.78	1517.37	1698.94
WBGene00001328	992.817	519.632	995.916	487.868	435.7	713.299	1052.66	443.392	537.398	572.403
WBGene00001329	2767.28	2788.59	3338.03	3742.67	3173.8	3126.49	3473.9	3806.69	3970.82	3922.86
WBGene00001330	6408.12	5828.11	6737.75	5048.16	4820.06	4434.84	5048.25	4317.83	3638.08	5024.05
WBGene00001331	1044.6	1128.95	1074.13	1052.34	956.905	1010.2	1037.3	1144.56	1222.63	1053.44
WBGene00001332	446.796	480.195	478.338	474.376	461.013	555.042	571.596	456.978	442.104	466.33
WBGene00001333	5857.33	6076.16	6329.36	5581.43	5225.83	7097.11	7239.24	5779.67	5545.27	6121.44
WBGene00001334	1337.57	1459.16	1564.64	1405.73	1366.63	1190.07	1329.79	1509.45	1450.22	1441.42
WBGene00001335	1056.66	1113.51	989.616	1095.59	996.245	1198.52	1333.52	1057.14	955.064	1071.05
WBGene00001336	6099.63	5899.85	6112.8	5156.35	5556.26	2888.15	2578.67	2475.52	2457.37	2411.29
WBGene00001337	3271.15	2799.54	3389.79	2903.37	3019.46	3563.66	3735.71	3004.88	3123.5	3063.4
WBGene00001338	1011.97	1003.86	965.687	773.05	809.591	1021.68	1050.45	661.731	647.254	704.11
WBGene00001340	3384.52	3139.07	3332.22	2854.24	2676.82	3558.64	3774.28	2819.58	2559.42	2975
WBGene00001345	3317.72	3366.21	3535.45	4178.31	3848	3051.1	3055.84	4278.72	4323.82	3917.03
WBGene00001352	903.947	766.66	989.695	816.6	752.315	921.917	1033.66	751.795	855.612	794.472
WBGene00001358	1081.87	1065.43	1140.17	1418.79	1357.55	1021	1045.46	1345.7	1389.62	1302.62
WBGene00001365	547.522	584.265	594.55	705.838	593.288	574.743	545.498	747.106	827.38	758.801
WBGene00001366	1499.22	1620.72	1576.44	1413.43	1382.41	1882.28	1857.03	1347.79	1444.74	1458.9
WBGene00001368	1251.87	1248.07	1316.41	979.191	969.997	1348.48	1440.28	1040.72	1038.76	1031.94
WBGene00001371	808.662	914.855	746.217	756.183	746.515	851.99	1062.47	804.391	762.409	895.297
WBGene00001372	270.719	201.462	192.853	272.231	326.812	127.817	81.8773	282.821	321.941	257.758
WBGene00001373	585.249	605.116	603.702	383.677	448.829	775.641	867.391	315.806	239.313	386.218
WBGene00001374	1201.77	1283.94	1228.52	1112.87	1050.42	1640.05	1740.09	984.506	940.307	1049.22
WBGene00001377	118.502	152.511	158.47	345.844	273.865	138.116	92.1349	496.075	447.071	370.476
WBGene00001385	236534	269729	233990	191299	194379	248941	264781	154897	102806	192226
WBGene00001386	45891.4	41702.4	27856.9	14406.7	20638.6	23707.6	23995.6	10743.3	7379.78	14166.3
WBGene00001387	933.859	1183.2	1448.57	2080.86	2542.7	429.756	418.945	3539.1	2923.54	3623.33
WBGene00001388	0	8.51541	0	15.4307	18.1012	5.42708	12.0686	16.6062	16.9652	21.6295
WBGene00001389	720.285	643.343	673.424	655.787	654.22	1507.86	1547.77	793.294	958.555	912.041
WBGene00001390	1847.06	1771.18	1609.41	1038.93	1073.77	2373.52	2298.12	937.379	873.743	991.799
WBGene00001391	74487.3	78803	70735.6	48812	53712.8	124871	138525	42115.5	33941.4	49524.9
WBGene00001392	655.994	648.546	333.89	314.912	243.669	399.687	294.798	295.438	321.962	306.274
WBGene00001393	3067.13	3266.81	3028.22	2765.62	2651.94	5058.9	4538.61	2766.76	2439.62	3535.66
WBGene00001394	18203.2	17762.9	16292	14969.2	16097.4	29756.3	26616	17524.9	15035.2	18424.4
WBGene00001395	3339.77	3609.5	3614.57	3007.1	3096.04	9773.53	10721.8	4729.38	4115.08	4926.81
WBGene00001396	6255.89	6644.99	6775.02	4943.03	5363.94	8390.47	8911.3	5565.77	5651.6	6006.86
WBGene00001397	934.659	1154.46	1042.57	899.457	890.788	865.694	1239.79	1028.95	608.655	1202.96
WBGene00001398	2212.63	2208.2	1697.89	3284.63	3211.52	2617.01	2373.88	3789.83	4404.15	2781.51
WBGene00001399	188.207	140.114	95.0238	80.8484	119.436	58.9884	31.9158	100.22	91.6928	84.4747
WBGene00001400	183.054	173.611	168.892	167.241	153.738	204.927	237.387	171.271	175.026	145.505
WBGene00001401	22.6145	13.2366	43.1087	11.4254	25.7991	12.246	3.49529	19.9327	16.9382	16.8834
WBGene00001402	24.09	17.9233	43.3185	52.8575	85.1768	23.1031	15.229	78.4433	76.0552	54.8781
WBGene00001403	2118.58	2245.63	2270.39	1945.03	1982.36	3651.74	4105.83	1857.82	1681.48	2107.56
WBGene00001404	3055.14	3586.13	3219.18	3003.26	3275.49	3042.01	3929.13	2791.96	2086.38	3215.27
WBGene00001405	2150.32	2373.26	2287.68	2250.63	2272.76	2484.72	2459.6	2422.16	2489.8	2220.32
WBGene00001406	379.821	424.946	400.495	512.665	453.079	393.621	353.395	658.484	672.599	525.585
WBGene00001410	660.051	667.483	697.571	945.501	883.068	514.439	626.078	1141.6	1026.24	1025.5
WBGene00001411	1006.73	1002.58	1011.55	976.527	1075.03	1147.16	1183.6	1025.11	929.293	998.616
WBGene00001412	1301.97	1186.09	1268.11	1279.01	1305	1391.56	1532.93	1194.81	1112.52	1210.32
WBGene00001413	105.628	73.2555	70.9813	80.6021	86.8484	48.4518	27.5811	81.7341	112.009	71.2246
WBGene00001414	19.7325	20.3962	23.8463	33.5795	26.4347	10.5815	13.022	37.1462	50.8663	39.4727
WBGene00001423	5921.36	5845.54	5026.68	6346.68	7385.32	4321.61	3882.51	7409.52	5896.71	7404.25
WBGene00001424	86.1358	36.7515	70.5706	3.62729	28.0002	0	0	0	2.19483	3.20679
WBGene00001425	2534.78	2745.52	2675.55	4320.71	3951.55	1744.75	2045.73	4371.22	4074.73	3623.93
WBGene00001426	10188.2	10899.3	9059.64	8185.58	8828.84	9110.35	8897.28	8220.61	6740.69	7824.28
WBGene00001427	17020.9	17352.7	14729.7	16465.4	16270.1	16945.7	17660.2	16900.6	15135.1	16489.6
WBGene00001428	2741.71	2449.11	1924.97	1738.91	1731.41	2013.77	1817.35	1982.23	1939	1903.19
WBGene00001429	732.091	676.131	564.241	565.978	537.083	807.563	666.644	650.091	694.232	595.547
WBGene00001430	747.245	655.057	563.324	833.25	831.3	456.987	291.307	1313.84	1286.64	940.48
WBGene00001431	4094.81	4443.63	4712.89	8066.54	7363.51	2467.46	2956.63	8490.63	8914.06	7386.43
WBGene00001432	322.06	407.35	454.356	484.625	451.048	238.167	155.39	589.418	718.924	464.238
WBGene00001433	605.919	614.762	630.294	579.887	623.006	732.812	698.485	555.495	486.577	548.18
WBGene00001434	34.9647	41.7035	41.084	55.9161	56.2098	35.2004	11.1641	83.538	104.769	64.8852
WBGene00001435	13.0359	10.7206	12.4556	12.9184	22.9561	12.7899	23.6066	27.2232	30.5614	22.2699
WBGene00001436	14.315	22.0009	19.6506	62.6263	38.0522	5.04792	11.5751	33.31	44.6187	33.0591
WBGene00001437	13.3461	3.63845	4.28234	12.4374	18.8999	3.98469	4.54869	25.7995	18.7398	22.0532
WBGene00001438	83.8635	79.2325	92.3538	103.906	67.6193	272.48	190.847	82.8312	79.8644	103.832
WBGene00001439	4139.49	3805.19	4009.76	3501.92	3337.18	5801.26	6182.49	3431.91	3279.55	3588.58
WBGene00001440	577.02	622.093	522.219	755.459	673.649	607.649	601.08	803.31	858.607	721.908
WBGene00001441	7604.93	7578.62	8103.04	5030.82	4957.27	9434.5	11305.1	4503.01	4236.8	5213.62
WBGene00001442	42.5538	61.9375	69.8126	189.216	111.369	22.7334	35.1821	201.55	193.679	157.915
WBGene00001443	809.039	775.675	1002.38	930.347	809.526	575.005	649.603	904.911	1008.89	856.242
WBGene00001444	3650.03	4738.16	2045.98	6227.23	4361.79	2400.87	2588.66	5229.27	6357.12	4769.77
WBGene00001445	1703.83	1944.6	1647.1	1864.37	1776.51	2134.4	2093.83	1851.65	1732.14	1657.01
WBGene00001446	538.847	705.132	486.165	1598.83	1123.16	376.827	402.047	1564.11	1578.98	1196.16
WBGene00001447	12124.3	13374.7	11247.8	6515.09	7630.67	17898.8	18728.9	6220.12	4827.22	5991.04
WBGene00001448	20780.1	23407.1	19624.6	14422.7	15724.2	24774.1	25934.8	12825.2	10894.8	13154.7
WBGene00001449	935.22	981.046	609.039	1739.45	1227.97	679.175	768.029	1397.19	1670.29	1300.84
WBGene00001450	4154.77	4387.63	4068.71	2357.13	2718.94	6763.21	6502.94	2286.52	1911.45	2511.37
WBGene00001451	807.416	923.267	705.947	1532.3	1161.61	508.57	559.112	1335.73	1393.25	1235.98
WBGene00001452	14403.6	14834	11656.3	10866.4	10837.6	19588.7	19377	8854.16	8207.03	9303.9
WBGene00001453	3955.24	4332.57	3877.67	3335.42	3279.16	5995.01	5885.03	2842.6	2524.77	2868.81
WBGene00001454	6913.02	7940.32	6075.65	6637.31	5205.17	8053.92	9279.22	5553.74	5773.93	5565.23
WBGene00001455	3049.73	3575.01	2127.14	4583.14	3015.06	2828.46	3176.51	3410.27	4056.32	3200.66
WBGene00001456	442.054	588.688	330.743	822.369	819.138	289.322	316.613	1164.39	1091.31	792.767
WBGene00001457	10476.5	10729	8279.09	7195.38	6718.61	16833.7	17772.3	6696.31	5851.22	6927.03
WBGene00001458	53755.3	59804.2	50928.4	35661.4	39724.9	77308.8	86365.2	33847.7	23907.6	36013.8
WBGene00001459	20441.2	22331.6	18926.2	12963.4	15028	27446.1	30501.2	11684.1	9746.95	11966.5
WBGene00001460	396.565	521.707	315.111	774.163	467.615	334.688	283.814	627.209	909.882	528.648
WBGene00001461	2550.73	3078.62	2242.54	4036.41	3274.7	2473.25	3028.53	3181.47	3366.88	3320.44
WBGene00001462	896.227	1192.19	638.119	1820.11	1408.7	745.188	819.706	1574.84	1750.09	1404.32
WBGene00001463	18659.6	19731.1	17790.4	10231.9	12734.6	28178.7	28921.5	9963.68	8996.61	10399.9
WBGene00001464	1336.34	1537.42	966.411	2110.21	1722.5	799.18	951.964	2425.93	2505.8	1757.36
WBGene00001465	253.361	267.475	267.253	185.403	190.417	531.608	515.214	218.679	212.894	257.661
WBGene00001466	203.648	196.053	214.221	319.968	256.756	168.581	164.597	350.435	459.886	308.399
WBGene00001468	119.174	131.691	127.646	69.2893	85.8048	142.199	140.119	74.7058	72.65	95.9178
WBGene00001470	815.07	842.829	879.094	962.801	856.253	772.376	827.887	931.813	938.849	918.186
WBGene00001475	777.323	522.878	934.931	495.71	448.039	804.887	1061.01	532.569	621.951	562.94
WBGene00001476	1735.94	1867.85	1971.09	1269.55	1287.92	2549.01	3392.58	1320.07	1117.64	1593.73
WBGene00001477	285.924	439.742	331.937	1334.67	1124.21	483.342	369.32	2042.59	1615.06	1615.43
WBGene00001478	407.351	492.917	545.229	722.654	745.699	604.435	513.282	864.026	711.557	923.878
WBGene00001479	3194.08	3301.53	3093.88	3315.75	3784.31	3810.27	3574.67	2658.51	2487.03	2888.38
WBGene00001480	1228.26	1407.13	1633.06	1345.58	1286.19	2110.61	2535.63	1381.42	1044.5	1677.85
WBGene00001481	86.3302	126.088	93.7069	66.7461	151.001	91.6352	101.426	104.696	87.3763	96.1463
WBGene00001482	72.902	65.9241	49.288	128.883	127.463	49.0691	28.6474	195.286	241.751	157.941
WBGene00001483	18.2105	12.532	21.7411	18.8219	18.8712	19.2808	5.73597	32.5808	29.5292	21.2265
WBGene00001484	1494.81	1573	1490.26	1518.18	1382.14	1804.64	2275.71	1357.11	1197.47	1500.35
WBGene00001485	825.196	854.296	898.272	820.719	812.495	1044.34	1052.92	762.993	699.983	811.882
WBGene00001486	415.504	363.126	287.869	322.14	349.225	350.977	405.804	300.375	302.511	284.447
WBGene00001487	205.394	188.161	187.282	158.698	151.216	471.205	444.228	182.931	163.721	234.247
WBGene00001488	3409.47	2720	3668.16	2988.71	2777.1	3251.15	4411.48	2800.34	2778.74	3097.83
WBGene00001489	3194.32	3351.31	3272.67	2983.59	2908.07	3709.39	4093.62	2915.63	2791.55	2846.64
WBGene00001490	746.985	710.866	782.586	620.935	573.566	793.477	881.79	649.812	668.841	672.464
WBGene00001491	3945.62	4023.31	4373.43	2737.43	2793.73	6033.82	6327.32	2796.36	2650.3	2992.45
WBGene00001492	570.423	372.004	532.867	337.017	300.939	458.522	600.352	359.851	359.992	383.139
WBGene00001493	4422.36	3902.63	4775.12	3281.9	3126.09	6506.4	7018.92	2910.17	2784.51	3583.83
WBGene00001494	624.656	631.324	729.008	636.7	575.863	845.656	927.076	590.278	534.387	683.189
WBGene00001495	328.565	183.539	350.182	280.761	218.989	285.053	444.507	308.186	420.987	332.128
WBGene00001496	4577.28	4939.95	4994.22	5073.72	5330.16	5244.62	4842.45	5421.13	5782.94	4855.52
WBGene00001497	1234.16	1280.34	1316.15	1223.68	1280.32	926.771	1038.82	1201.68	1224.2	1211.88
WBGene00001498	2277.74	2366.5	2346.89	2461.05	2680.32	2660.03	2798.02	2674.54	2757.58	2494.82
WBGene00001499	1463.88	1603.13	1589.36	2320.49	2104.27	1288.07	1460.78	2378.99	2436.1	2171.62
WBGene00001500	2002.95	2177.7	1918.82	2208.32	2300.85	2380.14	4064.15	1063.98	1079.5	1201.25
WBGene00001501	13565.7	15221.5	13724.4	19765.1	20185.3	18256.7	20714.5	17438.1	16077.7	16922.7
WBGene00001502	39339.6	39980.7	38069.2	37762.8	36713.8	39589.6	42192	34748	29582.2	36902.1
WBGene00001503	5717.69	5633.15	5433.29	4743.72	4924.56	5873.88	8078.91	4610.72	3761.46	4736.55
WBGene00001505	1014.66	1037.54	969.206	761.983	723.416	1426.23	1488.12	699.221	697.99	793.292
WBGene00001506	2025.65	1948.26	1907.3	1122.04	986.466	746.005	684.271	645.193	695.869	645.67
WBGene00001507	19.0351	14.5901	30.753	49.2745	34.5092	25.4271	21.4045	29.4443	20.5886	30.7568
WBGene00001508	841.146	840.992	900.218	782.098	758.65	1001.2	986.206	768.438	797.468	796.271
WBGene00001509	1261.62	1347.37	1385.9	1271.81	1293.2	1488.53	1539.99	1267.4	1292.1	1303.94
WBGene00001510	902.248	859.824	969.249	938.095	884.462	925.177	983.434	999.655	1049.96	950.202
WBGene00001511	156.911	202.137	158.491	527.513	465.548	173.525	140.48	742.134	759.722	626.69
WBGene00001512	663.153	719.656	652.024	605.277	613.491	836.587	935.642	437.613	298.504	546.283
WBGene00001513	858.142	929.063	911.186	1139.5	1163.53	778.222	806.949	1188.58	1166.25	1086.44
WBGene00001514	58.8101	38.7225	32.1175	42.5234	80.6097	24.3549	18.8661	66.1171	60.6671	49.9112
WBGene00001515	959.066	836.8	956.144	687.241	728.693	1227.14	1343.17	717.108	632.905	774.121
WBGene00001516	1922.41	1807.18	2070.75	1799.16	1663.9	2162.11	2571.1	1845.64	1866.48	1926.15
WBGene00001517	186.69	221.409	217.177	199.604	182.629	272.676	275.721	194.682	161.408	177.799
WBGene00001518	765.685	755.035	734.557	660.677	651.476	706.66	736.953	533.078	533.853	578.514
WBGene00001519	624.464	636.623	665.416	599.015	584.84	683.211	685.1	554	523.405	548.252
WBGene00001520	3071.98	3344.28	3090.44	3097.84	3144.42	4700.76	5079.25	3187.47	2683.35	3426.7
WBGene00001522	154.144	187.157	188.655	242.695	233.284	144.629	218.202	292.463	238.935	281.19
WBGene00001523	560.224	628.125	606.695	819.85	876.345	1189.31	1410.18	983.842	1057.77	1105.22
WBGene00001526	1024.83	1085.67	1205.84	971.896	959.447	998.435	1182.91	1034.9	1009.18	1127.93
WBGene00001527	1846.22	2137.92	2202.88	3053.92	3214.16	2262.33	2214.32	3873.59	3923.7	3384.55
WBGene00001530	5.16719	4.3296	5.78414	6.92628	5.2778	14.2159	11.2592	5.4319	6.41861	6.51707
WBGene00001532	11.2988	11.5171	10.6957	37.7797	31.7184	6.92719	6.87003	33.3887	47.4523	38.6175
WBGene00001533	3.82344	7.04215	5.28017	8.87198	6.08596	3.75557	2.97449	7.49055	11.22	5.7061
WBGene00001534	21.2423	22.2504	17.0229	42.2731	23.4227	9.13001	11.4193	49.2763	65.4568	43.625
WBGene00001535	41.3678	48.9523	41.361	94.3668	73.4572	40.7813	35.8577	104.582	130.156	87.906
WBGene00001536	23.0156	26.2293	27.121	37.9983	31.7202	22.7816	21.1233	44.7278	43.2941	39.3005
WBGene00001537	342.373	281.506	302.805	275.52	242.227	462.759	514.535	238.626	233.475	286.787
WBGene00001538	757.096	631.199	755.116	632.489	661.727	851.716	967.043	509.028	481.794	667.011
WBGene00001539	4.03812	4.46321	2.05445	8.19608	1.87471	1.32165	2.82645	9.4948	4.96002	5.19343
WBGene00001540	1.55016	3.33046	1.31458	7.76584	6.2374	2.36932	1.68889	5.90425	9.87476	6.88946
WBGene00001541	47.6085	44.867	26.8382	80.0042	46.7735	26.7948	31.0095	67.0207	81.3627	76.3151
WBGene00001542	3.21903	3.45842	4.36759	9.80442	7.70722	2.15202	2.62975	7.3362	14.0569	9.63715
WBGene00001543	41.802	54.4956	41.0749	97.4264	60.679	30.3064	33.7777	102.099	132.699	91.8039
WBGene00001544	123.676	118.014	158.543	223.455	175.137	95.1981	146.988	277.143	300.479	282.105
WBGene00001545	3.19552	5.49283	1.89687	8.43555	5.19257	3.35724	3.19084	7.79014	13.7396	5.18092
WBGene00001546	31.8894	38.8716	33.3301	59.6439	40.2663	27.6728	21.9273	65.9665	78.8289	68.4819
WBGene00001547	47.7103	45.2139	47.6698	100.173	75.43	26.9979	37.434	118.036	164.675	111.74
WBGene00001548	41.8202	40.2642	39.8633	89.0089	52.8408	24.5731	34.8884	83.2367	96.1031	78.9637
WBGene00001549	4.54415	11.1956	16.1941	12.683	7.5282	2.75124	6.49439	18.5043	17.2563	16.5839
WBGene00001550	6.55833	11.0834	6.15537	22.0167	18.3567	7.61173	10.3885	24.5022	28.396	21.3871
WBGene00001551	28.722	25.9228	27.9009	55.2753	48.312	25.3023	34.1078	68.0651	95.7989	59.3164
WBGene00001552	23.543	27.685	17.531	28.2507	28.8792	26.4061	31.4956	49.6562	44.5437	42.566
WBGene00001553	37.1334	61.7175	59.7299	134.408	138.855	51.6083	61.439	171.488	172.587	161.455
WBGene00001554	45.0736	50.1872	50.0499	76.343	81.3799	50.5378	101.933	119.636	125.131	105.43
WBGene00001555	792.919	689.245	672.916	657.884	599.266	1040.91	1093.45	459.679	425.336	626.495
WBGene00001556	234.715	213.39	224.864	220.473	205.225	217.44	219.423	161.309	145.172	188.27
WBGene00001557	77.4248	91.3202	93.1453	157.279	141.927	28.2943	42.6968	201.462	207.12	162.093
WBGene00001558	12421	13202.5	12862.2	12885.8	12491.9	12252.4	13604.2	13171	12002.1	12574.9
WBGene00001559	762.487	574.599	818.196	591.691	520.609	1065.72	1205.53	654.656	689.271	773.426
WBGene00001560	1488.85	1104.71	1514.71	754.415	741.575	1972.9	2335.46	680.348	739.164	832.686
WBGene00001561	8763.13	7995.89	10003.5	8568.12	7762.3	10586.8	11346.9	7217.98	7101.39	8224.17
WBGene00001562	2072.44	1650.17	2243.42	1512.02	1281.45	1953.92	2619.05	1469.75	1573.66	1608.38
WBGene00001563	1051.19	975.653	1105.09	1009.54	932.079	920.933	1034.91	997.701	1031.6	1036.68
WBGene00001564	4417.9	4041.34	5885.9	5350.13	5461.71	5929.4	12908.6	8684.44	6926.84	8533.51
WBGene00001565	798.013	561.55	819.496	536.225	465.538	956.639	1187.79	600.479	612.643	692.71
WBGene00001566	322.46	357.033	335.882	331.276	345.241	331.115	367.801	310.98	291.02	333.131
WBGene00001568	735.057	728.209	786.051	811.136	792.794	813.657	822.343	909.841	950.318	920.99
WBGene00001569	130.458	135.373	135.261	172.791	184.446	158.857	106.241	137.309	138.576	144.674
WBGene00001570	845.113	911.5	1060.26	885.722	832.068	805.227	814.685	991.918	1121.22	881.62
WBGene00001571	161.362	144.83	105.833	187.375	164.937	76.6129	51.6479	242.715	253.757	200.632
WBGene00001572	4087.14	4456.94	4273.43	4310.67	4293.41	3876.06	3988.33	3553.69	2879.84	4188.46
WBGene00001574	2573.17	2555.11	2706.88	2557.37	2395.85	3141.18	3309.17	2578.6	2495.27	2643.18
WBGene00001575	82.5341	84.6981	76.6535	86.1793	71.125	22.1844	23.6083	36.4612	43.0693	32.019
WBGene00001577	1949.41	1954.42	2243.2	2435.94	2107.11	767.868	761.037	2318.28	2658.02	2061.88
WBGene00001578	750.346	741.143	682.164	850.53	874.236	1566.41	1482.59	969.922	803.725	1198.81
WBGene00001579	663.09	533.155	701.328	548.929	495.166	488.452	588.273	534.616	525.777	534.529
WBGene00001580	509.39	502.578	576.342	491.204	494.36	514.707	568.972	524.936	558.644	526.112
WBGene00001581	1159.4	721.565	1332.25	660.965	727.212	3256.14	4831.09	1048.7	761.113	1907.35
WBGene00001582	2443.96	2420.73	2711.28	2807.14	2578.73	2368.64	2346.62	3023.59	3330.07	2802.31
WBGene00001583	517.102	520.223	583.478	889.442	755.37	543.485	547.499	963.075	1092.52	874.586
WBGene00001584	732.527	722.248	685.219	650.849	626.765	857.751	871.942	652.357	648.684	653.84
WBGene00001585	1082.45	1117.79	992.127	947.37	975.23	1143.29	1195.59	983.959	1025.68	958.234
WBGene00001586	257.528	295.027	293.894	220.433	235.403	369.477	408.335	164.01	161.626	231.553
WBGene00001587	64.483	59.9578	57.6787	112.655	77.4586	37.6977	46.607	110.313	106.96	95.0556
WBGene00001588	586.391	561.395	586.094	439.271	459.136	870.678	1025.72	387.983	348.001	417.094
WBGene00001589	559.857	512.675	585.99	622.184	569.454	698.013	827.566	696.303	707.253	683.999
WBGene00001590	294.984	247.559	264.195	226.461	239.595	393.269	404.557	237.791	243.1	245.379
WBGene00001591	1429.68	1492.65	1455.64	736.483	760.683	2452.27	2066.55	1185.56	911.621	1301.99
WBGene00001592	503.301	554.501	524.61	584.943	550.244	601.097	591.972	564.317	490.797	592.395
WBGene00001593	71.7165	69.0247	65.378	89.9565	65.6461	66.5347	63.2668	82.4816	85.4105	77.6494
WBGene00001594	584.667	614.12	572.005	581.558	577.534	594.272	647.775	481.774	449	493.395
WBGene00001595	233.467	157.284	154.993	227.331	476.961	99.1401	49.5606	400.423	386.98	303.845
WBGene00001596	1046.95	873.02	1084.18	814.723	797.238	1574.01	1781.86	923.911	946.832	994.687
WBGene00001597	83.6867	56.8921	76.7552	54.5748	116.476	59.395	17.3318	64.9553	72.399	72.7699
WBGene00001598	426.983	383.481	399.68	660.174	698.398	153.634	193.551	1131.01	1090.78	991.18
WBGene00001599	46.375	29.3986	33.2372	51.3642	76.9555	22.3318	12.0904	75.918	62.1973	79.5861
WBGene00001600	38.4976	43.1183	56.8961	118.641	108.57	30.7331	27.2416	165.507	179.295	134.482
WBGene00001601	122.69	73.4849	101.447	184.788	153.825	65.6171	76.2919	261.37	314.441	236.155
WBGene00001602	3050.14	3235.86	3462.58	6457.54	5559.98	1998.23	2203.13	6730.94	6723.88	5650.23
WBGene00001603	110.118	63.4732	49.8089	23.3808	43.2464	11.619	9.35895	31.2152	31.6424	23.1861
WBGene00001604	7291.82	6241.02	7657.53	8504.19	8454.84	9128.01	12064.1	12088.9	10524.2	12265.1
WBGene00001605	38.7567	35.9301	28.1073	52.4887	37.6564	29.1655	33.705	76.4295	57.0694	66.831
WBGene00001606	219.856	138.954	129.301	164.293	313.454	85.6344	39.9058	197.057	188.082	158.283
WBGene00001607	794.445	624.905	592.39	672.187	869.398	266.974	82.6346	446.33	451.763	410.992
WBGene00001608	182.383	238.801	181.146	558.654	521.024	84.0458	78.4683	752.22	874.854	599.051
WBGene00001609	59.7343	47.8384	54.8425	81.9049	89.7669	36.3676	28.837	114.123	135.223	98.59
WBGene00001612	130.021	154.956	170.614	136.348	122.942	147.194	185.459	126.829	130.487	131.499
WBGene00001613	112.702	119.202	127.991	160.676	113.817	166.03	160.454	128.722	136.913	147.253
WBGene00001614	20.1799	19.0655	17.9625	35.6383	23.7529	19.3689	21.5465	40.5586	38.1955	36.0167
WBGene00001615	252.561	274.498	260.911	289.773	238.995	336.541	344.943	307.75	322.597	301.803
WBGene00001616	355.937	360.213	334.098	336.577	303.844	396.287	394.217	276.179	276.082	315.724
WBGene00001617	431.775	474.238	441.258	419.415	410.973	580.995	679.117	431.15	444.356	467.977
WBGene00001618	15.7364	14.3876	11.4914	30.0649	23.9726	11.3092	5.25903	41.3929	38.3547	31.5939
WBGene00001619	81.492	82.8681	90.7059	79.7351	76.2171	93.3109	97.8401	100.902	94.3184	96.1101
WBGene00001620	2198.15	2507.6	2058.57	2264.9	2267.98	2340.32	2381.42	2422.98	2103.3	2345.66
WBGene00001621	112.379	115.663	119.829	172.027	125.998	103.167	100.256	151.73	187.867	146.5
WBGene00001622	855.41	998.694	900.396	989.988	976.176	1262.47	1295.4	1054.02	1026.14	1018.49
WBGene00001623	548.458	631.603	700.092	404.059	359.488	805.989	1004.12	312.688	242.812	377.495
WBGene00001624	37.5049	57.2297	52.9608	90.4803	69.1343	28.4871	31.0399	79.7302	97.3919	69.0424
WBGene00001625	32.3708	54.5746	47.5954	58.3062	45.5976	47.3558	58.7991	56.1921	54.0186	43.0159
WBGene00001626	37.5869	47.7791	29.1662	22.0097	15.8522	42.6629	54.6026	20.0765	20.8392	17.0744
WBGene00001627	264.777	283.636	300.796	242.93	248.656	358.317	342.603	253.03	292.425	237.384
WBGene00001628	1078.47	1107.09	1175.77	1093.52	1043.8	1094.84	1135.45	1154.35	1191.25	1107.09
WBGene00001629	964.799	947.529	1073.62	994.774	874.755	813.348	981.749	1064.57	966.808	1176.26
WBGene00001630	1745.24	1696.27	1946.3	1319.48	1348.53	1510.62	1627.48	1379.21	1386.17	1546.92
WBGene00001631	1965.71	2057.29	2150.81	1506.11	1625.42	3026.06	3222.36	1612.44	1390.83	1769.67
WBGene00001632	1379.59	1314.67	1582.12	1211.53	1101.19	886.633	1028.06	1271.66	1236.6	1227.51
WBGene00001633	860.291	767.536	634.011	674.648	724.603	900.464	879.473	861.767	818.697	785.783
WBGene00001635	664.408	674.924	681.795	605.402	664.667	718.557	762.148	581.657	549.355	677.63
WBGene00001636	171.197	212.639	189.915	287.935	236.826	214.641	181.583	352.978	387.024	306.808
WBGene00001637	506.547	514.813	481.642	437.571	448.043	625.093	635.09	402.324	342.95	423.532
WBGene00001638	502.403	535.273	559.874	552.396	542.699	470.128	461.949	545.174	573.949	560.615
WBGene00001639	6.35401	12.7998	20.8031	27.2722	22.9261	2.40278	3.04766	35.0078	37.6694	26.1934
WBGene00001640	4.88983	12.71	5.09852	16.1372	13.0974	5.77941	8.44855	19.6329	18.9355	13.3655
WBGene00001643	158.759	151.849	177.118	119.914	108.746	226.206	224.003	135.613	152.642	147.029
WBGene00001644	413.88	437.466	395.778	237.156	214.985	444.54	399.316	222.956	251.646	249.87
WBGene00001645	1258.78	1293.73	1265.29	1071.66	1201.06	1437.82	1534	1119.78	995.909	1076.35
WBGene00001646	489.703	508.139	493.459	468.947	535.205	468.42	397.041	515.832	431.139	438.062
WBGene00001647	208.48	105.855	76.6512	78.7629	153.713	112.773	32.6917	125.813	127.425	89.2158
WBGene00001648	4675.49	4865.5	5178.34	4115.81	3703.26	5167.17	5789.56	3686.97	3779.12	4142.61
WBGene00001649	1234.06	1281.53	1271.39	1138.1	1438.15	1618.65	1644.87	1328.05	1185.74	1397.02
WBGene00001650	146.529	86.1076	176.968	125.159	107.426	124.968	177.936	158.503	182.138	173.366
WBGene00001651	486.623	353.865	582.938	410.628	334.396	643.949	689.683	468.933	501.843	564.406
WBGene00001653	393.085	382.283	432.341	323.811	365.025	408.053	419.319	351.33	342.131	362.55
WBGene00001660	480.145	480.828	501.887	439.812	405.406	513.03	547.006	453.257	459.813	432.865
WBGene00001661	1299.15	1260.51	1249.76	1438.79	1453.38	1523.31	1445	1472.21	1613.46	1416.38
WBGene00001662	2233.57	2388.41	2498.21	2325.93	2426.03	2961.12	2889.39	2522.15	2454.94	2402.57
WBGene00001663	352.768	311.935	352.325	301.52	281.177	455.996	475.969	240.506	254.86	290.898
WBGene00001664	788.389	938.894	858.38	646.345	577.797	879.171	957.278	500.418	503.021	572.057
WBGene00001665	994.974	1025.32	955.592	774.682	845.556	1150.81	1174.91	739.662	745.244	699.665
WBGene00001666	89.2699	106.266	105.513	103.957	86.3313	137.558	177.433	160.982	133.799	135.445
WBGene00001667	9.56728	7.89764	11.482	16.044	7.26053	14.7446	19.6434	19.1997	19.0399	22.2583
WBGene00001668	623.795	578.867	621.038	396	427.419	497.002	550.011	251.067	220.564	286.191
WBGene00001669	1518.03	1584.46	1565.47	1242.81	1231.2	1838.73	1830.39	1163.45	1133.53	1207.96
WBGene00001670	350.069	312.999	295.868	241.627	218.459	400.334	394.008	168.806	213.478	173.829
WBGene00001671	1073.28	1129.15	986.811	807.738	790.23	886.452	747.341	383.148	421.875	419.152
WBGene00001672	404.823	396.504	351.027	306.183	285.22	445.284	465.617	231.182	208.56	288.155
WBGene00001673	206.452	214.629	219.089	164.609	159.413	234.033	221.734	103.342	145.757	130.722
WBGene00001674	490.962	510.462	502.696	568.125	758.364	413.219	431.118	586.465	545.848	575.565
WBGene00001675	139.552	161.672	168.574	125.285	121.024	186.838	168.892	91.8605	83.3334	119.28
WBGene00001676	298.547	313.417	285.107	253.415	266.406	397.542	421.938	208.81	234.823	219.437
WBGene00001677	133.695	134.256	128.762	105.167	116.007	191.097	165.147	105.508	128.075	112.84
WBGene00001678	429.58	438.325	512.277	433.349	424.881	557.167	452.339	460.466	396.618	495.553
WBGene00001679	9440.1	7893.24	10115	6426.83	5670.71	9442.35	14639.5	5397.9	5380.36	6513.09
WBGene00001680	3351.83	3499	3806.99	3499.5	3021.22	4363.64	4288.26	2940.13	2920.12	3346.46
WBGene00001681	1460.3	1736.92	1467.85	1326.3	1340.62	1558.97	1699.64	1110.76	1056.41	1044.99
WBGene00001682	29679.4	34464.6	27639.4	31487	32179.1	31302.6	30123.9	28847.3	25140	27054.8
WBGene00001683	699.933	531.706	437.486	597.747	805.909	364.099	182.937	687.282	664.33	630.661
WBGene00001684	29006	30500.4	27659.2	23770.2	23944.4	40539	52917.2	25943.8	19290.5	26909.2
WBGene00001685	53481.8	53890	51156.5	51271.2	50019	79993.5	103303	59831.1	47995.7	55706
WBGene00001686	418.078	340.254	311.438	436.83	558.279	245.525	152.441	531.857	502.528	499.613
WBGene00001687	18.8487	30.2855	27.9699	44.8716	35.934	11.0307	11.0413	59.2904	55.4023	40.8883
WBGene00001688	88.0392	69.8281	94.3678	177.437	163.212	61.7044	58.378	256.764	236.291	214.708
WBGene00001689	103.667	134.169	114.954	247.975	205.668	92.0966	81.4331	389.403	382.482	320.565
WBGene00001690	55.2504	41.831	38.6581	33.1249	34.4174	54.1345	50.768	23.9831	22.2211	28.8874
WBGene00001691	13.3439	16.1076	18.7781	10.8345	12.3899	3.90316	4.63729	21.0272	20.6143	17.3825
WBGene00001692	1740.53	2079.03	1881.36	2105.01	2205.15	1747.94	1899.48	1825.96	749.159	2657.56
WBGene00001693	3.06512	0	0	8.4876	8.51888	3.41231	1.62573	8.51593	2.90494	3.22108
WBGene00001694	11833.9	10030.8	4875.82	1139.86	1633.21	4086.93	2017.31	1616.77	1285.79	1662.26
WBGene00001695	1192.56	893.449	383.06	32.2846	39.0136	534.524	73.0955	44.2337	47.5242	34.9512
WBGene00001696	4.46009	7.32844	5.77365	9.85113	7.90426	8.33761	9.24774	16.3323	10.4507	15.4363
WBGene00001697	6.32622	3.51821	0.917647	10.1404	4.19102	0	0	9.14693	4.29993	5.77769
WBGene00001698	5.79066	9.97569	5.88823	8.19361	5.37475	7.15363	6.27888	4.8632	2.76258	6.22844
WBGene00001699	2700.8	3597.22	3101.26	4082.9	3551.28	3057.21	3312.32	3216.63	1552.51	4577.15
WBGene00001701	64.7926	100.99	82.969	82.1275	74.8739	57.2869	44.906	94.5577	94.7981	73.487
WBGene00001702	2589.63	3370.04	2577.83	2738.56	2368.02	2069.65	1606.67	1891.87	934.551	2248.07
WBGene00001703	11337.9	9398.32	3541.95	316.349	424.577	3238.3	490.036	421.472	332.324	274.009
WBGene00001704	50.1654	67.9037	36.7853	43.6233	32.0438	49.8527	29.2438	33.7146	49.1213	31.3705
WBGene00001705	64.0279	47.8928	60.8624	98.1952	102.796	34.3644	25.6283	137.346	145.366	108.072
WBGene00001706	4.66905	9.21331	4.7178	14.548	6.47961	0	4.87521	13.0774	6.60269	4.823
WBGene00001707	3051.62	2781.81	2579.3	2328.63	2467.59	3257.08	3155.27	1956.96	1752.69	2252.9
WBGene00001708	1235.26	1184.22	1368.24	969.939	990.476	1483.66	1773.41	1046.84	937.753	1123.3
WBGene00001709	1422.43	1465.86	1512.67	1288.13	1186.64	1797.95	1929.43	1109.01	982.99	1294.04
WBGene00001710	158.425	210.875	225.597	246.216	249.586	149.788	174.104	291.34	304.028	236.729
WBGene00001711	14.992	16.873	17.8854	27.8339	25.4028	16.2887	15.4936	56.8307	57.1566	28.8692
WBGene00001712	11.8059	6.14539	9.58082	5.64456	8.75537	15.8972	18.9217	9.8039	11.2132	9.16819
WBGene00001713	4042.18	3661.71	3445.97	3996.01	4001.96	4949.38	2574.81	4599.13	3803.51	4034.46
WBGene00001714	760.201	531.45	423.952	292.894	313.814	445.296	343.151	339.582	487.419	237.062
WBGene00001715	133.388	168.522	142.256	208.36	217.599	173.794	138.948	339.181	266.222	200.164
WBGene00001716	690.5	611.533	673.528	366.328	411.673	533.221	581.098	501.105	664.083	388.705
WBGene00001717	125.351	140.752	140.333	133.963	122.898	157.652	201.297	129.475	124.374	131.934
WBGene00001718	36.5975	36.6889	37.1422	59.3255	43.6303	45.9022	53.7801	52.9917	41.7528	53.31
WBGene00001719	158.859	169.193	205.699	118.053	153.501	206.027	208.344	191.771	209.94	174.824
WBGene00001720	77.3801	65.685	122.577	109.009	132.891	128.93	62.9912	132.227	163.575	130.211
WBGene00001721	93.5657	100.506	76.1515	116.01	116.076	81.5956	63.6305	108.481	137.643	115.534
WBGene00001722	27.8277	24.7125	53.876	76.4702	90.1619	18.4163	24.2848	62.984	68.3424	68.5958
WBGene00001723	104.051	99.0968	99.1908	128.546	106.347	48.2712	62.2268	185.434	212.425	138.466
WBGene00001724	821.372	744.786	784.812	485.7	510.374	555.123	365.942	528.219	973.961	369.149
WBGene00001725	4342.7	3737.27	1647.38	508.997	637.676	2070.29	819.04	544.564	447.04	401.098
WBGene00001726	16.9695	9.90352	18.9572	36.7634	30.6939	6.71577	8.21635	58.5184	53.3067	57.931
WBGene00001727	8.05283	14.2245	18.5944	21.1981	15.6215	19.9202	12.634	26.2242	34.8698	17.2267
WBGene00001728	14.1423	7.47527	0	6.55392	2.61532	3.06415	2.92639	10.6216	10.6249	7.71659
WBGene00001729	15.8811	8.30076	22.5228	30.1209	25.0092	21.1893	45.4335	32.3753	19.5596	32.2265
WBGene00001730	1678.19	1864.36	2063.31	4871.44	4693.83	1483.91	517.443	4902.8	4677.23	5662.91
WBGene00001731	191.216	163.567	65.1521	62.4652	55.5306	29.2464	6.97922	76.7104	71.2997	47.5618
WBGene00001732	15.2586	28.7513	7.03071	21.4712	25.7086	13.943	8.85467	12.8261	26.315	36.183
WBGene00001733	44.8363	78.1831	31.501	54.2236	50.0286	85.3062	54.3318	34.3686	79.154	62.714
WBGene00001734	3.24406	2.09234	2.31667	8.6848	7.45518	3.98759	1.41177	10.9294	8.98554	11.2773
WBGene00001735	1.65422	15.1413	8.37764	11.7508	9.19408	9.18357	17.5055	15.3407	14.099	5.77921
WBGene00001736	679.881	336.581	134.311	9.60538	11.3017	73.814	14.0949	38.2448	17.4485	21.1651
WBGene00001737	0	0	0	5.69499	3.46498	3.98626	3.80792	0	0	5.02046
WBGene00001738	0	0	5.2678	8.09425	2.41329	0	0	4.88786	17.1846	7.14965
WBGene00001739	0	14.7333	0	19.693	10.2622	11.8164	0	0	17.2402	12.4014
WBGene00001740	408.137	417.005	470.188	428.796	400.112	458.311	448.828	449.961	506.28	432.111
WBGene00001743	1282.95	1344.85	1414.56	2220.82	2031.19	1089.25	1157.97	2364.65	2877.91	2065.89
WBGene00001744	2216.05	2300.57	2569.27	2703.75	2538.18	1387.68	1565.35	2628.12	2763.67	2432.81
WBGene00001745	458.54	305.989	557.685	275.645	266.648	575.066	841.351	303.54	316.057	368.998
WBGene00001746	1375.14	1146.2	1662.48	959.551	872.736	1257	1670.06	825.407	844.707	931.819
WBGene00001747	4955.8	5083.15	4968.06	4188.25	4006.47	5010.06	5461.59	4010.77	4161.53	3873.01
WBGene00001748	17315.8	17558.8	17665.3	17116.6	16104.1	25539.4	27186.9	17000.1	17286.9	17092.1
WBGene00001749	6880.74	7940.4	7159.08	15897	18686.2	5650.96	5158.22	20353.7	20722.8	14339.3
WBGene00001750	362.27	360.058	269.087	690.29	428.205	308.133	241.931	446.414	492.531	476.53
WBGene00001751	1311.23	1636.2	1504.06	1641.41	2003.82	2848.69	3462.9	1608.95	1660.63	1977.18
WBGene00001752	1911.59	2397.3	1872.74	8863.87	13425.8	2516.83	1591.05	8313.47	8975.67	7567.84
WBGene00001753	13170	15560.9	15508.8	32388.2	41358.9	13311.2	12366.1	32137.2	32305.2	25999.4
WBGene00001754	1268.09	1709.94	1638.2	1940.16	2214.87	3023.02	3333.8	2399.34	2294.01	2451.52
WBGene00001755	9023.83	10786.4	10210.2	16530.6	21323	11303.5	13323.3	19515.6	14549.9	18197.4
WBGene00001756	80.3782	109.919	129.247	214.877	192.687	63.9471	70.1791	267.686	284.567	229.146
WBGene00001757	321.411	284.853	190.196	270.332	294.787	153.906	131.495	300.791	378.365	264.967
WBGene00001758	1780.55	2088.33	1813.37	2438.19	3037.14	4175.27	3840.7	2540.89	2265.64	3040.5
WBGene00001759	603.026	686.774	604.239	566.649	557.516	688.97	713.958	449.67	371.656	503.827
WBGene00001760	1370.55	1658.1	1248.73	4033.47	7493.29	1401.51	1063.05	2721.22	3131.35	2747.31
WBGene00001761	1635.61	1677.1	1601.92	3087.9	3191.96	3164.13	2789.92	4476.9	4140.57	4327.56
WBGene00001762	179.331	219.194	183.128	401.9	626.993	232.519	303.225	419.283	329.883	459.861
WBGene00001763	910.295	1045.37	1007.75	1202.28	1294.29	1514.47	1527.5	1013.83	1227.41	1300.56
WBGene00001764	1010.2	1227.72	998.245	1809.21	2600.35	1625.17	1334.18	1614.77	1427.42	1810.26
WBGene00001765	1.70854	6.70531	10.3814	9.42919	7.91257	5.68413	28.8963	12.6827	11.322	19.0761
WBGene00001766	4.23252	8.33782	10.6989	9.93043	11.7489	37.2045	26.6263	39.4307	31.9674	17.5662
WBGene00001767	313.776	429.661	377.612	1003.45	1122.5	730.409	908.255	1533.47	1408.07	1392.65
WBGene00001768	9910.46	10302.3	8540.69	11779	14417	23313.5	23098.5	11766.6	12318.9	14099.2
WBGene00001769	522.007	543.625	482.628	390.759	473.345	1010.78	1047.8	516.825	360.093	565.408
WBGene00001770	2594.99	2496.1	2930.64	1929.64	1587.65	1799.79	2012.49	1495.18	1442.09	1631.42
WBGene00001771	578.526	567.583	429.077	492.405	475.972	737.918	766.326	413.63	354.396	435.88
WBGene00001772	2132.33	2588.29	2305.62	9490.42	9654.24	2302.92	2690.42	10774.5	11251.8	9007.6
WBGene00001773	55.7102	48.6656	31.9573	105.106	156.482	39.0013	39.1435	94.9063	89.5714	133.041
WBGene00001774	659.497	643.71	441.21	554.974	598.191	833.669	803.68	673.769	462.587	854.848
WBGene00001775	1821.25	1904.69	1424.61	1336.11	1490.6	5063.09	4628.69	2483.16	1804.74	3050.48
WBGene00001776	242.274	337.035	155.858	274.437	246.154	447.28	382.639	476.85	351.828	445.886
WBGene00001777	62.1946	120.911	85.1222	118.015	143.246	244.349	231.121	229.214	186.215	237.112
WBGene00001778	3777.36	4577.74	2954.33	7514.36	13119.2	1137.68	879.648	2609.25	2579.6	1985.66
WBGene00001779	449.246	561.967	630.708	1691.95	2437.85	382.22	364.427	1592.36	1575.49	1317.15
WBGene00001780	140.045	124.482	40.3717	73.0995	102.521	173.169	152.578	110.471	86.2027	109.552
WBGene00001781	121.164	167.497	213.438	121.18	168.402	151.24	156.349	149.461	88.9003	132.631
WBGene00001782	217.109	303.506	164.39	388.927	356.491	478.308	481.035	328.78	289.946	412.763
WBGene00001783	8085.19	9048.08	6069.77	9238.89	21796.2	21699.2	16794.4	11898.2	12962.5	14369.5
WBGene00001784	2354.37	2847.19	2381.42	2577.48	2519.66	2960.04	3146.04	2675.66	2474.47	2872.27
WBGene00001785	67.8717	119.515	253.164	406.342	391.326	85.5843	77.5339	299.346	359.21	277.361
WBGene00001786	611.166	651.865	795	1691.78	1685.1	546.236	508.632	1847.46	2072.83	1460.77
WBGene00001787	1717.5	1878.15	1997.21	4795.96	4760.37	1207.73	1349.46	5147.72	4587.6	4155.26
WBGene00001788	1209.39	1286.14	1283.41	1549.07	1700.3	1386.92	1447.4	1414.83	1196.84	1393.23
WBGene00001789	59.6563	112.022	41.2893	145.265	62.0159	79.5042	54.1036	72.7007	120.02	83.7231
WBGene00001790	3152.96	3291.37	2725.86	2563.13	2565.95	4760.25	4602.11	2670.11	2508.5	2667.99
WBGene00001791	963.975	840.559	816.984	708.254	659.493	1065.68	1099.81	732.699	632.467	717.872
WBGene00001792	10.1917	13.2563	9.19139	12.6458	20.997	35.6191	30.2796	10.4435	9.68403	23.209
WBGene00001793	2600.43	2347.83	2655.07	1811.26	1913.88	2979.9	3544.35	1742.31	1295.53	2254.09
WBGene00001794	11610.6	12459.6	11933.5	10454.8	11156.6	17436.4	19006.8	11539.5	10639.5	12550.7
WBGene00001795	615.229	528.635	576.01	447.248	442.164	1533.5	1551.04	511.963	565.951	631.33
WBGene00001796	196.774	188.83	200.694	136.17	144.758	238.179	234.955	118.738	103.721	138.636
WBGene00001803	3074.42	3217.74	2929.24	2136.68	2352.46	4673.79	5088.51	1857.42	1597.31	2053.17
WBGene00001804	91.2627	105.393	95.8718	106.68	81.8464	172.697	176.176	115.19	111.531	87.585
WBGene00001805	159.487	190.905	155.848	130.039	133.867	173.822	161.281	107.455	90.4193	128.809
WBGene00001806	24.7461	17.4877	23.6164	22.9114	14.6095	30.5944	36.3835	19.9779	19.2855	22.9837
WBGene00001808	2473.49	2443.33	1619.53	1749.79	1927.96	1828.93	1633.67	1892.13	1689.89	1824.33
WBGene00001811	127.863	133.671	154.365	139.039	141.297	152.424	188.821	134.613	132.83	147.044
WBGene00001812	1186.8	1348.56	1528.67	2572.38	2416.53	678.118	875.892	2996.85	3338.92	2403.23
WBGene00001813	487.686	480.398	523.448	502.435	536.137	488.974	554.921	530.985	563.802	536.876
WBGene00001814	818.516	853.099	921.019	635.339	719.66	1345.48	1712.27	787.439	577.818	983.819
WBGene00001815	330.726	361.802	360.779	463.131	434.886	328.056	379.513	549.477	533.071	507.077
WBGene00001816	541.663	469.216	385.572	212.834	261.394	344.985	306.657	304.288	242.991	243.464
WBGene00001817	588.999	612.519	717.526	1167.49	1113.62	372.938	462.99	1278.99	1471.14	1097.31
WBGene00001818	0.489362	1.89696	39.8076	0	0	1.11591	1.59163	0.448376	0.466905	0.350853
WBGene00001819	840.818	929.893	868.575	675.547	762.667	2643.83	2684.02	1194.41	953.554	1644.38
WBGene00001820	672.067	636.89	686.446	729.328	638.031	838.834	836.517	840.321	798.482	771.588
WBGene00001821	1612.42	1635.4	1516.22	1283.33	1369.79	2000.85	2128.1	1185.18	1101.33	1278.3
WBGene00001823	1772	1814.8	1697.47	1615.63	1742.76	2036.83	2110.06	1566.16	1650.18	1749.86
WBGene00001824	1169.42	1014.15	1539.36	1020.5	875.343	866.142	1179.01	1158.96	1348.17	1119.18
WBGene00001827	1074.53	1100.71	1267.27	1171.75	1179.45	1030.48	1056.48	1236.38	1217.04	1178.03
WBGene00001828	1039.07	1119.45	1522.22	978.227	965.784	288.181	214.742	1202.35	1202.82	948.702
WBGene00001829	110.371	94.1413	97.1634	156.24	155.306	81.5645	87.0702	233.313	262.887	233.372
WBGene00001830	107.8	79.5459	102.766	172.991	172.679	74.7198	64.5242	248.424	219.464	207.922
WBGene00001831	431.789	436.286	381.142	858.115	789.305	326.987	296.324	1167.35	1211.49	985.143
WBGene00001832	316.608	277.586	251.055	538.156	501.747	165.931	168.219	694.872	633.669	603.477
WBGene00001833	195.361	141.815	148.562	244.537	230.531	107.897	95.2004	379.692	434.722	346.615
WBGene00001834	1821.83	1864.55	1852.37	1938.78	1893.25	1712.58	1765.64	2108.26	2052.66	1939.69
WBGene00001835	748.367	751.865	764.776	716.496	724.346	965.403	1006.02	717.234	736.809	659.57
WBGene00001836	1368.75	1449.08	1607.22	2142.5	1915.26	1105.1	1248.44	2309.09	2510.34	1958.84
WBGene00001837	3194.35	2941.07	3522.6	2824.2	2492.53	3535.16	3901.07	2549.75	2408.57	2817.59
WBGene00001838	470.883	450.408	486.274	514.709	529.409	520.746	501.48	433.934	344.729	494.303
WBGene00001839	4.53462	6.68505	3.62492	7.09474	9.62318	3.7073	2.46678	7.11068	9.59032	7.69206
WBGene00001840	7515.86	8219.69	8166.92	13979.4	13060.2	6864.67	7311.86	18748.4	18659.1	15422.1
WBGene00001841	21.7714	20.0189	28.6026	37.4133	50.3461	19.1114	6.83962	60.8795	80.1142	67.672
WBGene00001842	392.313	488.449	553.151	846.627	1023.83	149.254	162.364	1447.19	1283.99	979.222
WBGene00001843	11209.3	10653.4	9412.55	8315.28	9908.27	21322.2	20314.1	8423.14	7860.25	8260.56
WBGene00001844	1193.16	1167.12	1226.17	986.204	1032.49	1185.24	1254.1	1100.26	1015.06	1112.68
WBGene00001851	8711.79	8512.38	8731.55	7465.45	7362.61	9821.24	11027.2	7123.14	6136.93	7692.37
WBGene00001852	13254.5	13758.2	12398.1	10001.5	10209.6	32826.2	34985.7	11592.2	9707.09	13377.1
WBGene00001853	4866.5	4775.47	4184.1	6712	5593.71	5341.5	5367.76	8108.88	6524.81	7609.07
WBGene00001854	11255.8	10723	11172.6	8802.13	7654.43	13141.6	15685.8	7916.62	6626.09	8910.81
WBGene00001855	716.667	535.395	357.59	471.275	811.81	333.11	103.008	650.629	547.624	588.904
WBGene00001856	999.763	834.885	555.131	941.713	1127.08	505.441	276.008	1143.67	1281.36	1027.15
WBGene00001857	56.8115	39.9422	53.356	71.5262	71.3797	62.5454	63.9218	86.8552	86.2408	102.639
WBGene00001858	19180.1	21338.8	20542.2	22492	21348.3	18236.3	15700.4	22254.9	25033	19646.3
WBGene00001859	39.8438	31.903	42.6896	36.1323	24.196	60.79	58.6124	40.5858	43.4794	43.9159
WBGene00001860	1871.24	1778.77	1966.45	1651.8	1660.6	1757.89	1771.67	1899.06	2057.17	1868.64
WBGene00001862	164.108	107.697	74.9924	52.7451	129.29	62.7896	15.6738	44.4612	52.9167	48.9269
WBGene00001863	638.947	387.693	620.317	443.883	381.874	675.111	897.919	417.871	633.025	516.138
WBGene00001864	756.029	714.044	549.217	305.945	378.934	821.531	728.97	273.725	225.332	316.665
WBGene00001865	129.224	125.243	134.959	121.987	135.017	118.436	134.836	133.218	124.542	136.448
WBGene00001867	551.092	779.281	485.381	347.231	273.931	265.334	503.554	371.99	362.188	289.888
WBGene00001869	257.773	269.378	230.474	406.222	400.898	332.534	263.34	562.094	589.97	533.897
WBGene00001872	33.0845	18.7899	14.6378	17.0119	23.9334	11.567	6.54016	27.0069	24.4093	18.4294
WBGene00001874	808.868	814.024	840.009	787.82	830.813	761.363	861.003	845.762	843.028	839.613
WBGene00001875	89.8679	68.3385	67.6649	100.462	103.081	30.2249	47.747	90.6604	140.416	124.72
WBGene00001876	54.6063	78.391	52.4747	53.0098	76.3759	36.956	52.5931	70.0804	101.916	52.4102
WBGene00001877	325.973	251.465	219.023	340.709	294.882	290.065	195.051	379.656	381.021	278.419
WBGene00001878	79.4498	135.917	71.9611	113.802	140.801	55.384	60.8047	154.132	184.347	125.716
WBGene00001879	190.169	162.359	231.464	488.331	497.305	99.3615	126.054	570.543	715.576	452.395
WBGene00001880	73.2589	101.713	76.6775	198.352	122.42	54.1128	43.5627	185.304	188.897	164.705
WBGene00001881	109.215	156.141	143.797	174.46	139.473	86.4593	98.9573	215.032	200.35	174.93
WBGene00001882	172.795	214.392	156.503	189.622	214.432	294.292	194.196	182.306	251.534	220.007
WBGene00001883	162.205	290.91	30.1619	168.515	139.487	121.264	84.2573	137.661	238.503	146.745
WBGene00001884	1911.37	2110.2	1701.04	1928.08	2017.14	1819.27	2139.21	2038.09	1642.29	1725.88
WBGene00001885	852.147	649.919	636.068	606.637	663.397	840.024	926.781	659.647	670.758	584.394
WBGene00001886	532.27	553.711	420.604	604.588	515.57	534.539	632.488	617.305	466.355	491.757
WBGene00001887	162.205	290.91	30.1619	168.515	139.487	121.264	84.2573	137.661	238.503	146.745
WBGene00001888	1911.37	2110.2	1701.04	1928.08	2017.14	1819.27	2139.21	2038.09	1642.29	1725.88
WBGene00001889	139.104	262.034	151.367	196.795	296.481	326.326	444.785	179.71	237.782	252.485
WBGene00001890	0	0.000105605	0.473719	0.0340264	1.81e-07	1.50463	0	2.72e-05	184.561	0
WBGene00001891	166.037	161.373	93.3044	70.4464	115.837	49.313	93.1465	126.377	185.262	49.2429
WBGene00001892	234.651	270.994	257.29	362.023	392.826	320.957	340.464	406.212	495.099	339.92
WBGene00001893	128.435	170.673	95.0949	111.555	135.091	116.061	78.3193	148.08	162.956	123.304
WBGene00001895	128.435	170.673	95.0949	111.555	135.091	116.061	78.3193	148.08	162.956	123.304
WBGene00001898	15059.3	14407.9	14634.3	15448.9	13460	16617.9	17619.1	15803.1	13421.4	16991.9
WBGene00001899	1605.44	1642.61	1627.7	1406.85	1385.83	3005.66	3553.69	1712.69	1344.4	1587.26
WBGene00001900	1911.37	2110.2	1701.04	1928.08	2017.14	1819.27	2139.21	2038.09	1642.29	1725.88
WBGene00001901	3.69303	22.8864	34.009	148.055	92.9472	45.1876	50.0027	117.87	142.767	107.617
WBGene00001902	305.725	215.533	181.656	323.798	327.614	343.405	424.657	391.362	345.945	305.897
WBGene00001903	13.0029	23.9555	27.4299	37.7947	49.0467	13.5337	12.4951	40.6814	67.7569	42.9948
WBGene00001904	4.66039	6.20743	2.33199	29.4486	14.7305	2.54388	0	24.5505	29.9323	16.8068
WBGene00001905	56.0723	117.619	40.3387	194.428	110.921	56.2506	42.3939	200.127	226.475	134.247
WBGene00001906	207.936	274.896	141.447	463.816	320.732	137.483	73.674	755.733	627.758	513.257
WBGene00001907	4.66039	6.20743	2.33199	29.4486	14.7305	2.54388	0	24.5505	29.9323	16.8068
WBGene00001908	13.0029	23.9555	27.4299	37.7947	49.0467	13.5337	12.4951	40.6814	67.7569	42.9948
WBGene00001909	19220.2	19385.7	17824	21671.7	21379.4	21361.8	22996.9	21438.3	18635.7	22107.5
WBGene00001910	1407.97	1316.06	1505.24	2579.55	2252.51	1606	1564.45	2468.62	2657.06	2505.92
WBGene00001911	60095.8	63725.1	56182.7	62234.2	63685.9	76437.2	79248.7	56588	47111.4	59253.7
WBGene00001912	63.2954	79.6668	43.2612	80.4778	76.0981	38.6153	42.3193	77.3626	97.0763	68.668
WBGene00001913	0	9.5161	13.7891	34.7741	32.582	14.5053	13.2734	56.8529	55.4108	26.9975
WBGene00001914	28.806	53.0342	24.8144	27.3059	43.623	50.6724	30.4528	53.9143	56.1123	25.8277
WBGene00001915	16456.1	18496	17143.5	20091.6	21728.8	17008.1	16735.7	21002.5	20186.4	19335.8
WBGene00001916	17.814	94.4738	141.203	123.155	61.889	141.842	38.908	89.0153	122.653	130.911
WBGene00001917	532.27	553.711	420.604	604.588	515.57	534.539	632.488	617.305	466.355	491.757
WBGene00001918	139.104	262.034	151.367	196.795	296.481	326.326	444.785	179.71	237.782	252.485
WBGene00001919	0	110.664	60.9001	74.7632	100.794	19.5636	0	69.3636	0	20.2223
WBGene00001920	209.084	150.572	196.331	415.45	351.544	101.623	111.55	429.668	412.173	337.553
WBGene00001921	46.4534	31.9654	53.8021	79.6904	58.5282	50.5875	0	48.4544	54.4614	62.6962
WBGene00001922	378.78	435.413	332.125	625.653	580.492	78.7761	274.993	662.7	777.934	608.499
WBGene00001923	3.69303	22.8864	34.009	148.055	92.9472	45.1876	50.0027	117.87	142.767	107.617
WBGene00001924	305.725	215.533	181.656	323.798	327.614	343.405	424.657	391.362	345.945	305.897
WBGene00001925	128.435	170.673	95.0949	111.555	135.091	116.061	78.3193	148.08	162.956	123.304
WBGene00001927	128.435	170.673	95.0949	111.555	135.091	116.061	78.3193	148.08	162.956	123.304
WBGene00001928	1502.41	1062.07	1095.72	1342.49	1083.65	1592.56	1792.59	1396.07	1298.19	1228.4
WBGene00001929	102.681	44.7218	89.7154	100.499	84.91	49.2335	49.4103	152.933	243.29	167.523
WBGene00001930	209.084	150.572	196.331	415.45	351.544	101.623	111.55	429.668	412.173	337.553
WBGene00001931	25.226	69.7818	29.5018	76.4847	54.6923	3.14331	41.2899	69.3787	129.185	124.758
WBGene00001932	297.508	216.111	316.21	543.978	600.759	169.427	3.98149	571.473	475.711	75.3815
WBGene00001933	179.381	194.986	167.456	204.002	142.306	78.4997	54.8485	245.433	270.53	177.813
WBGene00001934	961.736	1018.53	746.245	1463.93	1193.23	526.519	590.909	1432.23	1456.69	1187.92
WBGene00001935	371.181	429.153	416.119	490.552	445.146	180.045	256.139	428.382	583.959	347.28
WBGene00001936	677.361	737.325	687.326	962.903	932.919	483.812	731.455	835.567	805.616	643.359
WBGene00001937	23.8927	39.1219	19.6462	37.04	31.6014	25.6128	5.38792	46.1932	30.4953	22.5277
WBGene00001938	157.011	144.23	88.6962	220.491	128.268	48.5446	57.2079	203.642	242.7	190.982
WBGene00001939	176.729	99.6339	164.217	351.729	353.179	63.2724	90.8306	464.91	554.208	257.712
WBGene00001940	307.906	349.337	220.34	702.862	498.718	210.693	153.746	543.585	703.33	604.385
WBGene00001941	63.2985	43.8576	83.0231	159.11	110.392	30.8452	28.7243	169.382	209.699	156.346
WBGene00001942	256.306	201.262	189.67	392.151	360.761	123.893	59.9478	459.774	497.105	349.688
WBGene00001943	33.9542	24.2441	15.3554	23.9827	20.0535	0	15.7317	14.7458	14.628	18.7438
WBGene00001944	314.229	158.251	128.917	13.8758	163.006	22.2605	23.9054	35.8544	28.8602	24.5156
WBGene00001945	26594.7	28851.3	25006.1	27502.9	27227.3	33792.4	35324.7	23878	19098.5	24460.3
WBGene00001946	29848.3	33306.2	28998.3	49917.6	44432.9	25608.8	27853.1	57331.8	52110.5	46329.8
WBGene00001947	111.974	116.751	84.5444	203.67	168.89	91.0949	139.279	265.631	235.312	226.435
WBGene00001948	1026.6	1087.07	1110.04	1174.23	1090.08	1083.47	1162.59	1153.27	974.376	1048.87
WBGene00001949	931.319	949.42	1032.36	978.634	882.788	1049.51	1097.6	1160.83	1108.51	1047.67
WBGene00001950	87.5384	119.38	163.846	142.242	113.576	81.2969	90.3425	187.957	200.61	153.461
WBGene00001951	119.934	124.772	136.805	242.208	227.388	63.0638	58.13	375.204	322.191	276.466
WBGene00001952	51.9397	67.6518	44.9647	88.676	71.6252	52.4932	51.3438	101.783	109.433	83.9088
WBGene00001953	694.572	745.528	752.593	676.629	611.068	860.493	949.85	554.591	466.101	588.82
WBGene00001954	439.65	442.801	526.177	327.902	428.395	696.473	667.218	301.931	254.478	347.211
WBGene00001955	7873.56	8174.4	7718.22	5641.88	6048.85	14051	14237.9	5840.49	4208.63	6617.62
WBGene00001956	13.1753	0	15.9472	22.4596	12.1793	8.59598	10.94	39.4803	34.6863	14.4275
WBGene00001957	810.582	788.29	677.068	514.397	615.71	1474.19	1701.66	636.562	733.085	753.988
WBGene00001958	79.9049	134.112	135.439	97.1787	109.402	71.2287	44.0421	122.533	162.753	106.604
WBGene00001959	417.953	456.476	419.631	472.29	513.138	422.314	477.385	397.001	315.607	428.174
WBGene00001960	892.263	968.293	722.293	798.231	749.731	1037.28	1045.23	758.837	648.407	665.206
WBGene00001961	10.3213	51.1628	127.607	25.6972	47.3947	17.6365	12.658	25.1514	67.7446	35.1928
WBGene00001962	37.9823	43.3711	35.7813	64.8477	44.4825	35.8614	28.9647	61.566	54.83	27.776
WBGene00001963	36.0657	32.5621	23.9045	138.682	78.4114	49.5752	30.9913	169.304	213.152	149.15
WBGene00001964	0	1.79084	1.39229	10.1971	8.11976	3.06875	0	0	3.1153	0
WBGene00001965	1.46013	0	0	4.62729	5.41158	0	0	1.3511	1.38433	2.04896
WBGene00001966	5.03226	0	0	6.15381	2.44543	0	17.269	19.4671	21.6387	24.2518
WBGene00001967	0	0	0	8.72633	11.0333	2.67325	1.69839	24.3706	16.7081	8.41105
WBGene00001968	4.81021	0	0	30.5422	27.5834	2.67325	0	36.5559	16.7081	42.0552
WBGene00001971	47209.7	46944.7	45115.3	34911.6	35449.2	48632.5	53397.1	33361.3	27281.4	37051.5
WBGene00001972	6067.58	6533.13	6533.9	7054.04	6600.57	6446.86	7119.42	6953.62	6747.42	6854.13
WBGene00001973	685.736	535.241	291.688	122.104	210.918	181.155	66.0353	179.427	187.868	154.926
WBGene00001974	2632.12	2546.42	2603.24	2514.89	2498.19	1956.3	1913.15	2737.51	2990.88	2520.74
WBGene00001975	2267.88	2250.91	2132.27	2013.39	2026.68	2673.21	2593.09	1969.87	1781.98	1953.9
WBGene00001976	9047.21	9543.64	7747.99	10441.7	9800.32	9303.65	9813.11	11811.8	9113.21	9987.43
WBGene00001977	1114.2	1053.53	911.28	1993.45	1829.81	560.226	590.071	2360.32	1904.89	1879.47
WBGene00001978	1799.31	1783.25	2171.23	1944.8	1729.3	1810.15	1744.41	2029.82	2609.86	2013.97
WBGene00001979	1468.52	1567.71	1647.8	1995.88	1930.83	1670.49	1781.83	2120.85	2032.1	2014.97
WBGene00001980	1213.28	3006.84	1590.34	1221.14	1019.91	993.55	1516.61	1428.24	1545.22	1583.71
WBGene00001981	30.6446	23.9387	16.1624	62.4554	68.174	45.3441	13.085	99.576	101.26	63.974
WBGene00001983	730.14	704.144	825.213	1105.56	1184.35	465.486	469.53	1229.95	1464.98	1026.38
WBGene00001984	390.076	281.972	247.645	190.355	217.369	271.98	255.179	268.467	261.359	245.691
WBGene00001985	43.6244	32.8225	23.0361	22.391	47.7463	27.608	10.3212	28.0883	47.3331	33.4905
WBGene00001986	721.671	754.955	710.945	759.977	723.963	772.317	850.928	715.462	656.128	717.307
WBGene00001987	327.837	427.111	396.411	355.557	312.082	397.733	431.808	291.083	291.628	319.24
WBGene00001988	2079.21	2352.69	1860.53	1822.3	1720.58	2522.66	2729.14	1494.24	1052.64	1683.97
WBGene00001989	1095.94	1141.11	1097.08	924.866	935.634	1512.86	1421.64	837.006	702.827	872.365
WBGene00001990	808.982	736.201	723.874	669.081	635.853	948.85	958.858	642.371	604.296	629.237
WBGene00001991	723.825	707.841	666.264	686.915	676.724	819.9	767.186	734.267	723.733	690.718
WBGene00001992	540.634	604.093	580.579	478.06	425.219	834.362	789.333	464.489	371.878	464.647
WBGene00001993	18603.1	18921.8	17637.1	16953.2	18740.7	24680.4	23738.1	17216.6	16657.5	16131
WBGene00001994	933.902	764.488	1098.17	633.016	561.278	978.101	1282.98	641.575	733.331	737.252
WBGene00001995	829.518	738.635	860.54	1017.55	1006.11	1033.22	1186.08	984.662	869.592	916.815
WBGene00001996	2538.66	2811.33	2639.21	4098.43	3668.71	2636.56	2986.85	4260.78	4516.91	4186.34
WBGene00001997	176.716	167.859	218.001	205.807	196.509	149.101	139.456	164.96	203.497	192.539
WBGene00001998	65.1386	51.4404	31.6425	59.542	57.0308	34.7639	16.219	84.0906	75.1226	75.4845
WBGene00001999	6080.84	5283.16	6453.15	6460.44	5486.32	6261.74	7390.64	6522.98	6602.57	7006.52
WBGene00002000	3123.46	2711.62	3396.59	3436.81	2998.65	3014.41	3517.91	3692.91	3549.07	3883.74
WBGene00002001	3229.98	3258.79	3555.96	4397.5	4259.61	3013.87	3319.8	4487.82	4734.05	4047.83
WBGene00002002	2957.4	3110	3018.52	2994.6	3222.85	3534.36	3154.85	3210.01	2867.05	2756.5
WBGene00002003	354.724	347.678	401.906	380.697	362.563	426.077	410.967	426.676	455.185	425.663
WBGene00002004	1340.81	1415.31	1503.08	1833.6	1665.69	1148.04	1134.47	1682.61	1784.92	1635.1
WBGene00002005	49382.8	47220.3	53840.5	67523.3	61317.1	12731.7	15475.6	58061.8	58272.8	47405.9
WBGene00002006	5.29101	10.319	8.0339	11.5509	14.7066	4.43418	2.81777	14.6549	21.3238	12.0947
WBGene00002007	9692.93	9662.44	11247.9	8958.63	8033.86	5712.38	6083.09	9095.71	9418.62	9383.37
WBGene00002008	5457.22	5268.37	5372.51	5937.08	4710.48	1366.97	1777.99	6676.75	7269.44	5945.74
WBGene00002010	4717.42	3962.86	4999.86	4999.62	4576.73	5998.23	7458.26	4338.73	4942.22	4821.67
WBGene00002011	3423.07	4261.54	3557.67	6874.11	5988.44	2244.95	2497.02	8026.01	7201.23	5720.08
WBGene00002012	3422.84	3625.12	4004.87	2317.4	2495.74	8584.24	13701.4	2788.88	2476.85	3206.21
WBGene00002013	8548.69	9309.61	10522.8	4601.74	3980.32	30741	37905.8	7197.3	7621.05	8730.94
WBGene00002016	1776.96	1788.96	2112.63	9343.84	8120.92	1096.37	2330.9	10331.5	14908	7736.21
WBGene00002017	29191.8	30431.4	37178.7	96935.7	96489.3	14099.8	27812.5	101637	160773	74126.8
WBGene00002018	1132.1	1257.91	1479.65	4984.58	4744.59	655.485	1610.73	5570.84	8284.75	4258.16
WBGene00002019	16843.8	18874.4	21432.2	54057.4	53806.6	7974.95	17152.3	54826.1	90497	40129.7
WBGene00002020	16843.8	18874.4	21432.2	54057.4	53806.6	7974.95	17152.3	54826.1	90497	40129.7
WBGene00002021	5966.47	6473.78	6282.35	5969.64	6050.71	1552.75	1682.3	4939.45	4767.57	4130.64
WBGene00002023	10490.7	11651.7	10128.2	8782.94	8685.34	6709.96	7585.07	5738.54	4576.12	5883.45
WBGene00002024	4400.52	4704.05	4123.61	4985.93	5021.87	5411.02	5661.49	4645.78	3752.21	5026.75
WBGene00002025	573.379	558.032	628.31	686.414	809.429	487.028	494.869	696.427	653.28	683.753
WBGene00002026	146.376	144.227	185.054	1236.64	861.467	176.71	353.891	1798.11	2169.73	1549.23
WBGene00002027	1312.16	961.754	1346.8	931.916	915.042	1403.86	1647.49	1088.3	1189.17	1148.34
WBGene00002028	405.934	373.792	408.016	303.095	313.263	408.949	404.703	296.403	326.001	304.321
WBGene00002029	303.323	306.021	302.464	262.844	229.068	334.508	360.085	255.857	245.317	239.067
WBGene00002030	830.068	944.833	817.05	603.792	605.627	999.667	984.311	495.429	531.899	538.95
WBGene00002031	396.758	494.661	425.849	473.431	460.283	400.558	530.128	477.736	518.134	462.31
WBGene00002032	115.751	55.361	54.0172	56.9461	96.4233	38.3042	6.94206	76.2875	66.7499	58.2475
WBGene00002033	61.6387	41.8065	31.9662	42.349	55.4674	21.3804	6.78075	54.9494	60.6852	49.0029
WBGene00002034	90.0752	57.6333	54.4995	94.3645	95.1539	41.7097	10.124	133.976	136.409	109.925
WBGene00002035	1769.17	1782.51	2070.62	2344.02	2120.11	1323.52	1373.44	2428.13	2754.54	2386.76
WBGene00002036	2394.02	2187.16	2738.89	2321.74	2108.15	2506.94	2886.12	2267.99	2666.07	2332.02
WBGene00002037	1415.75	1352.29	1495.56	913.668	976.811	1344.76	1326.17	775.919	654.495	1078.65
WBGene00002038	2751.19	2606.75	3191.64	2576.64	2479.4	2899.26	3172	2728.13	2774.93	2868.26
WBGene00002039	443.879	273.41	479.596	194.835	194.95	277.25	339.493	181.053	218.653	203.545
WBGene00002040	408.497	293.79	425.58	290.552	241.476	374.754	524.514	343.017	304.1	379.939
WBGene00002041	1525.54	1347.24	1590.73	991.274	947.132	1435.54	1527.84	882.147	911.442	1005.3
WBGene00002042	264.356	211.762	182.698	141.74	156.248	346.073	351.728	169.314	189.736	212.017
WBGene00002043	839.964	889.516	960.607	777.097	743.861	485.779	491.887	782.054	844.934	698.422
WBGene00002044	912.918	863.87	861.151	823.16	787.136	934.26	1056.71	925.517	855.593	942.348
WBGene00002045	84192.1	88292.1	79944.6	97475.8	95306.3	92477.9	90856.4	86342	81937.6	84729.7
WBGene00002046	4181.41	4328.63	4158.99	5062.73	5250.41	4506.05	4851.78	4788.94	4867.68	4419.42
WBGene00002047	276.755	270.68	265.321	1227.55	927.318	267.464	322.43	1590.63	1586.85	1462.91
WBGene00002048	13547.4	12114.1	13194.5	8146.68	9077.61	16025.7	17983.5	7585.07	6269.24	8186.21
WBGene00002050	2431.38	2423.08	2477.29	3862.74	3566.39	1646.96	1756.52	4401.51	4153.66	3846.87
WBGene00002051	167.863	185.612	296.739	183.286	190.37	67.5576	45.5231	210.96	245.336	185.665
WBGene00002052	3826.18	3988.88	3774.25	3523.7	3818.25	4776.81	4872.73	3146.96	2331.63	3855.3
WBGene00002053	7838.01	7973.15	7813.05	8900.29	8843.08	7009.81	6783.41	8568	7509.49	9045.86
WBGene00002054	34599.8	39402.7	35778.6	33051.7	33826.2	44970.8	46443.8	25899.8	20714.2	30379
WBGene00002055	34522.2	39150.4	33860.1	28522.9	28587.2	14901.1	17565.7	7597.88	4424.78	10482.5
WBGene00002056	6248.99	6221.3	6148.44	5361.11	5375.74	7157.1	7817.6	5090.13	3844.27	6544.74
WBGene00002057	4527.65	5205.35	5086.7	3187.94	3150.05	1296.55	1203.4	894.178	752.708	1138.53
WBGene00002058	817.18	785.315	889.752	1009.93	898.185	476.545	483.393	993.967	1024.12	1155.77
WBGene00002059	7736.22	7636.18	6846.28	7779.12	7882.53	7733.96	9268.66	7539.98	6412.4	7657.09
WBGene00002060	2540.92	2709.76	2463.14	2801.48	2786.94	3267.79	3230.58	2688.46	2500.92	2581.82
WBGene00002061	1466.38	1432.63	1216.66	1237.09	1444.24	1354.32	1527.7	1271.49	1077.14	1312.65
WBGene00002062	760.035	754.835	774.629	740.717	790.537	775.613	781.344	775.97	858.545	871.518
WBGene00002063	746.254	787.347	803.287	1043.94	992.892	252.578	302.238	464.997	439.627	433.846
WBGene00002064	8676.56	5458.09	3233.09	3710.07	4640.23	1775.81	571.393	3303.25	3192.05	2744.61
WBGene00002065	54073.4	56209.6	50118.1	52646.5	50483.9	85793.3	81138.9	52921.1	44725.9	56926.7
WBGene00002066	2439.44	1931.18	2815.11	2629.96	2377.35	1477.68	1872.12	2543.35	2919.34	2556.67
WBGene00002067	2822.17	3136.93	3072.97	2459.94	2641.44	2856.72	3028.46	2742.89	2315.12	3356.14
WBGene00002068	469.747	333.704	234.822	406.463	580.308	295.817	142.656	523.691	483.158	459.223
WBGene00002069	793.319	820.997	833.402	1124.64	994.205	918.78	914.996	1259.96	1385.08	1130.06
WBGene00002070	1452	1460.92	1465.31	1172.09	1233.98	1057.95	1096.6	1229.24	1122.41	1195.78
WBGene00002071	1333.42	1420.15	1446.56	1491.35	1328.54	1287.99	1441.16	1542.15	1444.58	1395.03
WBGene00002072	712.855	725.832	686.659	569.853	651.555	844.226	839.709	649.107	633.931	644.195
WBGene00002073	343.424	243.698	190.647	363.682	517.771	217.192	127.4	612.412	554.9	512.54
WBGene00002074	5477.51	5488.91	5899.85	4758.38	5090.17	5165.25	5955.2	4769.67	4591.21	4779.15
WBGene00002075	483.091	444.008	634.548	586.061	569.173	424.736	494.82	752.207	774.935	694.288
WBGene00002076	979.574	856.61	1054.32	840.196	798.965	875.335	934.749	938.741	846.154	909.855
WBGene00002077	3894.19	2810.26	3819.82	3819.18	3808.46	2923.6	4136.57	3896.59	3394.63	3573.17
WBGene00002078	8974.94	7383.88	10145	6691.95	6439.63	9113.36	11297.7	6685.98	7267.18	7076.87
WBGene00002079	455.79	311.855	504.403	474.525	441.947	407.276	470.791	638.815	637.084	591.976
WBGene00002080	392.941	393.795	421.088	335.694	347.892	366.835	388.611	351.717	395.251	335.892
WBGene00002081	592.522	621.051	701.259	825.121	756.92	508.289	486.081	1046.46	1104.29	979.658
WBGene00002083	6052.45	6064.28	6084.94	6529.72	6477.85	2599.07	2214.27	7083.24	7462.72	5824.93
WBGene00002084	547.372	525.401	416.839	712.487	516.322	487.314	417.952	533.46	660.246	504.824
WBGene00002085	21.738	31.79	26.8385	95.8089	105.024	52.7567	22.6586	214.361	227.589	119.562
WBGene00002086	126.513	108.06	97.003	225.756	198.781	78.2933	108.961	244.175	260.961	229.028
WBGene00002087	72.4137	31.7062	26.6096	190.194	174.554	7.21998	25.2681	333.42	273.27	233.333
WBGene00002088	143.413	102.204	66.3106	54.5463	58.7737	18.0362	6.45251	36.2355	29.0233	43.9963
WBGene00002089	94.5159	111.372	67.8145	129.429	103.494	62.378	51.7765	113.93	142.868	68.2753
WBGene00002090	214.171	121.743	143.286	190.386	186.364	20.0959	4.79728	219.743	251.717	256.312
WBGene00002091	0	0	12.9413	7.32737	4.53253	0	6.42361	14.0486	5.98161	21.2844
WBGene00002092	50.4846	20.4192	30.3399	7.58686	4.71358	0	10.1359	9.75123	18.7154	13.3745
WBGene00002093	211.152	288.81	350.755	630.053	545.121	137.17	148.515	742.008	694.42	520.83
WBGene00002094	386.296	553.716	390.896	1118.07	965.35	417.24	276.932	1208.52	1458.92	1260.5
WBGene00002095	184.83	181.239	121.714	142.305	132.9	302.134	197.476	209.474	234.281	211.15
WBGene00002096	0	0	43.7664	21.5731	0	13.9176	0	0	12.9842	9.22256
WBGene00002097	61.6039	95.5789	34.4259	123.228	57.154	62.4453	14.0494	61.5247	89.8408	69.4231
WBGene00002098	5.24649	0	15.767	3.93115	4.90351	16.527	5.25711	15.2455	14.5764	10.4118
WBGene00002099	74.7722	84.9606	72.8881	163.428	188.988	185.498	287.208	246.661	226.408	96.3795
WBGene00002100	8688.43	8883.55	7560.23	5591.41	6220.14	13093.9	13592.2	4958.6	4339.74	5435.55
WBGene00002101	5979.15	7156.83	5350.65	4025.92	4728.77	8920.18	9424.92	4026.76	3116.43	4110
WBGene00002102	29.4835	6.61898	39.406	36.9905	41.2425	20.6981	14.8316	28.4098	41.0086	48.8956
WBGene00002103	125.728	239.31	169.842	516.241	630.177	76.9367	69.8681	507.361	551.498	540.38
WBGene00002104	38.5353	34.9842	50.1402	37.4496	12.1913	38.1647	0	25.3922	81.5295	41.3411
WBGene00002105	236.616	206.849	151.786	258.124	182.371	164.382	235.862	207.705	185.289	164.083
WBGene00002106	0	10.1019	0	0	6.9551	7.56935	7.25793	0	6.79495	0
WBGene00002107	116.519	221.377	63.1583	264.656	193.485	119.376	160.308	221.916	277.439	199.165
WBGene00002108	57.9877	79.4049	14.1801	148.722	69.623	14.3727	41.5473	71.9483	118.158	74.9487
WBGene00002109	96.2245	57.866	20.553	119.173	99.7846	56.7512	39.1584	93.1422	84.8124	125.099
WBGene00002110	6442.43	7663.68	6359.22	3715.35	4250.75	7924.33	8680.93	3646.28	3043.53	4213.66
WBGene00002111	178.381	191.247	136.647	231.938	171.623	93.6529	89.371	320.156	301.245	211.706
WBGene00002112	138.614	79.3089	74.7609	83.8722	44.9077	55.9569	58.7789	98.3377	103.783	74.0471
WBGene00002113	292.759	415.23	222.342	882.038	599.232	174.542	195.232	825.737	987.141	708.954
WBGene00002114	1.82444	2.38981	0	7.17576	10.1372	0	1.92414	18.6422	10.3552	7.62024
WBGene00002115	0	0	0	4.66466	17.6506	6.50662	0	36.805	23.1916	8.25157
WBGene00002116	95.9876	47.8921	26.1763	6.03475	28.7857	62.1166	24.2538	16.998	26.8416	19.5458
WBGene00002117	117.764	203.788	188.398	232.497	226.317	97.7768	31.1411	281.22	314.258	213.494
WBGene00002118	316.73	442.782	259.684	563.264	448.118	1165.43	1239.83	961.568	978.562	909.518
WBGene00002119	127.581	318.491	158.56	499.207	483.807	157.957	212.677	505.715	636.595	458.249
WBGene00002120	140.862	120.464	75.9068	374.797	278.017	51.3511	83.3239	543.546	648.445	431.547
WBGene00002121	0	0	35.4048	0	0	0	0	0	0	23.3931
WBGene00002123	997.205	1067.77	1118.82	1151.41	1010.68	1099.11	1225.99	1231.64	1173.41	1184.11
WBGene00002124	339.142	367.611	354.204	474.713	472.016	255.927	133.713	638.693	676.537	514.093
WBGene00002125	397.595	479.646	504.607	1270.58	1173.27	423.921	194.352	1924.99	1945.52	1486.82
WBGene00002127	2994.06	3200.13	2906.85	2499.76	2723.41	3439.46	3297.45	2432.44	1968.19	2622.98
WBGene00002128	332.951	409.326	368.995	643.919	541.582	207.204	230.467	770.113	760.298	529.779
WBGene00002129	1501.08	1478.42	1443.03	1293.84	1310.23	1638.47	1640.29	1197.67	1173.55	1282.87
WBGene00002130	43.9076	20.2759	21.3932	8.33535	41.4472	18.8092	3.23641	6.64528	17.7274	14.5583
WBGene00002131	81.4582	66.4406	80.0256	85.9521	102.889	15.8256	21.8146	137.458	178.487	90.0738
WBGene00002132	974.237	981.412	973.737	927.574	922.946	1050.31	1144.54	866.535	855.923	930.05
WBGene00002133	1283.78	1435.69	1302.92	894.671	982.141	2162.74	2282.69	955.145	790.592	1107.16
WBGene00002134	7245.9	7657.66	7230.3	5425.8	5876.46	9254.78	9756.67	5672.39	4788.54	6127.12
WBGene00002135	6704.78	7429.72	6846.81	5336.73	5815.3	7991.8	8114.35	5154.63	4101.55	5707.39
WBGene00002136	71.7476	50.5931	45.7804	59.3794	101.42	45.7321	17.4518	67.4097	66.2451	70.1196
WBGene00002137	2516.41	2633.87	2753.85	1842.52	1938.55	3350.26	3651.52	2085.87	1906.29	2364.53
WBGene00002138	1878.01	1934.82	2133.26	1528.21	1618.66	3041.58	3411.25	1866.45	1943.66	2168.56
WBGene00002139	976.228	953.26	1064.77	681.873	680.535	1725.68	1784.76	923.395	978.965	988.671
WBGene00002140	365.859	357.06	363.372	478.428	397.205	384.653	409.239	532.33	451.317	501.205
WBGene00002141	301.565	257.088	269.904	216.726	242.434	428.305	374.754	243.13	221.186	252.098
WBGene00002142	777.781	676.713	716.072	543.739	570.796	803.856	763.103	503.177	513.705	484.087
WBGene00002143	44.051	31.8133	35.4747	45.7081	49.3752	26.6922	16.9563	59.8062	61.647	56.9074
WBGene00002144	53.9247	41.1428	34.9891	30.723	71.3391	33.9456	7.19057	46.4434	47.593	40.4888
WBGene00002146	1334.57	1435.18	1396.84	990.934	1109.99	1474.68	1426.12	980.021	827.33	1072.43
WBGene00002147	1107.51	1089.85	1213.63	1024.22	991.105	950.032	1080.73	1022.62	1113.16	1029.23
WBGene00002148	893.561	915.601	888.59	729.315	773.76	955.551	892.525	732.104	672.696	746.784
WBGene00002149	236.481	236.529	229.577	192.463	213.53	297.983	365.455	172.842	158.411	194.778
WBGene00002150	170.996	182.526	197.234	141.705	153.69	281.899	254.456	147.907	135.652	173.353
WBGene00002151	288.779	334.96	270.15	262.032	253.345	347.075	371.84	243.568	229.413	255.541
WBGene00002152	3503.78	3439.03	4091.83	3643.57	3699.65	2338.29	2545.27	3930.56	4035.28	3423.32
WBGene00002153	402.073	354.891	398.089	413.718	486.449	618.496	641.595	445.857	467.527	461.945
WBGene00002162	15042.5	16113.4	14313.3	12901.1	14111.6	22275	24163.1	14688.2	11783.7	15033
WBGene00002163	879.937	756.966	818.637	676.279	648.506	1311.33	1608.03	700.373	602.086	729.876
WBGene00002169	925.34	874.333	921.106	979.302	935.379	809.877	876.432	1044.91	1112.92	1029.83
WBGene00002173	1287.62	861.601	1251.29	559.15	593.142	1835.68	2464.86	565.904	632.6	738.68
WBGene00002174	1825.36	1158.71	1978.19	982.654	909.205	1666.99	2188.25	1022.27	1021.02	1214.45
WBGene00002175	1178.16	899.342	1285.68	900.991	915.386	1321.02	1694.57	930.881	803.915	1061.43
WBGene00002176	1391.27	1314.42	1486.06	1245.46	1208.57	1690.24	2123.13	1161.38	1011.39	1221.86
WBGene00002177	234.765	286.17	294.259	265.797	286.034	306.452	344.252	297.749	279.139	284.074
WBGene00002178	1151.79	1243.94	1137.83	1092.81	1076.28	1429.88	1535.5	978.103	921.629	1059.76
WBGene00002179	2537.6	2498.66	2716.97	2589.27	2432.08	2646.35	2784.66	2542.12	2349.44	2662.54
WBGene00002180	1172.44	1108.85	1028.87	1043.41	1049.32	1259.86	1319	939.65	836.455	997.872
WBGene00002181	1484.71	1460.71	1496.56	1133.42	1124.74	2002.39	1988.85	1070.8	809.379	1222.24
WBGene00002182	183.79	243.972	223.958	223.334	217.534	195.175	234.861	253.814	292.784	221.765
WBGene00002183	2055.11	2178.16	1812.91	2280.83	2395.27	1746.23	1819.06	2672.52	2269.16	2597.68
WBGene00002184	795.318	777.619	831.116	800.353	734.516	1000.4	1175.11	781.933	708.326	825.324
WBGene00002185	959.507	984.957	935.43	985.563	989.697	1032.03	1042.4	1044.13	1001.79	1052.46
WBGene00002186	68.2151	39.2954	47.8086	21.9977	47.4888	85.7161	101.5	35.4639	21.9921	38.3575
WBGene00002187	3635.69	3580.81	3906.95	3148.65	3036.56	2848.49	2860.39	2997	2934.33	2914.3
WBGene00002188	795.179	834.032	969.122	457.994	440.428	363.085	357.579	236.956	240.77	253.254
WBGene00002189	13163.2	13441.7	13324.6	10566.7	10406.4	14735	16837.7	9026.42	7324.26	10390.2
WBGene00002190	4634.08	5015.65	5168.2	3604.96	3636.09	5165.68	5546.27	3306.58	2861.99	3752.02
WBGene00002191	10244.7	10070.8	11018.8	9607.61	9575.15	15569.6	16383.7	10108	10869	10108.1
WBGene00002192	1101.23	752.209	1156.78	658.583	658.73	1539.72	1808.9	737.218	771.583	764.238
WBGene00002193	41.0851	17.4665	19.4525	10.4488	25.071	6.40606	5.48302	4.6445	5.90401	9.26547
WBGene00002194	21.2742	20.7009	22.5028	110.867	56.7294	18.0256	25.7309	150.044	156.909	152.437
WBGene00002195	162.072	174.968	164.349	257.178	248.25	217.968	217.393	259.077	244.334	262.107
WBGene00002196	7839.98	7841.26	7547.76	8124.58	7985.33	8612.83	9930.84	9305.44	7920.7	8310.48
WBGene00002198	176.94	207.703	165.803	265.499	275.323	210.97	231.162	375.465	474.327	351.853
WBGene00002199	450.081	467.731	362.305	264.95	262.411	61.5578	71.6303	90.1614	72.992	81.7084
WBGene00002200	1047.89	1218.89	1144.65	726.124	742.416	1182.8	1096.82	504.984	384.184	682.91
WBGene00002201	2241.32	2014.34	2340.2	2091.81	2070.21	2047.43	2064.68	1909	1900.99	2104.54
WBGene00002202	8691.4	8824.3	8467.67	8921.93	8769.44	8514.51	10445.2	9131.8	7846.97	8273.23
WBGene00002203	2043.09	1936.34	2309.28	2293.81	2041.74	2377.77	2699.92	2361.99	2201.8	2584.7
WBGene00002204	9.30696	7.52326	2.36514	0.469348	22.1323	2.6472	0	0.533468	1.10933	0.416182
WBGene00002205	9.3907	18.8228	9.53673	32.876	15.8371	14.4777	4.59223	18.8422	28.4418	23.6766
WBGene00002206	25.3578	12.8294	10.0874	1.33523	19.9524	1.25524	1.19373	2.02161	4.73174	5.13083
WBGene00002207	1079.9	829.75	1181.75	983.976	835.154	707.393	952.674	951.284	846.654	920.874
WBGene00002208	13.8154	4.47205	2.10572	2.78045	16.023	2.35177	2.98287	5.07365	3.9493	1.97208
WBGene00002210	1323.29	1267.72	1386.05	1087.89	1084.27	1505.81	1604.82	1062.25	1027.79	1114.86
WBGene00002211	10.6793	5.37203	39.802	7.17892	5.50571	10.1224	5.77629	5.44175	6.78826	2.54626
WBGene00002212	32.4485	31.0589	17.2018	17.5986	63.4842	21.607	32.735	29.796	22.1793	28.1848
WBGene00002213	487.846	495.963	567.113	490.034	495.499	598.893	655.521	542.809	497.584	544.465
WBGene00002214	356.476	353.282	341.443	535.791	550.078	319.87	328.414	559.714	565.448	524.197
WBGene00002215	4352.48	4592.34	4949.03	5983.34	5448.56	3927.79	4111.46	5888.86	5840.93	5641.42
WBGene00002216	950.932	965.295	970.135	850.921	835.054	1018.51	980.996	833.62	926.467	914.736
WBGene00002217	1726.97	1471.44	1790.23	1295.02	1268.28	2106.31	2410.56	1296.55	1319.78	1439.47
WBGene00002218	15.4348	27.1896	28.9593	42.1331	28.0892	16.6476	19.364	49.0953	45.9217	41.8507
WBGene00002219	1110.02	1021.88	1103.95	1442.06	1227.39	789.943	1108.37	1468.27	1165.68	1406.13
WBGene00002220	761.967	741.689	788.05	673.207	671.694	832.504	875.717	674.158	634.865	699.782
WBGene00002221	30.7141	25.8609	38.6656	53.8558	58.3667	22.7591	28.7553	80.2517	78.4603	74.9928
WBGene00002222	2565.72	2579.91	2887.41	2344.92	2266.06	2650.38	2773.27	2339.58	2573.67	2277.44
WBGene00002223	2806.96	2625.24	2911.93	2684.12	2572.45	2404.68	2588.25	2756.78	3006.95	2718.64
WBGene00002224	408.951	408.896	380.178	357.486	306.012	574.154	577.187	325.482	269.053	336.141
WBGene00002225	175.432	119.281	146.897	124.275	188.856	224.527	255.366	154.447	114.273	167.477
WBGene00002226	543.228	494.965	510.821	463.813	487.709	704.361	881.25	489.593	390.864	509.4
WBGene00002227	21.6535	16.4832	10.3561	5.13275	35.4577	0.723656	0	8.1816	6.67772	4.09588
WBGene00002228	75.2938	80.598	93.142	152.895	151.576	46.9554	36.0815	181.026	183.668	186.278
WBGene00002229	332.141	290.665	385.909	671.465	581.101	198.722	250.306	958.22	936.496	822.606
WBGene00002230	690.637	638.301	687.572	653.139	561.041	688.51	746.284	681.265	594.893	692.629
WBGene00002231	130.83	133.506	131.001	287.306	286.297	107.587	112.251	453.947	477.237	378.828
WBGene00002232	1595.52	1552.39	1688.79	1760.68	1579.95	2436.99	2660.53	1937.59	1867.41	2080.46
WBGene00002233	440.55	448.946	442.151	522.083	473.544	523.364	541.276	496.871	507.062	509.504
WBGene00002234	591.472	649.638	672.447	458.284	459.464	827.303	908.137	463.199	430.208	485.221
WBGene00002235	296.62	289.363	341.058	228.285	237.936	388.576	486.086	226.335	154.177	286.598
WBGene00002238	1827.02	1847.34	1859	2055.15	2209.55	1190.56	1184.17	2378.52	2163.25	2115.39
WBGene00002239	957.558	1042.35	1051.09	962.512	839.537	1068.09	1178.92	870.657	787.682	962.617
WBGene00002240	454.57	484.187	449.031	402.52	383.626	475.91	529.557	398.033	389.695	399.052
WBGene00002241	1447.38	1368.07	1564.17	1195.37	1318.75	1862.37	1879.52	1263.81	1214.9	1397.74
WBGene00002242	226.61	282.29	229.684	262.927	264.13	296.059	294.422	240.022	210.886	239.172
WBGene00002243	620.632	442.363	642.632	364.635	357.923	823.933	1025.35	359.635	319.574	418.466
WBGene00002244	1205.72	973.689	1513.19	1168.79	1145.83	936.582	1077.13	1492.29	1419.93	1447.31
WBGene00002245	771.123	779.395	852.617	782.067	710.386	896.918	965.287	837.292	786.896	818.394
WBGene00002246	20.6439	28.9082	17.6122	62.311	50.5542	9.34193	10.6669	56.179	52.6729	44.0689
WBGene00002247	3352.57	3113.59	4287	2892.98	2950.29	3307.61	3720.06	2501.13	2806.95	2993.09
WBGene00002248	151.111	134.964	261.386	147.398	120.556	79.5009	41.1101	171.798	232.479	170.817
WBGene00002249	3178.16	3108.02	3126.08	3210.29	3342.16	2956.46	3039.18	3202.59	2988.4	3046.19
WBGene00002250	3238.45	3426.65	3351.21	3744.37	3634.56	2440.75	2778.14	4053.46	3733.78	3573.85
WBGene00002251	906.198	880.51	992.997	813.351	792.292	983.653	1046.86	906.548	870.912	898.921
WBGene00002252	168.051	150.884	194.37	290.923	280.263	105.347	109.681	394.138	377.57	324.588
WBGene00002253	21908.9	31951.4	26543.3	16910.1	16877.6	21113.6	30355.6	22560.8	15889.9	24206
WBGene00002254	23935.4	26410.2	23419.9	16225.8	16275.3	27763	33472.5	13047.7	10777.7	14824.6
WBGene00002255	1980.63	1940.36	1907.79	1889.69	1787.32	1831.36	2143.19	1837.98	1899.98	1870.36
WBGene00002256	1300.57	1265.08	1051.61	1108.69	1195.59	988.314	809.642	1148.55	1256.24	1057.91
WBGene00002257	2775.93	2928.02	2607.3	2684.76	2640.24	2853.32	2997.12	2936.72	2131.26	3538.5
WBGene00002258	20470.6	20537.5	14429.5	13615.3	15848.4	14961.5	14663.2	15125.3	10088.2	18470.5
WBGene00002259	1988.44	2009.19	1401.76	1005.62	1083.09	1017.02	403.57	873.215	987.964	1006.92
WBGene00002260	17.7841	7.77562	5.9974	9.29774	14.6323	47.926	2.07734	5.51413	5.6012	8.22526
WBGene00002261	3568.25	3546.3	3669.54	3194.26	3029.44	4311.73	4651.74	2957.28	2665.48	3290.64
WBGene00002262	4466.5	4926.97	4463.88	7127.36	6281.57	3208.54	4412.7	8913.79	7112.76	7464.95
WBGene00002263	4735.46	4207.28	4900.77	5629.85	4833.6	3221.9	3415.38	5470.99	5694.94	5685.09
WBGene00002264	46026	45134.4	43271.8	35916.9	37614.3	43230.6	51582.3	31182.8	23101.8	38199.7
WBGene00002265	44902.5	36726.5	38188	37411.8	38269.8	61184.1	66161.4	32038.2	24820.1	36362.9
WBGene00002266	12033.9	13066.5	12242.6	9668.18	9951.94	12987.3	15339.5	8805.32	6978.04	9976.82
WBGene00002267	4772.11	5162.51	4961.85	4601.63	4591.97	5891.43	6960.75	4792.7	3871.59	5117.29
WBGene00002268	20116.8	24044.4	24642	27427.7	27513.7	21227.8	26568.9	23510.4	20762.8	26054.9
WBGene00002269	23703.9	24989.6	23540.2	33891	33248.9	13194.4	14019.3	35878.5	31983.4	32980.4
WBGene00002270	460.399	548.944	489.055	1013.72	989.411	332.817	290.682	1284.83	1287.79	1090.28
WBGene00002271	3417.16	3513.48	2841.2	4947.2	4769.12	2559.18	2564.17	5196	4478.66	5098.14
WBGene00002272	34983.7	40262.1	34214.7	25781.6	25479.6	32724	31607.3	20053.6	13633.1	25580.7
WBGene00002273	15831.4	17924.6	14955.4	12430.1	13684.2	8462.43	8215.61	9010.64	6644.97	10159.1
WBGene00002274	3593.76	3895.26	4277.49	2737.25	2875.38	1949.68	1899.06	2042.01	1844.31	2109.31
WBGene00002275	1126.71	968.754	1411.76	1927.79	1481.25	607.127	714.801	2165.97	2052.72	1934.4
WBGene00002276	262.973	279.232	311.326	654.749	514.31	234.518	263.764	733.381	752.034	677.628
WBGene00002278	865.337	813.481	886.054	1093.79	940.429	912.455	1020.15	1111.64	1098.99	1053.75
WBGene00002280	8731.7	5515.95	9574.07	6596.82	6391.3	5253.16	7749.66	7245.97	6941.99	7322.91
WBGene00002282	119.998	114.858	163.129	179.36	141.179	52.7493	39.9589	255.882	282.509	223.874
WBGene00002295	1315.31	818.712	1277.46	579.146	553.183	1542.6	2125.21	598.323	677.419	720.855
WBGene00002297	80.0634	83.0198	89.8217	134.298	137.191	57.6333	64.7852	222.588	207.647	192.376
WBGene00002299	581.716	613.887	639.482	496.46	483.082	770.05	750.47	488.981	480.522	546.572
WBGene00002324	693.596	676.153	641.79	666.924	693.499	696.499	693.56	717.732	699.083	678.136
WBGene00002335	4380.52	4609.29	4524.53	4179.06	3606.41	4873.33	5637.47	3848.03	3720.97	4166.51
WBGene00002344	31157.7	33161.2	30744.8	31375.7	30114.8	32099.7	32962.5	28812.3	27569.5	27383
WBGene00002348	1084.87	669.377	1139.64	1323.24	1080.09	358.247	381.369	1607.5	1976.98	1530.62
WBGene00002363	6336.86	6934.4	6864.16	6958.83	6704.79	6034.77	6540.42	6675.81	6262.17	6613.3
WBGene00002368	93.1787	90.4797	74.5139	144.262	140.616	73.4413	52.6705	142.001	141.903	120.067
WBGene00002393	139.632	141.126	224.587	141.459	141.78	165.085	162.126	178.229	221.572	154.755
WBGene00002497	333.837	416.581	406.508	387.074	406.922	232.997	180.575	432.786	491.595	375.359
WBGene00002583	794.479	476.316	828.236	476.505	428.726	838.332	1169.98	479.022	603.442	541.599
WBGene00002601	67.5953	89.6456	89.4213	146.505	114.475	39.1611	35.566	179.138	220.807	126.513
WBGene00002632	1429.92	1476.94	1563.93	1329.38	1235.88	1442.37	1511.58	1310.37	1205.09	1272.34
WBGene00002637	1485.34	920.578	1537.56	908.83	878.477	1106.09	1486.49	1067.57	1250.88	1112.09
WBGene00002694	1105.06	945.761	1321.49	1082.38	1045.89	1093.91	1371.59	1289.11	1332.95	1322.5
WBGene00002696	3442.4	2982.45	2894.4	3590.1	3357.92	2211.52	2329.55	3687.79	3993.73	3632.61
WBGene00002717	2912.26	1721.32	2930.31	1610.59	1458.58	2839.68	4109.52	1555.21	1662.19	1802.76
WBGene00002783	2920.04	3001.54	3364.08	2688.29	2391.6	2866.91	3424.7	2731.83	2970.53	2810.16
WBGene00002804	623.427	638.433	679.105	680.41	741.923	743.725	735.7	731.345	686.775	710.926
WBGene00002827	271.116	243.727	269.992	299.2	304.214	237.661	186.432	336.396	313.351	290.342
WBGene00002845	1772.74	1145.78	1917.25	1188.28	1076.27	1583.33	1939.78	1327.44	1787.67	1363.8
WBGene00002850	1119.82	901.987	1181.96	1204.63	1120.32	1039.82	1184.87	1352.86	1722.81	1415.47
WBGene00002855	1665.69	1956.52	2064.62	2076.16	2101.5	1731.61	2182.61	2521.31	2291.29	2729.58
WBGene00002879	1302.38	1337.62	1085	1129.46	1352.8	1233.09	1265.73	1191.77	961.516	1168.78
WBGene00002881	1859.81	1863.31	1684.61	1659.5	1620.7	2091.13	2248.11	1403.08	1284.09	1521.68
WBGene00002889	1209.76	726.921	1402.43	1292.69	990.758	1074.53	1423.31	1305.36	1748.58	1413.39
WBGene00002891	4847.84	4972.6	4653.06	4240.68	4576.19	7669.92	9481.91	5680.44	4575.76	5604.87
WBGene00002915	1437.08	970.119	1500.18	1188.33	979.753	1215.24	1562.87	832.259	792.268	1164.67
WBGene00002957	1583.43	1427.12	1740.31	2161.37	1964.63	1028.54	1233.03	2273.1	2430.72	2110.1
WBGene00002974	623.713	656.242	698.486	658.184	641.892	696.503	808.17	683.494	618.161	667.62
WBGene00002975	67.3584	72.927	100.768	135.308	111.304	59.237	46.8456	168.692	173.927	132.927
WBGene00002976	287.789	241.194	301.169	262.63	225.824	352.92	396.91	277.777	262.999	283.081
WBGene00002977	968.178	943.28	1038.78	930.726	909.37	1112.59	1296.5	947.815	790.572	1024.07
WBGene00002978	59887.9	60218.1	57446.4	59797.4	51471.6	59197	66184.2	45483.6	35724.6	59056.5
WBGene00002979	2933.21	2960.71	2961.67	2526.81	2527.98	4501.86	4698.07	2673.75	2411.57	2897.92
WBGene00002980	106296	114516	104667	104372	107096	77950.7	75659.3	76368.3	77368.2	69279.7
WBGene00002981	25159.4	26253.5	24105.1	25754	26737.2	29753	28333.7	26028.9	25054.2	22925.3
WBGene00002982	2647.04	2602.6	2342.66	2498.42	2538.5	3454.02	3392.59	2463.21	2365.67	2311.91
WBGene00002983	112.156	109.639	202.909	157.264	125.774	74.6169	83.0402	183.903	222.819	148.241
WBGene00002985	611.54	544.442	574.311	498.016	557.964	649.3	642.974	658.441	616.903	656.211
WBGene00002986	827.785	821.79	898.957	1012.26	897.856	597.042	618.35	987.367	1085.59	918.11
WBGene00002987	116.163	226.193	131.204	284.134	232.584	66.0469	73.6558	334.776	360.567	241.185
WBGene00002988	162.47	168.563	130.985	155.286	148.246	172.901	203.738	127.155	122.879	183.414
WBGene00002989	230.947	262.496	239.372	385.4	312.544	127.957	116.827	471.479	538.764	383.086
WBGene00002990	1374.38	1274.33	1269.6	1054.81	995.056	1193.37	1545.58	911.487	656.889	911.407
WBGene00002991	943.293	1003.02	979.128	785.472	783.497	1234.5	1313.36	766.055	714.326	876.741
WBGene00002992	161.829	180.238	178.738	363.942	318.15	71.2287	80.125	446.598	465.581	397.108
WBGene00002994	1805.84	1718.98	1863.2	1726.38	1717.39	1874.03	1985.61	1640.79	1616.7	1757.1
WBGene00002996	1611.2	1651.92	1541.94	1699.17	1469.63	1773.9	1813.64	1480.08	1381.07	1602.18
WBGene00002997	713.908	722.642	655.379	843.797	741.388	726.96	917.971	794.007	612.906	760.925
WBGene00002998	485.24	464.285	501.876	499.562	492.896	469.086	482.392	595.809	630.405	530.928
WBGene00002999	1384.37	1284.25	1542.57	1633.77	1432.14	1360.85	1571.41	1604.09	1637.42	1705.68
WBGene00003000	553.289	537.272	599.143	465.921	434.31	711.319	759.455	420.926	388.3	478.471
WBGene00003001	115.388	116.777	131.681	127.869	109.323	127.992	142.157	169.383	175.918	166.621
WBGene00003002	1299.58	837.012	1467.35	1002.9	942.31	992.82	1338.26	1099.05	1380.22	1132.58
WBGene00003003	7217.48	6822.47	7351.11	5339.81	5177.81	8021.87	9297.12	4917.6	4816.26	5308.62
WBGene00003006	1730.17	1758.79	1750.53	1334.74	1389	1976.61	2493.55	1246.82	895.78	1457.16
WBGene00003007	723.035	773.15	760.346	633.265	627.911	923.008	1095.48	646.19	541.099	701.385
WBGene00003008	45.2335	49.0083	71.6308	117.237	105.585	47.7094	18.6113	166.456	204.419	146.02
WBGene00003009	1905.76	2020.28	2232.6	2192.93	2100.13	2308.77	2387.05	2259.11	2346.45	2206.59
WBGene00003010	2770.25	3118.44	2791.28	3826.59	3678.29	2545.4	2664.27	4454.06	3991.35	3694.03
WBGene00003011	543.269	571.677	621.868	505.82	488.826	692.469	654.467	478.443	512.985	486.664
WBGene00003012	2139.37	2208.38	2301.33	1759.51	1751.36	2873.78	2915.57	1589.81	1407.29	1729.76
WBGene00003014	7696.8	7717.36	7921.18	7807.29	6568.17	10501.9	11685.6	6501.32	6604.67	7246.75
WBGene00003015	181.769	178.412	186.297	150.159	152.648	277.446	298.737	121.224	95.8625	153.981
WBGene00003017	535.906	500.355	468.741	285.976	294.071	658.878	724.365	225.584	194.76	283.309
WBGene00003018	283.88	247.833	357.554	400.393	297.338	460.446	353.162	343.654	341.98	351.245
WBGene00003019	2306.12	2703.06	2432.45	4020.22	3662.74	2047.39	2174.95	4729.08	4651.69	3938.2
WBGene00003020	366.502	396.333	386.151	537.389	463.144	328.814	338.692	636.08	774.739	557.516
WBGene00003021	1046.26	1048.38	1150.08	1305.38	1244.54	983.386	1043.8	1360.62	1416.87	1372.61
WBGene00003022	980.931	906.425	985.483	1100.92	1026.01	959.274	946.477	1036.64	1124.75	970.629
WBGene00003024	515.876	594.005	665.722	685.294	574.713	595.734	485.064	594.102	629.216	602.325
WBGene00003025	2352.33	1689.89	2249.87	1994.69	1779.9	2076.6	2710.5	1856.94	1571.1	2134.08
WBGene00003026	1686.63	1185.04	1732.83	915.458	904.009	1640.22	2401.23	820.74	701.385	996.239
WBGene00003029	1304.57	1428.72	1402.61	1121.14	1187.37	1685.77	1953.33	833.374	664.712	1181.12
WBGene00003030	1023.41	1036.75	1110.23	870.841	854.433	1315.84	1460.46	756.969	792.799	869.874
WBGene00003031	411.896	472.333	470.089	311.857	372.202	643.181	677.451	315.219	254.123	352.484
WBGene00003033	1594	1632.49	1553.44	1106.18	1148.52	2075.24	2148.09	879.858	790.357	1025.85
WBGene00003034	1460.63	1459.28	1564.41	1375.13	1272.2	1621.72	1617.44	1263.63	1289.51	1297.31
WBGene00003035	1637.86	1646.68	1441.77	2000.39	1913.39	1595.74	1653.18	1804.89	1683.5	1825.24
WBGene00003036	1329.02	1393.33	1247.87	1740.4	1720.51	1205.65	1332.83	2473.31	2284.83	1994.6
WBGene00003037	362.166	363.302	385.896	486.683	448.39	357.264	386.676	535.969	523.951	482.46
WBGene00003038	436.716	375.009	444.383	397.578	397.316	425.664	432.102	425.449	514.694	428.139
WBGene00003040	3299.89	2497.79	3497.88	2640.92	2427.95	3737.21	4432.41	2668.31	2808.02	2955.94
WBGene00003041	969.855	984.31	998.93	986.854	985.802	1078.73	1094.28	1053.12	1193.07	1031.16
WBGene00003043	2152.03	2215.3	2304.33	1766.63	1710.24	2474.06	2700.87	1650.45	1583.17	1770.02
WBGene00003044	3030.66	3268.58	3088.92	3117.92	3286.08	3676.54	4241.66	3105.68	2801.42	3093.65
WBGene00003045	617.231	674.129	604.087	586.444	568.871	655.406	731.558	636.483	617.935	619.675
WBGene00003046	208.361	266.604	175.98	182.395	214.057	194.872	216.861	200.457	201.202	201.411
WBGene00003047	2699.07	2706.14	2758.65	2789.21	2606.31	2798.08	3036.2	2763.98	2760.03	2705.73
WBGene00003048	2076.24	1933.93	2160.44	2157.69	1849.1	2033.81	2444.4	2296.35	2261.96	2102.87
WBGene00003052	11459.9	12117.2	11385.6	13234	12854.1	11330.3	11111.7	11839.3	10344.1	12758.2
WBGene00003053	10387.9	11017.8	10464.5	10311.2	9773.25	10268.4	10633.9	10296.2	9011.07	9411.46
WBGene00003055	1667.76	1759.99	1407.21	1323.85	1337.49	1139.6	1384.88	2041.94	1741.27	1450.78
WBGene00003056	665.439	683.576	715.635	698.117	601.876	573.375	584.674	618.578	629.822	603.12
WBGene00003057	443.199	118.058	42.0751	18.0501	10.0258	76.3009	11.6181	24.8644	56.5758	9.59886
WBGene00003059	1047.42	1069.49	1003.58	1165.73	1177.07	1356.29	1336.45	1155.24	1227.51	1241.78
WBGene00003060	421.534	220.726	455.584	197.613	166.813	469.208	784.591	207.315	284.597	244.643
WBGene00003061	6637.09	6512.13	5095.9	5395.17	5760.9	6022.65	5617.04	5209.33	4631.95	5302.15
WBGene00003062	2331.24	2095.87	2400.82	3646.94	3413.49	1871.31	2224.28	4593.96	4474.13	4315.93
WBGene00003063	25475.1	25674.7	26847.7	25238	24815.2	39017.6	40372.3	24859.2	24015.9	26225.5
WBGene00003064	2969.76	2955.62	2798.67	3062.65	3118.03	5068.87	5197.2	3190.18	2967.29	2986.83
WBGene00003065	7091.44	7257.97	6049.21	5592.92	5989.23	7153.13	7329.79	5670.74	4557.23	5991.98
WBGene00003066	2223.19	2262.87	2163	2420.55	2513.77	3212.46	3118.85	2300.46	2149.29	2137.22
WBGene00003067	58.1248	51.2092	61.125	133.486	114.72	18.6569	23.5883	138.532	149.197	115.996
WBGene00003068	472.843	275.709	521.378	274.439	251.416	513.087	651.733	302.044	356.113	351.595
WBGene00003071	1606.55	785.278	1643.95	782.377	737.221	1884.44	2829.69	851.801	1180.09	938.297
WBGene00003072	527.142	267.891	564.476	262.032	217.456	607.861	910.813	265.152	353.781	347.133
WBGene00003073	6898.99	6473.99	7532.11	7149.96	6901.85	8655.97	8804.3	7242.33	7864.01	7398.35
WBGene00003074	318.439	300.311	296.344	288.288	276.776	387.646	383.796	300.411	315.147	310.28
WBGene00003075	99.8548	124.537	180.937	209.725	197.032	104.732	133.387	274.502	292.447	220.983
WBGene00003076	2103.28	1894.22	1712.29	1641.66	1850.27	1621.18	1558.06	1510.88	1515.78	1452
WBGene00003077	3296.62	3590.02	2832.42	3127.98	3186.48	3033.88	3291.82	2759.67	2712.39	2795
WBGene00003078	1949.47	1980.88	1759.86	2003.15	2041.26	1716.19	1586.39	1910.54	2080.69	1858.86
WBGene00003079	3688.02	3526.31	2797.44	3175.91	3210.91	3568.39	3628.75	3267.41	3144.35	3105.38
WBGene00003080	3479.87	3854.6	2800.11	3652.54	3642.97	3062.52	3139.31	3628.34	3120.49	3014.38
WBGene00003081	4793.38	4432.69	3696.22	3974.23	4107.62	4034.57	4278.21	3668.98	3131.31	3386.88
WBGene00003082	1771.01	1863.66	1686.69	2274.87	2257.82	1608.88	1625.04	2361.92	2477.49	2141.98
WBGene00003083	346.883	370.641	341.12	490.39	457.975	326.829	285.354	723.074	689.105	641.325
WBGene00003084	1330.99	1354.66	1412	1150.57	1055.4	1330.77	1384.8	1026.85	952.917	1085.27
WBGene00003085	7844.99	6360.21	8635.88	6504.92	6343.69	5917.8	6659.95	6852.96	7965.72	7223.48
WBGene00003086	2158.54	2027.86	2139.81	3030.39	2644.25	1751.52	2092.15	3217.11	3132.14	3049.01
WBGene00003087	1680.94	1743.64	1617.05	1594.41	1495.34	1702.08	1833.7	1561.17	1322.99	1533.2
WBGene00003089	1409.81	1457.27	1463.88	1253.46	1316.61	1696.12	1564.4	1399.72	1338.39	1342.72
WBGene00003090	3942.8	4340.4	4175.32	3548.48	3828.45	4084.82	4479.34	4974.21	4454.13	5123.56
WBGene00003091	389.254	427.434	387.946	360.625	353.439	551.582	428.467	457.238	398.117	444.083
WBGene00003092	1664.67	1478.92	1604.7	1997.22	2153.69	1164.9	967.792	2239.14	2510.12	2364.62
WBGene00003093	2650.2	2078.31	1199.23	835.43	1058.49	1728.4	804.328	1049.2	568.545	1438.37
WBGene00003094	22.9746	45.2431	51.7505	66.7526	38.256	74.1183	23.8524	18.4513	28.4068	26.7576
WBGene00003095	89.6154	78.8645	59.5312	68.1532	80.2415	129.417	78.6303	170.777	79.5442	196.881
WBGene00003096	234.965	237.286	175.511	191.938	150.633	204.687	129.932	271.779	253.193	217.104
WBGene00003097	1201.23	1288.62	1046.36	2990.39	2803.23	1270.37	970.318	5568.57	4874.45	4392.46
WBGene00003098	0	0	0	8.34671	6.54431	1.95649	1.86511	8.19993	11.7009	6.15586
WBGene00003099	6.24523	6.11877	6.32764	7.40717	8.67822	12.1713	16.5523	28.9273	13.315	28.4641
WBGene00003100	35.1911	25.0378	23.9521	16.9173	20.4072	30.0243	35.6552	17.7542	21.4737	25.8789
WBGene00003102	2084.56	2342.64	2300.11	1612.36	1677.42	2790.52	2866.91	1329.02	1066.76	1578.39
WBGene00003104	415.026	362.88	366.746	243.65	252.624	589.828	537.066	297.003	290.204	283.041
WBGene00003106	815.621	881.969	770.215	543.615	585.102	1106.47	1139.04	448.137	322.595	580.605
WBGene00003107	10.3525	7.42352	27.6914	8.69872	8.53906	4.38251	4.58293	10.5281	11.8729	12.4026
WBGene00003111	1358.33	1500.6	1462.23	1858.35	1598.58	1289.94	1435.29	2218.05	2096.48	2087.81
WBGene00003112	243.198	255.208	233.492	284.904	269.276	279.839	275.548	400.131	339.928	296.139
WBGene00003114	154.087	60.2401	167.181	227.405	104.398	91.9182	132.737	199.28	98.1133	130.55
WBGene00003119	773.412	726.698	828.367	935.701	938.798	996.546	989.079	978.232	905.642	1082.13
WBGene00003123	6323.88	7290.9	6813.83	12323.7	11234.6	5101.01	5469.53	13409.7	13628.4	11862.4
WBGene00003124	1595.44	1655.7	1580.87	1686.58	1586.82	2281.67	3254.49	1767.82	1529.15	1843.27
WBGene00003129	1072.07	1005.14	1037.55	935.399	1003.54	954.19	1137.81	950.685	953.302	970.453
WBGene00003130	2405.24	2310.84	2470.82	2474.05	2419.3	2100.42	2542.28	2357.7	2370.1	2489.85
WBGene00003132	1112.61	1154.47	1298.6	1206.04	1203.03	1133.29	1242.2	1319.22	1259.87	1284.31
WBGene00003133	309.963	226.14	322.642	280.554	273.592	303.433	397.357	345.835	387.827	331.026
WBGene00003134	444.475	422.356	435.23	585.725	522.395	424.009	475.829	759.888	745.093	705.245
WBGene00003136	353.351	378.484	378.86	317.659	338.595	402.661	390.293	329.095	331.098	300.423
WBGene00003142	1669.6	1769.61	1798.32	1855.85	1932.72	1894.39	2202.18	1891.84	1980.78	1815.57
WBGene00003143	913.465	911.624	1074.53	969.753	957.699	888.278	934.43	917.98	1009.2	957.185
WBGene00003144	2333.1	2212.38	2821.66	2358.37	2181.69	2477.18	3133.86	2360.57	2293.85	2575.94
WBGene00003148	4118.04	4131.62	4099.13	6897.27	6682.75	2223.44	2194.92	6762.81	7369.28	5762.33
WBGene00003149	2205.12	1986.29	2227.35	2170.2	1965.83	2317.43	2557.34	2112.17	2078.01	2162.63
WBGene00003150	2758.76	2568.21	3084.89	2595.55	2463.64	3876.45	4498.7	3061.38	2994.16	3046.74
WBGene00003151	1057.38	943.283	1150.58	972.617	976.449	1342.85	1451.56	917.242	1009.93	1042.01
WBGene00003153	3080.98	2309.63	3388.28	2123	1971.28	3236.51	4596.94	1785.82	1770.61	2346.22
WBGene00003154	233.618	103.076	147.976	175.221	179.935	136.755	141.914	254.665	251.613	243.494
WBGene00003155	234.245	234.322	238.654	327.792	340.375	220.108	273.747	469.361	416.067	416.622
WBGene00003156	1112.31	687.553	448.177	644.242	667.042	724.738	335.015	936.757	772.362	937.548
WBGene00003157	334.98	342.411	349.471	785.461	710.44	334.805	382.832	1188.49	1108.17	1004.55
WBGene00003158	562.001	533.211	488.476	606.842	614.596	585.212	619.682	782.923	686.274	754.997
WBGene00003159	288.459	238.464	222.994	554.603	513.932	220.576	168.233	832.949	777.857	682.802
WBGene00003160	989.01	1039.91	1120.4	1186.57	1174.12	784.212	871.86	1197.57	1233.92	1155.04
WBGene00003161	300.12	272.75	273.044	572.574	580.021	291.577	252.974	671.71	680.134	641.761
WBGene00003162	4347.72	4629.67	3841.42	3666.25	3912.24	4069.22	5136.69	3967.63	3113.2	3869.61
WBGene00003163	10789.4	13058.6	11329.9	8340.05	11935.5	13860.7	13451.4	7610.69	6327.13	9238.85
WBGene00003164	1373.22	1288.82	1025.43	763.267	818.607	912.25	804.812	779.804	709.273	808.555
WBGene00003165	1928.95	1358.35	1969.13	1019.7	998.721	2373.55	2801.29	769.457	683.83	1102.03
[truncated: 18,626 more rows]

## Sheet: B
	baseMean	log2FoldChange	lfcSE	stat	pvalue	padj
WBGene00008447	3619.15	5.9024	0.190089	31.0507	1.11524e-211	2.32783e-207
WBGene00004173	2314.92	2.77377	0.100548	27.5865	1.61591e-167	1.68645e-163
WBGene00014006	2424.45	3.18314	0.11826	26.9164	1.41171e-159	9.82219e-156
WBGene00012593	28209.1	3.73437	0.149108	25.0448	1.9905e-138	1.03869e-134
WBGene00235158	1824.76	3.58862	0.146717	24.4594	3.99545e-132	1.66794e-128
WBGene00077772	1179.49	4.67421	0.196371	23.803	3.10909e-125	1.0816e-121
WBGene00018232	4785.08	-2.24837	0.0946453	-23.7558	9.57717e-125	2.85577e-121
WBGene00011707	20545.6	3.0306	0.127624	23.7463	1.20126e-124	3.13425e-121
WBGene00008967	4488.22	3.55458	0.154633	22.9871	6.27069e-117	1.45431e-113
WBGene00005005	1785.9	3.83045	0.167071	22.927	2.50051e-116	5.2193e-113
WBGene00009389	2065.5	-2.31593	0.101646	-22.7842	6.57855e-115	1.24831e-111
WBGene00013079	7250.74	3.07775	0.138297	22.2546	1.01688e-109	1.76878e-106
WBGene00021018	1922.1	2.08611	0.0950363	21.9507	8.52874e-107	1.36939e-103
WBGene00022013	1255.35	3.34436	0.155662	21.4848	2.15963e-102	3.21985e-99
WBGene00008495	2107.97	3.09646	0.146289	21.1667	1.93681e-99	2.69514e-96
WBGene00023036	4384.73	1.66511	0.0786806	21.1629	2.09886e-99	2.73809e-96
WBGene00020887	1720.62	2.65108	0.128155	20.6865	4.58016e-95	5.62363e-92
WBGene00015076	811.656	3.31178	0.160566	20.6257	1.61536e-94	1.87319e-91
WBGene00017471	1566.35	4.59508	0.226263	20.3086	1.08017e-91	1.18666e-88
WBGene00017756	4270.39	-2.05359	0.101639	-20.2049	8.87148e-91	9.25872e-88
WBGene00015805	4489.38	3.24968	0.161167	20.1634	2.05375e-90	2.04133e-87
WBGene00018199	3597.63	3.29079	0.163887	20.0796	1.11204e-89	1.05508e-86
WBGene00020946	18811.3	-2.61155	0.130705	-19.9805	8.14271e-89	7.38969e-86
WBGene00003989	8828.21	2.00942	0.101733	19.7519	7.7323e-87	6.72484e-84
WBGene00022497	75134.6	1.67034	0.084927	19.6679	4.05939e-86	3.38926e-83
WBGene00016898	3638.16	3.06992	0.156837	19.574	2.5771e-85	2.06892e-82
WBGene00045272	53856.8	2.02835	0.103636	19.572	2.68151e-85	2.07301e-82
WBGene00018921	1304.47	3.07448	0.157693	19.4966	1.17245e-84	8.74023e-82
WBGene00050906	98507.1	4.01799	0.206964	19.4139	5.88325e-84	4.23452e-81
WBGene00045207	1055.26	3.72768	0.192349	19.3797	1.14404e-83	7.95982e-81
WBGene00018492	1597.74	3.3879	0.175441	19.3108	4.35664e-83	2.93343e-80
WBGene00000282	5759.73	2.3995	0.126976	18.8973	1.20081e-79	7.83263e-77
WBGene00004915	5778.55	1.70225	0.0904316	18.8236	4.84038e-79	3.06161e-76
WBGene00022730	2641.77	3.21111	0.172022	18.6668	9.21469e-78	5.65701e-75
WBGene00007836	5385.89	2.01453	0.108573	18.5546	7.48835e-77	4.46584e-74
WBGene00015864	7724.51	-2.13694	0.115956	-18.4288	7.71229e-76	4.47163e-73
WBGene00202498	3041.08	3.90511	0.213005	18.3334	4.47786e-75	2.52612e-72
WBGene00000033	970.41	3.56627	0.196629	18.1371	1.62464e-73	8.92399e-71
WBGene00008841	2427.46	2.65733	0.148393	17.9074	1.0324e-71	5.40415e-69
WBGene00009061	25348.8	2.64622	0.147774	17.9072	1.03563e-71	5.40415e-69
WBGene00009809	4746.25	-1.71725	0.0975568	-17.6026	2.35463e-69	1.19874e-66
WBGene00003678	4378.6	-1.30998	0.0747405	-17.527	8.90735e-69	4.42674e-66
WBGene00017429	3853.56	-1.43506	0.0819993	-17.5009	1.4098e-68	6.84344e-66
WBGene00007586	5467.1	-1.16328	0.0665041	-17.4919	1.65146e-68	7.83431e-66
WBGene00195067	1447.75	-1.79768	0.103539	-17.3623	1.59332e-67	7.39052e-65
WBGene00012592	19197.6	3.6366	0.210705	17.2592	9.54632e-67	4.33175e-64
WBGene00006583	2721.72	1.98649	0.115172	17.2481	1.15701e-66	5.13837e-64
WBGene00018725	2663.42	3.15775	0.183576	17.2013	2.59675e-66	1.12921e-63
WBGene00007097	2035.35	3.41333	0.19947	17.112	1.20781e-65	5.14502e-63
WBGene00044439	952.232	4.43957	0.260695	17.0297	4.94258e-65	2.06333e-62
WBGene00007437	610.745	3.79812	0.223234	17.0141	6.45903e-65	2.64352e-62
WBGene00003097	2641.06	2.09548	0.124336	16.8533	9.91496e-64	3.9799e-61
WBGene00045416	7192.61	3.26301	0.193764	16.8401	1.24014e-63	4.88406e-61
WBGene00008628	858.201	2.85284	0.170198	16.7619	4.63647e-63	1.79217e-60
WBGene00008726	1682.94	2.40548	0.143847	16.7225	8.98243e-63	3.38638e-60
WBGene00022781	23912.3	-1.46827	0.0878055	-16.7219	9.08528e-63	3.38638e-60
WBGene00018400	5884.77	-1.42931	0.0855481	-16.7077	1.15195e-62	4.21837e-60
WBGene00012101	3696.72	2.23774	0.134141	16.682	1.77331e-62	6.38179e-60
WBGene00019564	3958.74	2.8499	0.171491	16.6184	5.12621e-62	1.81355e-59
WBGene00022200	2599.41	-1.374	0.0827494	-16.6043	6.48297e-62	2.25532e-59
WBGene00017660	24995.5	-1.92636	0.116428	-16.5456	1.72252e-61	5.89411e-59
WBGene00007657	4268.17	3.21609	0.196834	16.3391	5.1978e-60	1.7499e-57
WBGene00004810	7127.7	2.16305	0.132453	16.3307	5.9683e-60	1.9774e-57
WBGene00021691	9870.73	-1.126	0.0693633	-16.2334	2.92969e-59	9.55491e-57
WBGene00009212	1170.69	2.91775	0.180246	16.1876	6.17161e-59	1.98185e-56
WBGene00194708	575.266	3.88558	0.240632	16.1474	1.18401e-58	3.74451e-56
WBGene00004302	14034.8	1.58012	0.097897	16.1407	1.32102e-58	4.11547e-56
WBGene00043983	1619.22	-1.68575	0.10497	-16.0593	4.91959e-58	1.5101e-55
WBGene00008492	825.745	2.25767	0.141059	16.0052	1.175e-57	3.55445e-55
WBGene00015398	2141.02	2.44927	0.153544	15.9515	2.77972e-57	8.28872e-55
WBGene00015216	2763.48	2.36656	0.14883	15.9011	6.22442e-57	1.82989e-54
WBGene00001387	1912.83	3.04244	0.191422	15.8939	6.98731e-57	2.02564e-54
WBGene00007658	9852.62	2.87997	0.18144	15.8729	9.76915e-57	2.75556e-54
WBGene00017582	6854.11	-1.14716	0.0722704	-15.8732	9.71608e-57	2.75556e-54
WBGene00022562	11974.7	-1.43356	0.0903924	-15.8593	1.21149e-56	3.37166e-54
WBGene00022644	3874.68	2.87742	0.182122	15.7994	3.14011e-56	8.62416e-54
WBGene00045457	1808.48	2.90379	0.184047	15.7775	4.44548e-56	1.20507e-53
WBGene00000780	7706.95	3.11251	0.197317	15.7742	4.68607e-56	1.25401e-53
WBGene00012783	18614	-1.53137	0.0977966	-15.6587	2.8977e-55	7.65617e-53
WBGene00015698	508.568	3.17386	0.202821	15.6486	3.39814e-55	8.86617e-53
WBGene00015227	77439.9	2.86729	0.184301	15.5577	1.41125e-54	3.63667e-52
WBGene00016684	11014.7	-1.76565	0.113633	-15.5381	1.91461e-54	4.87362e-52
WBGene00002013	12904.5	-2.05912	0.132534	-15.5365	1.96347e-54	4.93778e-52
WBGene00020242	3469.72	2.63532	0.169657	15.5332	2.06789e-54	5.13846e-52
WBGene00194680	1714.01	2.9761	0.191765	15.5195	2.56006e-54	6.28661e-52
WBGene00012091	10454.4	3.00724	0.194675	15.4474	7.84963e-54	1.90518e-51
WBGene00020613	8219.41	2.86057	0.185361	15.4324	9.91247e-54	2.3782e-51
WBGene00016277	567.645	3.31933	0.215371	15.4122	1.35576e-53	3.21577e-51
WBGene00006586	6861.3	2.2281	0.144722	15.3957	1.75002e-53	4.10428e-51
WBGene00004123	613.154	3.44514	0.22392	15.3856	2.04588e-53	4.74485e-51
WBGene00021186	2496.03	2.52503	0.164245	15.3736	2.4628e-53	5.64902e-51
WBGene00009628	8054.96	-1.34103	0.0877113	-15.2891	9.03742e-53	2.05041e-50
WBGene00004017	2004.16	2.57065	0.168328	15.2716	1.18165e-52	2.65211e-50
WBGene00022893	2069.1	-1.30458	0.0857633	-15.2114	2.96956e-52	6.594e-50
WBGene00023485	1773.05	-1.97066	0.12967	-15.1975	3.67386e-52	8.07206e-50
WBGene00044376	1032.33	2.98057	0.196232	15.189	4.18197e-52	9.09273e-50
WBGene00004811	4296.11	2.55384	0.168406	15.1647	6.055e-52	1.30295e-49
WBGene00008577	6443.45	3.10108	0.20467	15.1516	7.39434e-52	1.57492e-49
WBGene00011772	736.975	2.5178	0.166273	15.1425	8.48599e-52	1.78917e-49
WBGene00018988	1772.93	-1.74217	0.115079	-15.1389	8.96818e-52	1.87193e-49
WBGene00004119	695.86	2.86102	0.189307	15.1131	1.32666e-51	2.74173e-49
WBGene00003754	803.578	3.04376	0.201992	15.0687	2.60007e-51	5.32071e-49
WBGene00044779	4614.52	-1.29878	0.0862088	-15.0655	2.73194e-51	5.53628e-49
WBGene00018823	2503.38	2.87875	0.191765	15.0118	6.1427e-51	1.23285e-48
WBGene00045401	18270	2.82999	0.18859	15.006	6.70561e-51	1.33301e-48
WBGene00194667	262.823	5.01195	0.334299	14.9924	8.22876e-51	1.62037e-48
WBGene00003602	2568.03	2.25272	0.150313	14.9869	8.94919e-51	1.74576e-48
WBGene00019730	11439.5	2.61311	0.174396	14.9837	9.3803e-51	1.81292e-48
WBGene00017839	1811.39	4.58329	0.30659	14.9492	1.57546e-50	3.01693e-48
WBGene00000099	514.279	2.52978	0.169272	14.945	1.67776e-50	3.18362e-48
WBGene00010503	2114.8	-1.20553	0.0808523	-14.9103	2.82632e-50	5.31475e-48
WBGene00001598	612.932	2.58804	0.173714	14.8982	3.38367e-50	6.30601e-48
WBGene00000064	9289.26	1.45058	0.0974097	14.8915	3.74269e-50	6.91338e-48
WBGene00010491	3912.9	2.00042	0.134349	14.8898	3.8412e-50	7.0331e-48
WBGene00007659	8156.03	3.3919	0.228009	14.8761	4.70877e-50	8.54662e-48
WBGene00004392	2951.45	1.66962	0.112551	14.8344	8.77684e-50	1.5793e-47
WBGene00008602	464.128	3.0847	0.208334	14.8065	1.3294e-49	2.37167e-47
WBGene00015225	60483.7	2.9832	0.202259	14.7494	3.10412e-49	5.49086e-47
WBGene00000458	512.183	2.51976	0.171123	14.7248	4.46798e-49	7.83698e-47
WBGene00022674	813.163	3.40078	0.231058	14.7183	4.92022e-49	8.55831e-47
WBGene00018242	650.524	3.60193	0.246222	14.6288	1.84079e-48	3.17544e-46
WBGene00013215	2127.74	2.60427	0.178488	14.5907	3.21646e-48	5.50305e-46
WBGene00002269	26744.4	1.28844	0.0885117	14.5567	5.29806e-48	8.99076e-46
WBGene00019914	3612.52	1.83063	0.12659	14.4611	2.13404e-47	3.58202e-45
WBGene00235330	1653.19	2.8217	0.195129	14.4607	2.14513e-47	3.58202e-45
WBGene00015633	2226.37	-1.43582	0.0994152	-14.4427	2.78867e-47	4.61967e-45
WBGene00008797	769.266	3.37309	0.233924	14.4196	3.89705e-47	6.40497e-45
WBGene00009291	4764.1	-1.52647	0.105905	-14.4136	4.25258e-47	6.93469e-45
WBGene00019421	2982.22	-2.13771	0.14988	-14.2628	3.73193e-46	6.03849e-44
WBGene00003474	1371.98	-1.77898	0.124927	-14.2402	5.1601e-46	8.28513e-44
WBGene00194769	827.713	-2.15782	0.151627	-14.2311	5.87157e-46	9.35552e-44
WBGene00007134	7340.51	3.17379	0.223495	14.2007	9.06703e-46	1.43376e-43
WBGene00010100	712.734	8.29847	0.584736	14.1918	1.02957e-45	1.6158e-43
WBGene00017970	5688.64	1.84615	0.130266	14.1722	1.36199e-45	2.12155e-43
WBGene00022382	5380.86	2.84749	0.201661	14.1202	2.85242e-45	4.41026e-43
WBGene00001977	1419.91	1.74171	0.123426	14.1114	3.23294e-45	4.96185e-43
WBGene00008389	2717.7	-1.39	0.0985859	-14.0993	3.83324e-45	5.84024e-43
WBGene00219329	2587.96	-1.78017	0.126671	-14.0535	7.33061e-45	1.10878e-42
WBGene00010148	574.389	3.0553	0.217481	14.0485	7.86314e-45	1.18077e-42
WBGene00012947	1800.54	3.67224	0.261526	14.0416	8.67499e-45	1.29338e-42
WBGene00011190	883.448	2.48679	0.177356	14.0214	1.15241e-44	1.70597e-42
WBGene00044206	96777.4	-1.479	0.105561	-14.0109	1.33686e-44	1.96509e-42
WBGene00019510	6024.4	1.56874	0.112181	13.9839	1.95411e-44	2.85231e-42
WBGene00012538	1212.2	2.5147	0.179839	13.9831	1.97637e-44	2.86477e-42
WBGene00018229	1790.05	1.7997	0.1288	13.9728	2.28444e-44	3.26597e-42
WBGene00020754	1790.05	1.7997	0.1288	13.9728	2.28444e-44	3.26597e-42
WBGene00001608	407.08	3.20091	0.230738	13.8725	9.30309e-44	1.32098e-41
WBGene00010759	4512.49	1.63948	0.118187	13.872	9.36676e-44	1.32103e-41
WBGene00013899	2814.6	-1.19367	0.0861379	-13.8576	1.14407e-43	1.6027e-41
WBGene00003596	16968.4	-0.866595	0.062549	-13.8546	1.19243e-43	1.65931e-41
WBGene00023483	1321.53	3.29744	0.238246	13.8405	1.45201e-43	2.00714e-41
WBGene00021977	5140.31	2.62903	0.189975	13.8389	1.48543e-43	2.03983e-41
WBGene00044708	10205.1	3.53496	0.255833	13.8175	2.00028e-43	2.72888e-41
WBGene00000875	911.936	2.3698	0.171606	13.8096	2.23195e-43	3.02517e-41
WBGene00017930	337.035	3.4701	0.25142	13.802	2.47744e-43	3.33624e-41
WBGene00004153	1278.24	2.26878	0.164493	13.7926	2.82512e-43	3.78005e-41
WBGene00003778	3268.8	-1.85952	0.135287	-13.745	5.45523e-43	7.25268e-41
WBGene00013638	3293.12	1.44321	0.105181	13.7212	7.57926e-43	1.00128e-40
WBGene00003699	1173.17	-1.40495	0.102715	-13.6781	1.37194e-42	1.80103e-40
WBGene00017427	831.071	-1.54174	0.112722	-13.6774	1.38646e-42	1.80872e-40
WBGene00010102	1349.28	6.73059	0.492251	13.6731	1.47022e-42	1.90608e-40
WBGene00001189	22048.5	-1.24376	0.0910756	-13.6564	1.84947e-42	2.38296e-40
WBGene00022476	7415.39	3.33392	0.244836	13.617	3.17537e-42	4.06622e-40
WBGene00003589	5190.34	1.87135	0.137481	13.6116	3.416e-42	4.34769e-40
WBGene00001491	3865.53	-1.11646	0.0821268	-13.5943	4.32597e-42	5.43952e-40
WBGene00020714	3529.97	-1.29182	0.0950237	-13.5947	4.30643e-42	5.43952e-40
WBGene00044788	1034.03	2.54493	0.187311	13.5867	4.80332e-42	6.00357e-40
WBGene00009562	18367.7	-1.2745	0.093861	-13.5786	5.36638e-42	6.6674e-40
WBGene00010174	145081	-1.36916	0.101085	-13.5446	8.52641e-42	1.05309e-39
WBGene00003745	8706.9	-1.69446	0.125337	-13.5192	1.20414e-41	1.47847e-39
WBGene00017755	2559.79	1.62558	0.120593	13.4799	2.05318e-41	2.50621e-39
WBGene00012239	7803.6	2.52378	0.187355	13.4706	2.3297e-41	2.82721e-39
WBGene00003148	5024.68	1.57618	0.117078	13.4627	2.59435e-41	3.13016e-39
WBGene00000560	1327.75	2.32079	0.172433	13.4591	2.72282e-41	3.26629e-39
WBGene00003755	46002.8	-1.50726	0.112159	-13.4386	3.59082e-41	4.28293e-39
WBGene00016504	923.782	1.87798	0.139766	13.4366	3.69208e-41	4.37869e-39
WBGene00018384	8044.53	-2.32699	0.173287	-13.4285	4.1167e-41	4.85468e-39
WBGene00020373	3002.57	-1.43617	0.107135	-13.4053	5.62993e-41	6.60188e-39
WBGene00020297	46709.8	-0.904617	0.0675424	-13.3933	6.61646e-41	7.71538e-39
WBGene00016574	2748.44	1.97948	0.147874	13.3862	7.27704e-41	8.43854e-39
WBGene00002048	11208.2	-1.2417	0.0928119	-13.3787	8.05866e-41	9.29328e-39
WBGene00004168	464.837	2.69455	0.201475	13.3741	8.56758e-41	9.82588e-39
WBGene00016760	2785.77	-1.31164	0.0981445	-13.3644	9.76266e-41	1.10933e-38
WBGene00194713	10902.6	2.97631	0.222707	13.3643	9.77896e-41	1.10933e-38
WBGene00001172	14532.4	-1.61591	0.120982	-13.3567	1.08287e-40	1.22177e-38
WBGene00001045	978.803	2.00797	0.150684	13.3257	1.6411e-40	1.84165e-38
WBGene00001772	6221.03	2.06625	0.155108	13.3213	1.73983e-40	1.942e-38
WBGene00017726	2284.84	2.39323	0.179697	13.3181	1.81555e-40	2.01574e-38
WBGene00044709	3206.97	3.62132	0.271929	13.3172	1.83958e-40	2.03161e-38
WBGene00016845	4055.82	2.02521	0.152462	13.2834	2.89162e-40	3.17667e-38
WBGene00008922	4944.01	2.38252	0.180305	13.2139	7.29756e-40	7.97497e-38
WBGene00206522	11199.6	-1.66666	0.126239	-13.2024	8.49968e-40	9.24031e-38
WBGene00001831	688.447	1.8184	0.137755	13.2002	8.74646e-40	9.45932e-38
WBGene00015791	6904.52	1.31862	0.0999534	13.1924	9.70916e-40	1.04464e-37
WBGene00004093	4646.59	1.63636	0.124056	13.1905	9.95257e-40	1.0599e-37
WBGene00010041	10289	1.64037	0.124359	13.1906	9.93918e-40	1.0599e-37
WBGene00019931	359.025	3.08959	0.234311	13.1859	1.05853e-39	1.12156e-37
WBGene00012909	959.553	1.88367	0.142871	13.1844	1.07869e-39	1.13715e-37
WBGene00011599	1893.82	1.90128	0.144266	13.1789	1.16009e-39	1.21682e-37
WBGene00012910	7507	1.29144	0.0980441	13.1721	1.27054e-39	1.326e-37
WBGene00206459	1397.84	1.43396	0.108994	13.1563	1.56607e-39	1.62629e-37
WBGene00016653	8826.09	2.17587	0.165571	13.1417	1.89995e-39	1.96325e-37
WBGene00008617	485.514	3.31608	0.252443	13.136	2.0485e-39	2.10632e-37
WBGene00007036	766.739	2.5685	0.195539	13.1355	2.06076e-39	2.10854e-37
WBGene00018565	567.524	3.00881	0.230797	13.0366	7.57474e-39	7.71256e-37
WBGene00007857	418.061	2.553	0.19624	13.0096	1.07944e-38	1.09375e-36
WBGene00044245	17157.9	2.31655	0.178208	12.9992	1.2371e-38	1.24744e-36
WBGene00003753	12432.4	-1.62236	0.124979	-12.9811	1.56701e-38	1.57251e-36
WBGene00004373	7638.91	1.68663	0.13032	12.9422	2.60242e-38	2.59906e-36
WBGene00000868	1435.78	2.31101	0.179151	12.8998	4.51019e-38	4.48291e-36
WBGene00017272	8353.01	-1.13083	0.0877481	-12.8872	5.31339e-38	5.25623e-36
WBGene00002270	778.925	1.97859	0.153679	12.8748	6.23905e-38	6.14281e-36
WBGene00044260	2678.02	1.6165	0.125725	12.8574	7.8152e-38	7.65853e-36
WBGene00007660	11005.8	2.28503	0.17783	12.8495	8.65601e-38	8.44284e-36
WBGene00012069	4694.47	-1.86178	0.144958	-12.8436	9.34851e-38	9.07588e-36
WBGene00019314	992.735	3.39465	0.264341	12.8419	9.54613e-38	9.22483e-36
WBGene00010290	13485.5	-1.63768	0.127558	-12.8387	9.95084e-38	9.5277e-36
WBGene00016061	6302.47	-1.5831	0.123306	-12.8388	9.94342e-38	9.5277e-36
WBGene00020595	675.826	2.46581	0.192107	12.8356	1.03584e-37	9.87266e-36
WBGene00022848	5608.06	1.9372	0.151029	12.8267	1.16241e-37	1.10286e-35
WBGene00011979	179.055	4.02367	0.313852	12.8203	1.26212e-37	1.19204e-35
WBGene00018345	22676.7	2.25763	0.176164	12.8155	1.34346e-37	1.26316e-35
WBGene00000031	882.713	2.16882	0.169322	12.8089	1.46261e-37	1.36902e-35
WBGene00007216	7886.81	1.70597	0.133213	12.8063	1.51098e-37	1.40798e-35
WBGene00017467	3109.62	2.64104	0.206314	12.8011	1.6173e-37	1.50035e-35
WBGene00009503	4746.75	-1.2258	0.0957638	-12.8003	1.6338e-37	1.50895e-35
WBGene00015393	4024.99	-1.36001	0.106285	-12.7959	1.72852e-37	1.5894e-35
WBGene00015857	629.948	2.54544	0.199079	12.7861	1.96136e-37	1.79559e-35
WBGene00019232	413.197	3.41836	0.267638	12.7723	2.34012e-37	2.13298e-35
WBGene00008167	435.567	2.38498	0.186878	12.7623	2.66387e-37	2.41752e-35
WBGene00022474	1156.33	-1.72277	0.135005	-12.7608	2.71515e-37	2.45339e-35
WBGene00044901	652.22	2.30112	0.181107	12.7059	5.4839e-37	4.93385e-35
WBGene00016028	18724	-1.37537	0.108285	-12.7013	5.81195e-37	5.20656e-35
WBGene00007827	552.266	2.51444	0.19825	12.6832	7.3291e-37	6.53762e-35
WBGene00016332	14753.7	-0.954388	0.0754164	-12.6549	1.05089e-36	9.33413e-35
WBGene00020760	2284.49	1.89949	0.150145	12.6511	1.10379e-36	9.76245e-35
WBGene00235114	382.404	2.78484	0.220171	12.6485	1.14015e-36	1.00415e-34
WBGene00000405	867.925	2.12366	0.167917	12.6471	1.16069e-36	1.01794e-34
WBGene00012604	1185.36	3.46718	0.274524	12.6298	1.44675e-36	1.26351e-34
WBGene00001787	3160.12	1.84567	0.146275	12.6178	1.68444e-36	1.46497e-34
WBGene00077531	284.495	3.9137	0.310835	12.5909	2.36871e-36	2.05154e-34
WBGene00021019	1402.13	1.54362	0.122668	12.5837	2.59506e-36	2.23829e-34
WBGene00002005	47128.4	1.93826	0.154065	12.5808	2.69401e-36	2.31408e-34
WBGene00002047	819.948	2.36931	0.188629	12.5607	3.47311e-36	2.97108e-34
WBGene00000687	2282.69	2.07661	0.165354	12.5586	3.56593e-36	3.03803e-34
WBGene00010319	1016.27	2.56618	0.205245	12.503	7.18558e-36	6.09694e-34
WBGene00000726	1273.41	-2.05684	0.164548	-12.4999	7.47077e-36	6.31325e-34
WBGene00016576	4084.85	1.60361	0.128482	12.4812	9.45459e-36	7.95748e-34
WBGene00007911	457.146	2.96447	0.23815	12.4479	1.43515e-35	1.20305e-33
WBGene00045366	4498.17	1.72612	0.138805	12.4356	1.67451e-35	1.39808e-33
WBGene00002012	4658.55	-1.92772	0.155178	-12.4227	1.96813e-35	1.63668e-33
WBGene00006589	3805.24	1.82658	0.147218	12.4073	2.38567e-35	1.97604e-33
WBGene00206361	617.22	2.21143	0.178421	12.3944	2.80078e-35	2.3107e-33
WBGene00008267	6619.27	2.19933	0.177488	12.3914	2.90868e-35	2.39027e-33
WBGene00009971	644.379	2.22721	0.179947	12.377	3.47913e-35	2.84784e-33
WBGene00003926	4802.05	0.98852	0.0798984	12.3722	3.69504e-35	3.01275e-33
WBGene00012244	11529.2	-0.94908	0.0767505	-12.3658	4.0033e-35	3.25139e-33
WBGene00001463	16552.4	-1.54847	0.12575	-12.3139	7.6232e-35	6.16741e-33
WBGene00018363	6117.46	-1.33471	0.108413	-12.3114	7.86747e-35	6.34045e-33
WBGene00002021	4781.89	1.50278	0.122087	12.309	8.0991e-35	6.50202e-33
WBGene00013752	10653.2	-2.17448	0.176675	-12.3078	8.22532e-35	6.57805e-33
WBGene00007817	899.892	2.29398	0.186527	12.2984	9.23994e-35	7.36127e-33
WBGene00008476	3817.23	2.05288	0.167029	12.2906	1.01766e-34	8.04604e-33
WBGene00023423	2702.2	2.94119	0.239304	12.2906	1.01752e-34	8.04604e-33
WBGene00007439	13023.6	3.21268	0.2626	12.2341	2.04241e-34	1.60872e-32
WBGene00021556	3656.16	1.80455	0.147517	12.2328	2.07566e-34	1.62877e-32
WBGene00044385	1505.17	2.14558	0.175528	12.2236	2.3266e-34	1.81885e-32
WBGene00009429	939.436	4.1	0.335716	12.2127	2.65936e-34	2.07122e-32
WBGene00021531	867.684	-1.49825	0.12281	-12.1997	3.11846e-34	2.41976e-32
WBGene00235271	1586.74	1.94604	0.159889	12.1712	4.4256e-34	3.42132e-32
WBGene00016573	1415.99	1.35561	0.11143	12.1656	4.742e-34	3.65239e-32
WBGene00007947	476.347	2.25925	0.185816	12.1585	5.16881e-34	3.96649e-32
WBGene00020792	954.073	2.64536	0.217636	12.155	5.39797e-34	4.12717e-32
WBGene00255596	920.695	2.55118	0.210148	12.1399	6.48707e-34	4.94177e-32
WBGene00021475	3891.7	1.21295	0.0999358	12.1373	6.69863e-34	5.08438e-32
WBGene00010446	566.853	3.13179	0.258381	12.1208	8.19318e-34	6.19624e-32
WBGene00018702	1606.81	2.4545	0.202529	12.1192	8.35497e-34	6.29578e-32
WBGene00002083	5639.77	1.48278	0.122457	12.1086	9.51433e-34	7.14362e-32
WBGene00009226	1185.03	-1.89573	0.157059	-12.0701	1.51871e-33	1.1362e-31
WBGene00000235	9635.2	1.81021	0.150012	12.0671	1.57555e-33	1.17451e-31
WBGene00016180	548.047	2.42913	0.201332	12.0653	1.61088e-33	1.19658e-31
WBGene00020114	6528.47	-1.39759	0.115843	-12.0646	1.62434e-33	1.2023e-31
WBGene00008053	3493.43	1.24482	0.103255	12.0558	1.80804e-33	1.33354e-31
WBGene00022599	11370	1.02876	0.0853757	12.0497	1.9455e-33	1.42988e-31
WBGene00016310	1097.71	-1.47475	0.122406	-12.048	1.98657e-33	1.45493e-31
WBGene00002050	3056.88	1.25957	0.105014	11.9944	3.80214e-33	2.7749e-31
WBGene00000503	2531.97	1.43473	0.120187	11.9375	7.54708e-33	5.48886e-31
WBGene00138721	14238.4	1.38697	0.116328	11.9229	8.99006e-33	6.51561e-31
WBGene00006629	418.288	2.9616	0.248563	11.9149	9.90208e-33	7.15177e-31
WBGene00022458	2879.48	1.48194	0.124478	11.9053	1.11129e-32	7.99861e-31
WBGene00021127	430.312	2.46611	0.207263	11.8985	1.20516e-32	8.64443e-31
WBGene00017530	1034.96	2.16193	0.182007	11.8783	1.53465e-32	1.09701e-30
WBGene00002094	803.728	2.01095	0.169339	11.8753	1.59055e-32	1.13309e-30
WBGene00009169	735.507	2.38712	0.201047	11.8734	1.62652e-32	1.15477e-30
WBGene00006539	6195.31	2.90909	0.245058	11.871	1.67381e-32	1.18032e-30
WBGene00012700	619.965	2.42309	0.204116	11.8711	1.67186e-32	1.18032e-30
WBGene00010717	683.292	-1.57894	0.133217	-11.8524	2.09006e-32	1.46888e-30
WBGene00010150	3176.82	-1.29955	0.109707	-11.8456	2.2678e-32	1.58845e-30
WBGene00044316	1410.3	1.93653	0.163575	11.8388	2.45958e-32	1.71702e-30
WBGene00015687	18452.6	1.87858	0.158775	11.8317	2.676e-32	1.86187e-30
WBGene00011997	998.624	1.41276	0.119439	11.8284	2.78541e-32	1.93156e-30
WBGene00004244	331.952	2.78744	0.23594	11.8142	3.29767e-32	2.27921e-30
WBGene00019061	13686.1	-1.35608	0.114811	-11.8114	3.40754e-32	2.34738e-30
WBGene00016151	1081.82	2.37083	0.200838	11.8047	3.69314e-32	2.53575e-30
WBGene00007232	388.901	3.33891	0.283216	11.7893	4.43321e-32	3.03392e-30
WBGene00022550	10916.3	2.02014	0.171552	11.7757	5.20698e-32	3.5518e-30
WBGene00019963	937.246	1.83463	0.155879	11.7695	5.60272e-32	3.8093e-30
WBGene00012443	6822.95	-1.16136	0.0987188	-11.7643	5.96211e-32	4.04049e-30
WBGene00007807	1644.15	2.62091	0.222827	11.7621	6.12017e-32	4.13418e-30
WBGene00007153	1584.77	3.43561	0.292214	11.7572	6.48795e-32	4.36848e-30
WBGene00015759	1313.74	2.10748	0.179354	11.7504	7.02673e-32	4.71604e-30
WBGene00044696	3865.38	-0.903689	0.076992	-11.7374	8.19302e-32	5.48118e-30
WBGene00004145	2492.16	-1.16485	0.0994718	-11.7104	1.12805e-31	7.52259e-30
WBGene00007725	1111.26	-1.61022	0.1377	-11.6937	1.37268e-31	9.1248e-30
WBGene00270321	646.812	2.86804	0.245338	11.6901	1.43146e-31	9.48536e-30
WBGene00020421	426.992	2.91507	0.249721	11.6733	1.74488e-31	1.15256e-29
WBGene00001511	395.299	2.19211	0.187944	11.6637	1.9547e-31	1.28708e-29
WBGene00002008	4978.91	2.06414	0.177051	11.6585	2.07772e-31	1.36378e-29
WBGene00014888	829.427	2.95458	0.253464	11.6568	2.11831e-31	1.38606e-29
WBGene00020695	1977.16	-1.1799	0.101249	-11.6534	2.20365e-31	1.4374e-29
WBGene00017267	8037.56	3.01636	0.258899	11.6507	2.27472e-31	1.47454e-29
WBGene00017270	8037.56	3.01636	0.258899	11.6507	2.27472e-31	1.47454e-29
WBGene00013477	2420.89	1.2063	0.10362	11.6417	2.53026e-31	1.63511e-29
WBGene00044014	1577.17	3.85153	0.33122	11.6283	2.95874e-31	1.90611e-29
WBGene00020873	1852.11	-1.64505	0.141506	-11.6253	3.06566e-31	1.96891e-29
WBGene00008862	1996.19	2.85921	0.246172	11.6147	3.47017e-31	2.22187e-29
WBGene00012591	6426.21	1.84277	0.158701	11.6116	3.59767e-31	2.29645e-29
WBGene00000275	463.239	2.08162	0.179656	11.5867	4.81261e-31	3.06261e-29
WBGene00022789	1244.87	2.80193	0.241997	11.5783	5.30591e-31	3.36627e-29
WBGene00003746	11665.3	-1.18432	0.102434	-11.5617	6.43852e-31	4.07246e-29
WBGene00000240	20517.7	-1.33374	0.11539	-11.5585	6.68504e-31	4.21562e-29
WBGene00009532	5971.69	-1.03994	0.0899741	-11.5582	6.70779e-31	4.21722e-29
WBGene00003123	9346.3	1.30762	0.113139	11.5576	6.7575e-31	4.23572e-29
WBGene00008229	9131.44	-1.35728	0.117499	-11.5514	7.26144e-31	4.53796e-29
WBGene00020678	2327.58	2.10808	0.182573	11.5465	7.69278e-31	4.79317e-29
WBGene00044182	5896.46	3.19727	0.277496	11.5219	1.02364e-30	6.35906e-29
WBGene00021167	2484.74	-2.32887	0.202326	-11.5105	1.16856e-30	7.2378e-29
WBGene00009476	4780.54	-1.45928	0.126944	-11.4955	1.39019e-30	8.58507e-29
WBGene00044663	3288.85	-2.10943	0.184107	-11.4576	2.15339e-30	1.32589e-28
WBGene00020229	20597.3	-1.51673	0.132765	-11.4242	3.16532e-30	1.94323e-28
WBGene00077593	2112.89	2.87057	0.251483	11.4146	3.53531e-30	2.164e-28
WBGene00011081	312.879	2.96173	0.259485	11.4139	3.56451e-30	2.1755e-28
WBGene00016088	4165.61	2.39986	0.210666	11.3918	4.59423e-30	2.79578e-28
WBGene00044457	751.986	2.21582	0.194533	11.3904	4.66608e-30	2.83125e-28
WBGene00001843	11562	-1.38186	0.121424	-11.3805	5.22881e-30	3.16351e-28
WBGene00016788	2710.66	2.67287	0.234905	11.3785	5.35083e-30	3.22797e-28
WBGene00008777	29769.6	1.04841	0.0923743	11.3496	7.44973e-30	4.48122e-28
WBGene00019819	3459.9	-0.897326	0.0790966	-11.3447	7.88072e-30	4.72685e-28
WBGene00016535	1380.78	-1.59436	0.140563	-11.3427	8.06461e-30	4.82329e-28
WBGene00006649	6404.87	1.52424	0.134396	11.3414	8.182e-30	4.87951e-28
WBGene00077788	2547.17	-1.68527	0.148605	-11.3406	8.26203e-30	4.9132e-28
WBGene00011397	1131.7	-2.18154	0.192413	-11.3378	8.52213e-30	5.05348e-28
WBGene00000556	380.839	4.09697	0.361666	11.328	9.53035e-30	5.63533e-28
WBGene00000109	2949.2	-1.246	0.110002	-11.3271	9.63383e-30	5.66775e-28
WBGene00001447	10450.4	-1.72036	0.15188	-11.3271	9.63949e-30	5.66775e-28
WBGene00009805	713.323	-1.92061	0.170409	-11.2706	1.83371e-29	1.07514e-27
WBGene00044389	19457.3	-1.50441	0.133498	-11.2692	1.86215e-29	1.08876e-27
WBGene00008233	2150.51	-2.02682	0.180326	-11.2397	2.60157e-29	1.51683e-27
WBGene00021085	685.179	3.90433	0.347676	11.2298	2.91131e-29	1.6927e-27
WBGene00015631	203.121	2.97154	0.264744	11.2242	3.10099e-29	1.79797e-27
WBGene00019087	265.844	2.7184	0.242295	11.2194	3.27498e-29	1.89359e-27
WBGene00008341	5839.33	-1.93834	0.172804	-11.217	3.36407e-29	1.93973e-27
WBGene00012564	244.675	2.76214	0.246253	11.2166	3.3785e-29	1.94269e-27
WBGene00012007	2300.59	-1.38938	0.123887	-11.2149	3.44525e-29	1.97562e-27
WBGene00044536	25213.5	-1.60445	0.143241	-11.201	4.03033e-29	2.3048e-27
WBGene00001832	415.383	1.87562	0.167671	11.1863	4.75962e-29	2.71441e-27
WBGene00077437	5117.64	1.06635	0.0953574	11.1826	4.95994e-29	2.82095e-27
WBGene00009955	227.285	2.60002	0.232538	11.181	5.05035e-29	2.8568e-27
WBGene00044181	1013.72	2.73337	0.244463	11.1811	5.04497e-29	2.8568e-27
WBGene00017306	1018.02	1.73628	0.155388	11.1739	5.4734e-29	3.08774e-27
WBGene00006656	1239.16	-1.43153	0.128183	-11.1678	5.85899e-29	3.28749e-27
WBGene00020758	492.577	2.30863	0.206721	11.1679	5.85762e-29	3.28749e-27
WBGene00007650	784.768	-1.26125	0.112966	-11.1649	6.05524e-29	3.3885e-27
WBGene00009678	1965.67	-0.912947	0.0818042	-11.1602	6.38807e-29	3.56519e-27
WBGene00000786	6591.47	-1.46186	0.131202	-11.1421	7.82562e-29	4.35584e-27
WBGene00008794	1010.31	3.33486	0.299459	11.1363	8.35439e-29	4.6378e-27
WBGene00000789	10481.5	-1.15294	0.103547	-11.1345	8.52356e-29	4.71916e-27
WBGene00020228	876.613	3.72071	0.33421	11.1328	8.68224e-29	4.7943e-27
WBGene00011284	564.613	1.94357	0.174747	11.1222	9.78223e-29	5.38745e-27
WBGene00009170	3681.13	2.16487	0.194655	11.1216	9.84909e-29	5.41e-27
WBGene00017735	10090.5	1.04279	0.0938242	11.1143	1.06882e-28	5.85553e-27
WBGene00011692	2893.68	-1.16024	0.104419	-11.1114	1.10425e-28	6.03377e-27
WBGene00008484	722.002	2.70191	0.243198	11.1099	1.12262e-28	6.11816e-27
WBGene00001602	4507.8	1.60119	0.144311	11.0954	1.32046e-28	7.17757e-27
WBGene00003564	23053.3	-1.02502	0.0924441	-11.088	1.43439e-28	7.77662e-27
WBGene00019660	597.64	2.54204	0.229562	11.0734	1.68784e-28	9.127e-27
WBGene00005188	3169.77	2.36708	0.213794	11.0718	1.7193e-28	9.27311e-27
WBGene00004389	2919.96	1.27931	0.11558	11.0687	1.78051e-28	9.57849e-27
WBGene00014152	1376.66	-1.78323	0.161222	-11.0607	1.94518e-28	1.04375e-26
WBGene00001842	732.863	2.99277	0.270689	11.0561	2.04765e-28	1.09591e-26
WBGene00008615	354.565	3.25366	0.294426	11.0509	2.17139e-28	1.15916e-26
WBGene00018997	617.821	2.7304	0.247096	11.05	2.19324e-28	1.16784e-26
WBGene00077692	1192.95	3.25548	0.294874	11.0402	2.444e-28	1.29806e-26
WBGene00000797	571.261	2.55642	0.231611	11.0375	2.5182e-28	1.33407e-26
WBGene00045475	808.016	2.67639	0.242593	11.0324	2.66581e-28	1.4087e-26
WBGene00003159	450.037	1.90296	0.172605	11.0249	2.89687e-28	1.52693e-26
WBGene00006497	9827.55	-0.804728	0.073282	-10.9812	4.70433e-28	2.47339e-26
WBGene00014194	233.556	2.91184	0.265196	10.9799	4.77238e-28	2.50286e-26
WBGene00008522	2833.3	-1.15415	0.105165	-10.9747	5.0565e-28	2.64522e-26
WBGene00016407	4420.75	-1.20076	0.109523	-10.9635	5.72127e-28	2.9855e-26
WBGene00016250	6508.68	2.1817	0.199227	10.9509	6.58216e-28	3.42617e-26
WBGene00018470	3971.28	1.42985	0.130635	10.9454	6.98936e-28	3.62908e-26
WBGene00006512	2563.32	1.31857	0.120482	10.9441	7.09185e-28	3.67316e-26
WBGene00000775	1910.11	-1.07859	0.0985753	-10.9418	7.27718e-28	3.75981e-26
WBGene00018085	1071.42	1.57233	0.143709	10.941	7.33586e-28	3.78077e-26
WBGene00000273	73081.5	-1.00883	0.0922142	-10.94	7.41757e-28	3.81347e-26
WBGene00004888	9562.34	1.27963	0.117033	10.934	7.92932e-28	4.06655e-26
WBGene00001395	5090.44	-1.14901	0.105106	-10.932	8.107e-28	4.14749e-26
WBGene00016520	348.801	2.55361	0.233744	10.9248	8.77115e-28	4.47629e-26
WBGene00016191	1123.2	-1.18426	0.108675	-10.8973	1.18765e-27	6.04632e-26
WBGene00002992	266.35	2.53634	0.232774	10.8962	1.2023e-27	6.10599e-26
WBGene00235133	15424.4	-1.07323	0.0985037	-10.8953	1.21362e-27	6.14852e-26
WBGene00001450	3764.11	-1.57512	0.144645	-10.8895	1.29282e-27	6.53389e-26
WBGene00001431	5890.34	1.62618	0.149361	10.8875	1.32158e-27	6.6631e-26
WBGene00022328	230.684	2.87454	0.264075	10.8853	1.35402e-27	6.81021e-26
WBGene00004737	253.531	2.46994	0.226957	10.8828	1.39157e-27	6.98228e-26
WBGene00001390	1480.87	-1.34068	0.12332	-10.8716	1.57474e-27	7.8824e-26
WBGene00006660	2819.74	-1.35613	0.124995	-10.8495	2.00562e-27	1.00152e-25
WBGene00008014	292.532	-2.61651	0.241225	-10.8468	2.06597e-27	1.02919e-25
WBGene00003566	3315.75	-1.49781	0.138114	-10.8447	2.11264e-27	1.04993e-25
WBGene00015129	144.537	4.93971	0.455813	10.8371	2.29511e-27	1.13791e-25
WBGene00016866	3812.58	-0.945387	0.0872378	-10.8369	2.30147e-27	1.13835e-25
WBGene00000034	504.259	2.0868	0.192606	10.8345	2.36141e-27	1.16524e-25
WBGene00003815	2213.68	1.53008	0.14157	10.808	3.15597e-27	1.55364e-25
WBGene00010945	1039.09	-1.50097	0.138966	-10.801	3.40492e-27	1.67226e-25
WBGene00011966	48028.1	-1.01124	0.0937312	-10.7887	3.89177e-27	1.90688e-25
WBGene00003185	5692.16	1.65718	0.15368	10.7833	4.12617e-27	2.01699e-25
WBGene00015224	5765.37	2.68922	0.249579	10.775	4.5174e-27	2.20307e-25
WBGene00008975	7589.59	1.2806	0.118902	10.7703	4.75647e-27	2.31166e-25
WBGene00012472	8233.57	1.343	0.124696	10.7702	4.7622e-27	2.31166e-25
WBGene00009623	4621.2	-1.53835	0.142882	-10.7666	4.94826e-27	2.3964e-25
WBGene00004296	943.548	1.72489	0.160273	10.7622	5.19416e-27	2.50967e-25
WBGene00011311	5390.6	-0.839758	0.0780697	-10.7565	5.52159e-27	2.66171e-25
WBGene00086560	12545.3	1.25333	0.116521	10.7563	5.53605e-27	2.66254e-25
WBGene00006575	5973.27	1.7961	0.167026	10.7534	5.71081e-27	2.74027e-25
WBGene00006724	2505.05	1.11991	0.104157	10.7521	5.79504e-27	2.77431e-25
WBGene00194645	2921.84	3.00624	0.280074	10.7337	7.06819e-27	3.37607e-25
WBGene00011805	544.459	2.42867	0.22649	10.7231	7.93276e-27	3.78038e-25
WBGene00008820	22456.7	-1.59571	0.148827	-10.7219	8.03291e-27	3.81938e-25
WBGene00000841	1405.02	2.18487	0.203827	10.7193	8.26512e-27	3.92086e-25
WBGene00001852	16200.7	-1.55838	0.145401	-10.7178	8.39797e-27	3.97485e-25
WBGene00012603	5149.48	2.84875	0.265976	10.7106	9.07965e-27	4.28777e-25
WBGene00013957	675.568	-1.47048	0.137412	-10.7012	1.00478e-26	4.73424e-25
WBGene00017440	20898	-0.950061	0.0887851	-10.7007	1.0103e-26	4.74957e-25
WBGene00010018	1335.42	-1.1278	0.105431	-10.6971	1.05051e-26	4.92746e-25
WBGene00001441	6793.83	-1.13477	0.106125	-10.6928	1.09983e-26	5.14726e-25
WBGene00015232	27846	-0.73026	0.0683749	-10.6802	1.25956e-26	5.88163e-25
WBGene00015223	7357.35	2.12273	0.198765	10.6796	1.2679e-26	5.90733e-25
WBGene00017262	1594.93	1.52352	0.14267	10.6786	1.28137e-26	5.9568e-25
WBGene00006793	576.803	1.7401	0.162964	10.6778	1.29339e-26	5.98819e-25
WBGene00019458	405.91	2.22121	0.208023	10.6777	1.29386e-26	5.98819e-25
WBGene00001391	71512.6	-1.6595	0.155497	-10.6723	1.3723e-26	6.33719e-25
WBGene00008865	4541.15	1.15805	0.108543	10.6691	1.42024e-26	6.54406e-25
WBGene00003786	4774.09	-1.38799	0.130104	-10.6683	1.43172e-26	6.58245e-25
WBGene00004181	396.36	2.03997	0.191236	10.6673	1.44807e-26	6.63688e-25
WBGene00017214	2613.21	1.72914	0.1621	10.6672	1.44992e-26	6.63688e-25
WBGene00015294	3884.42	-1.34361	0.126098	-10.6553	1.64743e-26	7.52446e-25
WBGene00020530	2120.69	-1.10288	0.10351	-10.6548	1.65556e-26	7.54508e-25
WBGene00018483	330.513	2.39505	0.22489	10.6499	1.7461e-26	7.94039e-25
WBGene00018362	1256.94	1.14966	0.107957	10.6493	1.75715e-26	7.97324e-25
WBGene00015621	2342.11	-1.06798	0.100424	-10.6347	2.05548e-26	9.30671e-25
WBGene00008915	5729.79	-1.43847	0.135315	-10.6305	2.14917e-26	9.70987e-25
WBGene00018353	3203.47	2.36365	0.222645	10.6162	2.50503e-26	1.12932e-24
WBGene00007682	1529.95	2.23436	0.210475	10.6158	2.51631e-26	1.13196e-24
WBGene00016693	348.284	-2.37005	0.223347	-10.6115	2.63386e-26	1.18229e-24
WBGene00019620	10788.1	-0.873885	0.0824399	-10.6003	2.97151e-26	1.33099e-24
WBGene00006627	1703.78	1.88214	0.177584	10.5986	3.02551e-26	1.35228e-24
WBGene00017291	12526.6	-1.22613	0.115727	-10.595	3.14274e-26	1.40167e-24
WBGene00019129	356.687	2.14872	0.202811	10.5947	3.15486e-26	1.40408e-24
WBGene00010402	534.832	2.1675	0.204773	10.5849	3.50193e-26	1.55523e-24
WBGene00219286	792.027	-1.84931	0.17481	-10.579	3.72968e-26	1.65286e-24
WBGene00001803	2896.76	-1.41424	0.133712	-10.5767	3.82175e-26	1.69007e-24
WBGene00206354	1874.75	1.35677	0.128572	10.5526	4.94018e-26	2.18005e-24
WBGene00006760	2383.18	1.8626	0.176596	10.5472	5.23242e-26	2.30414e-24
WBGene00019698	4684.51	-0.888157	0.0842577	-10.541	5.59257e-26	2.45755e-24
WBGene00011286	1055.51	1.21878	0.115727	10.5315	6.18304e-26	2.71132e-24
WBGene00013019	2903.71	1.78687	0.169704	10.5293	6.32843e-26	2.76925e-24
WBGene00010110	1699.51	-1.17611	0.11173	-10.5264	6.53083e-26	2.85184e-24
WBGene00001840	11795.5	1.30893	0.124354	10.5258	6.56831e-26	2.86222e-24
WBGene00021468	3794.27	1.16849	0.111036	10.5236	6.7283e-26	2.92583e-24
WBGene00015048	945.386	1.48269	0.14091	10.5223	6.81945e-26	2.9593e-24
WBGene00016004	2173.06	1.56174	0.148507	10.5163	7.26988e-26	3.14822e-24
WBGene00045461	2193.06	-1.26223	0.12006	-10.5133	7.50422e-26	3.24297e-24
WBGene00000692	28371	-1.93655	0.184329	-10.5059	8.11256e-26	3.49863e-24
WBGene00012717	3232.42	-1.61866	0.154163	-10.4997	8.66373e-26	3.72862e-24
WBGene00013779	272.53	3.07179	0.292568	10.4994	8.69398e-26	3.73394e-24
WBGene00006731	455.214	2.58403	0.24616	10.4974	8.88247e-26	3.80706e-24
WBGene00012339	3046.21	-1.06093	0.101106	-10.4932	9.28091e-26	3.96968e-24
WBGene00020445	211.238	3.18929	0.303972	10.492	9.39903e-26	4.01198e-24
WBGene00007628	7262.83	-0.957694	0.0912844	-10.4913	9.46877e-26	4.0335e-24
WBGene00009393	1024.75	2.25412	0.214899	10.4892	9.68226e-26	4.11604e-24
WBGene00015350	3643.04	-1.06603	0.101771	-10.4748	1.12834e-25	4.78697e-24
WBGene00002100	7832.51	-1.45749	0.139174	-10.4725	1.15578e-25	4.89345e-24
WBGene00014755	576.487	2.18075	0.208245	10.472	1.16155e-25	4.90789e-24
WBGene00018259	7902.77	1.65133	0.157772	10.4666	1.22999e-25	5.18657e-24
WBGene00019962	2049.4	1.21627	0.116223	10.4649	1.2516e-25	5.26708e-24
WBGene00021709	835.012	2.3434	0.224103	10.4568	1.36377e-25	5.72754e-24
WBGene00013538	1960.82	1.16907	0.111832	10.4538	1.40761e-25	5.89983e-24
WBGene00015278	911.62	1.76022	0.16853	10.4445	1.55222e-25	6.49289e-24
WBGene00016862	3384.97	1.87841	0.179942	10.439	1.64558e-25	6.86965e-24
WBGene00008199	449.548	1.80726	0.173556	10.4131	2.16009e-25	8.99953e-24
WBGene00008858	1844.23	3.76249	0.361582	10.4056	2.33733e-25	9.71855e-24
WBGene00019327	32460.4	1.46932	0.141455	10.3872	2.83592e-25	1.17682e-23
WBGene00016663	1578.79	-1.26339	0.121963	-10.3588	3.81709e-25	1.58083e-23
WBGene00021888	2877.07	0.82408	0.0796342	10.3483	4.25891e-25	1.76032e-23
WBGene00044006	4983.99	-1.44008	0.13929	-10.3387	4.70954e-25	1.94273e-23
WBGene00014175	7867.45	-1.62999	0.157721	-10.3346	4.91346e-25	2.02285e-23
WBGene00000120	7259.46	1.37018	0.132726	10.3234	5.52596e-25	2.27054e-23
WBGene00022867	1102.31	-1.51555	0.146871	-10.3189	5.78649e-25	2.37291e-23
WBGene00044443	10818.3	2.58765	0.250948	10.3115	6.25208e-25	2.55882e-23
WBGene00012364	1345.18	-1.16377	0.112893	-10.3087	6.43779e-25	2.62967e-23
WBGene00015402	3395.69	-1.32787	0.128843	-10.3061	6.6119e-25	2.69551e-23
WBGene00008944	8349.71	2.52289	0.244968	10.2989	7.13049e-25	2.90126e-23
WBGene00007758	529.98	2.2608	0.219616	10.2943	7.47425e-25	3.03522e-23
WBGene00008449	355.2	2.96013	0.287612	10.2921	7.64914e-25	3.1002e-23
WBGene00019983	3216.44	1.28338	0.124786	10.2847	8.26151e-25	3.34191e-23
WBGene00007811	1439.92	-1.18621	0.115473	-10.2726	9.36232e-25	3.77988e-23
WBGene00013168	2516.4	0.989424	0.0963916	10.2646	1.01709e-24	4.09841e-23
WBGene00235311	717.368	4.02404	0.392189	10.2605	1.06199e-24	4.27107e-23
WBGene00001577	1925.89	1.63792	0.159643	10.2599	1.06845e-24	4.28882e-23
WBGene00003982	3030.58	0.968635	0.0945275	10.2471	1.21906e-24	4.88395e-23
WBGene00001170	581.798	2.55916	0.249757	10.2466	1.22552e-24	4.90045e-23
WBGene00009340	5244.98	-0.969511	0.0946534	-10.2428	1.27556e-24	5.0908e-23
WBGene00012324	785.041	2.71458	0.265069	10.241	1.29836e-24	5.17187e-23
WBGene00002103	342.778	2.99454	0.292704	10.2306	1.44571e-24	5.74788e-23
WBGene00045393	3363.07	2.23116	0.218162	10.2271	1.49965e-24	5.951e-23
WBGene00019100	414.185	2.25677	0.221083	10.2078	1.82931e-24	7.2454e-23
WBGene00044640	23307.2	-1.75857	0.172633	-10.1868	2.27201e-24	8.98176e-23
WBGene00011880	2248.58	2.34822	0.230528	10.1862	2.28416e-24	9.01273e-23
WBGene00019324	4977.82	-0.999602	0.0982153	-10.1777	2.49483e-24	9.82538e-23
WBGene00012185	4602.95	0.879018	0.0863704	10.1773	2.50404e-24	9.84311e-23
WBGene00017127	21334.1	-0.943653	0.0927346	-10.1758	2.54178e-24	9.97266e-23
WBGene00015739	184.675	3.42476	0.336677	10.1722	2.63805e-24	1.0331e-22
WBGene00003638	2276.96	-1.14321	0.112472	-10.1645	2.85678e-24	1.11666e-22
WBGene00016281	15478.1	1.31198	0.129082	10.1639	2.87257e-24	1.12073e-22
WBGene00000191	941.578	2.6831	0.264013	10.1628	2.90715e-24	1.13211e-22
WBGene00021354	523.523	1.83526	0.1806	10.162	2.92993e-24	1.13885e-22
WBGene00016634	7954.99	-1.36172	0.134311	-10.1385	3.7274e-24	1.44613e-22
WBGene00043067	386.223	2.9744	0.293423	10.1369	3.78963e-24	1.46755e-22
WBGene00016193	642.224	-1.8946	0.186974	-10.1329	3.94565e-24	1.52514e-22
WBGene00012666	4402.93	-0.740459	0.0731235	-10.1261	4.23055e-24	1.63224e-22
WBGene00018298	8108.96	-1.27239	0.125998	-10.0985	5.6108e-24	2.16078e-22
WBGene00013144	20574.8	-0.888734	0.0880219	-10.0967	5.71082e-24	2.19525e-22
WBGene00021435	896.45	2.29151	0.227076	10.0914	6.03106e-24	2.31409e-22
WBGene00021978	871.282	2.87484	0.284908	10.0904	6.09096e-24	2.33278e-22
WBGene00007336	8120.09	-1.10601	0.109675	-10.0845	6.47018e-24	2.47348e-22
WBGene00194695	311.647	2.51427	0.249366	10.0827	6.5912e-24	2.51514e-22
WBGene00022499	2927.56	1.40303	0.139374	10.0667	7.7568e-24	2.95452e-22
WBGene00017452	165.121	3.13927	0.311956	10.0632	8.03609e-24	3.05532e-22
WBGene00206484	1388.67	1.37627	0.136804	10.0602	8.28548e-24	3.14441e-22
WBGene00003836	3660.69	1.45635	0.144795	10.058	8.47025e-24	3.2087e-22
WBGene00021345	7072.78	1.65383	0.164469	10.0556	8.68141e-24	3.28274e-22
WBGene00003652	1041.8	2.00672	0.199708	10.0483	9.35112e-24	3.52958e-22
WBGene00016783	1779.03	2.7927	0.277948	10.0476	9.41728e-24	3.54814e-22
WBGene00007506	968.256	2.80317	0.279062	10.045	9.66654e-24	3.63549e-22
WBGene00016097	2510.87	1.2162	0.121083	10.0443	9.73176e-24	3.65343e-22
WBGene00016435	18039.2	1.1643	0.116153	10.0238	1.19814e-23	4.4899e-22
WBGene00003963	13017.8	1.21524	0.121352	10.0142	1.32039e-23	4.93917e-22
WBGene00000373	1202.55	1.88496	0.188369	10.0067	1.42402e-23	5.31726e-22
WBGene00008914	16974	-1.52873	0.152785	-10.0058	1.43744e-23	5.34824e-22
WBGene00017305	2505.32	2.50505	0.250356	10.0059	1.43533e-23	5.34824e-22
WBGene00045474	309.827	2.99277	0.299153	10.0041	1.4615e-23	5.42809e-22
WBGene00013960	460.828	2.60095	0.260118	9.99911	1.53778e-23	5.70126e-22
WBGene00007925	418.116	1.90321	0.190365	9.9977	1.55975e-23	5.77247e-22
WBGene00011102	5095.29	-1.20558	0.120609	-9.99575	1.59078e-23	5.87689e-22
WBGene00012589	2256.63	2.52397	0.252877	9.98104	1.84527e-23	6.80499e-22
WBGene00013035	1594.53	-1.88364	0.188728	-9.98071	1.85145e-23	6.81575e-22
WBGene00013103	5096.63	-1.71011	0.17136	-9.97965	1.87117e-23	6.87623e-22
WBGene00010574	371.765	2.62041	0.262697	9.975	1.96099e-23	7.19364e-22
WBGene00044401	4123.8	-0.979157	0.0982023	-9.97082	2.04535e-23	7.48994e-22
WBGene00020670	124.176	3.87877	0.389051	9.96981	2.06625e-23	7.5532e-22
WBGene00008989	547.064	-1.32728	0.133244	-9.9613	2.25106e-23	8.21442e-22
WBGene00015487	6796.35	-0.959242	0.0964187	-9.94872	2.55458e-23	9.30572e-22
WBGene00007393	2201.78	-1.37432	0.138174	-9.94632	2.61692e-23	9.5162e-22
WBGene00001453	3888.14	-1.11337	0.111947	-9.94551	2.63814e-23	9.57668e-22
WBGene00013146	5745.26	-1.7428	0.175332	-9.94004	2.78711e-23	1.00999e-21
WBGene00010238	889.385	-1.4765	0.14862	-9.93477	2.93851e-23	1.06301e-21
WBGene00022570	363.514	3.07927	0.310003	9.93304	2.98998e-23	1.07975e-21
WBGene00044922	6774.55	-1.21183	0.122108	-9.92431	3.26356e-23	1.17652e-21
WBGene00019064	1448.01	2.51019	0.252959	9.92331	3.29646e-23	1.18633e-21
WBGene00009140	7061.42	-0.809975	0.0816397	-9.92134	3.36198e-23	1.20783e-21
WBGene00001459	18095.1	-1.3937	0.140574	-9.91432	3.60698e-23	1.29362e-21
WBGene00015220	894.084	-1.16452	0.117473	-9.9131	3.65121e-23	1.30723e-21
WBGene00019619	8765.08	-2.061	0.207926	-9.91218	3.68501e-23	1.31708e-21
WBGene00007297	11951.6	1.25339	0.126488	9.90921	3.79619e-23	1.35449e-21
WBGene00007240	268.257	2.91603	0.294311	9.90797	3.84374e-23	1.36912e-21
WBGene00018966	1156.07	1.64877	0.166431	9.90664	3.89518e-23	1.38508e-21
WBGene00015168	5229.1	1.08515	0.109684	9.89342	4.44565e-23	1.57813e-21
WBGene00010484	22272.4	-0.815785	0.0824796	-9.89075	4.56597e-23	1.61809e-21
WBGene00003861	1349.4	1.22239	0.123606	9.88937	4.62921e-23	1.63772e-21
WBGene00014294	4991.53	-1.20477	0.121908	-9.88266	4.95003e-23	1.74826e-21
WBGene00021081	22584.4	1.36785	0.138453	9.87955	5.10635e-23	1.79934e-21
WBGene00219280	287.137	2.71244	0.274554	9.87944	5.11191e-23	1.79934e-21
WBGene00017162	1732.32	1.2801	0.129821	9.86047	6.17618e-23	2.17029e-21
WBGene00010092	872.587	3.02994	0.307731	9.84605	7.12891e-23	2.50087e-21
WBGene00012692	11802.1	-0.78558	0.0798213	-9.84173	7.44182e-23	2.60626e-21
WBGene00015273	461.201	3.54963	0.360764	9.83918	7.63321e-23	2.66881e-21
WBGene00013902	239.86	2.83085	0.288	9.82935	8.41591e-23	2.93755e-21
WBGene00044237	3249.72	2.72528	0.27735	9.82615	8.68796e-23	3.02744e-21
WBGene00050899	5490.42	-1.65687	0.168691	-9.82189	9.06319e-23	3.15293e-21
WBGene00001906	351.7	2.5554	0.260531	9.8084	1.03597e-22	3.59799e-21
WBGene00011763	4888.28	-0.996996	0.10173	-9.80043	1.12106e-22	3.88702e-21
WBGene00022673	2202.18	1.1255	0.114845	9.80018	1.12384e-22	3.89021e-21
WBGene00007517	345.374	2.29692	0.234439	9.79752	1.15384e-22	3.98742e-21
WBGene00015515	305.308	1.9672	0.200868	9.79351	1.20055e-22	4.142e-21
WBGene00003064	3430.08	-0.774009	0.079064	-9.78966	1.24719e-22	4.29579e-21
WBGene00019760	6678.98	1.25076	0.127928	9.77701	1.41319e-22	4.85956e-21
WBGene00013560	2909.57	-1.08059	0.110526	-9.77675	1.41685e-22	4.86414e-21
WBGene00003999	718.137	2.57291	0.263302	9.77172	1.48908e-22	5.10369e-21
WBGene00016009	1852.23	-0.956506	0.0979238	-9.76786	1.54682e-22	5.29293e-21
WBGene00022742	3254.08	-0.847549	0.0867927	-9.76521	1.58781e-22	5.42427e-21
WBGene00006594	1793.62	-0.994583	0.10189	-9.76134	1.64959e-22	5.62613e-21
WBGene00016527	379.327	3.84097	0.393526	9.76039	1.66507e-22	5.66965e-21
WBGene00011913	2383.33	-1.52934	0.156833	-9.75141	1.81919e-22	6.18435e-21
WBGene00021639	452.454	-1.74016	0.178458	-9.7511	1.82482e-22	6.19342e-21
WBGene00015231	314.149	2.04956	0.210206	9.75023	1.84045e-22	6.23631e-21
WBGene00012150	1902.07	1.4154	0.145267	9.74348	1.96695e-22	6.65417e-21
WBGene00016218	1336.59	1.56893	0.161058	9.74141	2.00756e-22	6.78055e-21
WBGene00013435	1406	1.08808	0.11176	9.73592	2.11884e-22	7.14485e-21
WBGene00008003	728.292	2.51003	0.257833	9.73508	2.13644e-22	7.19256e-21
WBGene00021178	1104.73	-1.03273	0.106092	-9.73436	2.15173e-22	7.23236e-21
WBGene00009986	338.405	3.13285	0.321847	9.73398	2.15984e-22	7.24795e-21
WBGene00017895	1245.42	1.33285	0.136957	9.73187	2.20501e-22	7.38767e-21
WBGene00011141	538.105	2.21353	0.227522	9.72884	2.2716e-22	7.59858e-21
WBGene00005655	5704.82	1.43862	0.147886	9.72792	2.2923e-22	7.65555e-21
WBGene00006727	22711.8	0.841739	0.0865789	9.72222	2.42429e-22	8.08343e-21
WBGene00004144	1259.21	3.46835	0.356757	9.72187	2.43281e-22	8.09888e-21
WBGene00045013	1414.27	-1.48834	0.153111	-9.72068	2.46133e-22	8.18077e-21
WBGene00003157	654.161	1.59237	0.163838	9.7192	2.49739e-22	8.28744e-21
WBGene00015890	189.633	3.5946	0.369965	9.71605	2.57583e-22	8.53417e-21
WBGene00007010	4944.23	1.18101	0.121612	9.71134	2.69761e-22	8.92349e-21
WBGene00194646	5573.42	2.09372	0.215758	9.70402	2.89842e-22	9.57259e-21
WBGene00016997	9781.43	1.65044	0.170106	9.70243	2.94399e-22	9.70772e-21
WBGene00009836	279.03	-3.00552	0.309804	-9.70135	2.97547e-22	9.79607e-21
WBGene00194699	1634.1	2.15287	0.222109	9.69289	3.23253e-22	1.06256e-20
WBGene00194921	1135.17	1.46539	0.151215	9.6908	3.29948e-22	1.08286e-20
WBGene00013119	5665.03	-1.12947	0.116646	-9.68289	3.56486e-22	1.16812e-20
WBGene00019902	1902.91	-0.898735	0.0928249	-9.68204	3.59479e-22	1.17608e-20
WBGene00019294	2965.78	-0.931135	0.0962361	-9.67553	3.83091e-22	1.25137e-20
WBGene00003962	6092.01	1.10088	0.11408	9.65003	4.91404e-22	1.60017e-20
WBGene00015834	862.666	4.06947	0.421701	9.65013	4.90934e-22	1.60017e-20
WBGene00000787	4776.51	-1.03584	0.107372	-9.64725	5.04921e-22	1.64162e-20
WBGene00018241	362.679	1.78056	0.184626	9.64412	5.20571e-22	1.68987e-20
WBGene00011232	29229.9	-0.944966	0.0980324	-9.63932	5.45486e-22	1.768e-20
WBGene00018992	343.028	-1.66175	0.172423	-9.63763	5.54515e-22	1.79448e-20
WBGene00007345	1336.96	1.28159	0.133126	9.62687	6.15751e-22	1.98956e-20
WBGene00000097	4171.37	1.53349	0.159312	9.62571	6.22738e-22	2.00903e-20
WBGene00001457	9742.97	-1.44558	0.150228	-9.62256	6.42106e-22	2.06831e-20
WBGene00019432	741.53	1.83685	0.190905	9.6218	6.46906e-22	2.08057e-20
WBGene00004405	11351.7	2.09418	0.217715	9.6189	6.65367e-22	2.13665e-20
WBGene00000257	337.661	1.9763	0.205537	9.61529	6.89174e-22	2.2097e-20
WBGene00016610	5833.4	-0.725915	0.0755353	-9.61027	7.23585e-22	2.31647e-20
WBGene00021919	279.683	3.11836	0.324612	9.60642	7.51147e-22	2.40102e-20
WBGene00007288	2759.55	-0.890478	0.0928552	-9.58996	8.812e-22	2.81243e-20
WBGene00019472	324.974	-1.86514	0.194711	-9.57905	9.79401e-22	3.12108e-20
WBGene00015666	213.345	3.12829	0.326604	9.57825	9.87059e-22	3.14068e-20
WBGene00010328	1642.41	-1.15298	0.120428	-9.574	1.02848e-21	3.26751e-20
WBGene00011554	179.943	3.01855	0.315494	9.56768	1.0933e-21	3.46817e-20
WBGene00020200	3267.35	-1.3237	0.138441	-9.56152	1.16044e-21	3.67555e-20
WBGene00005011	266.851	2.5907	0.271016	9.55921	1.18655e-21	3.75256e-20
WBGene00015626	460.745	-1.64873	0.172527	-9.55635	1.21986e-21	3.85206e-20
WBGene00001749	12280.5	1.75204	0.183345	9.55602	1.22377e-21	3.85857e-20
WBGene00003788	1168.3	1.31073	0.137203	9.5532	1.25756e-21	3.95913e-20
WBGene00019540	4512.6	-2.77786	0.290864	-9.55037	1.2923e-21	4.06239e-20
WBGene00003514	1069.52	2.4662	0.25835	9.54593	1.3489e-21	4.23393e-20
WBGene00003063	28244.3	-0.652502	0.0683675	-9.54404	1.3737e-21	4.30528e-20
WBGene00017764	209.663	3.49874	0.366653	9.54238	1.39597e-21	4.36851e-20
WBGene00017241	2002.8	1.64642	0.172666	9.53528	1.49479e-21	4.67078e-20
WBGene00022029	3227.38	0.919437	0.0964604	9.53176	1.54645e-21	4.82497e-20
WBGene00021400	1006.36	1.9189	0.201332	9.531	1.5577e-21	4.85282e-20
WBGene00010051	457.696	1.93609	0.203673	9.50591	1.98299e-21	6.16855e-20
WBGene00000286	7886.34	-1.25845	0.13245	-9.50125	2.07377e-21	6.44133e-20
WBGene00022615	638.153	1.67396	0.176499	9.48419	2.44267e-21	7.57591e-20
WBGene00007419	2176.19	1.44259	0.152165	9.48045	2.53199e-21	7.84128e-20
WBGene00011831	4891.15	1.0702	0.112908	9.47854	2.57861e-21	7.97383e-20
WBGene00219413	381.627	2.40494	0.253766	9.47701	2.61669e-21	8.0796e-20
WBGene00008269	1503.93	3.25751	0.344161	9.46508	2.93338e-21	9.04408e-20
WBGene00010012	5166.01	-1.04869	0.110818	-9.46316	2.98763e-21	9.19775e-20
WBGene00044736	1066.12	-1.319	0.139504	-9.45493	3.23223e-21	9.93614e-20
WBGene00011260	165.692	3.12518	0.330715	9.44977	3.39573e-21	1.04234e-19
WBGene00012070	626.329	-1.6991	0.179853	-9.44716	3.48148e-21	1.06709e-19
WBGene00013548	1111.37	1.85488	0.196582	9.43568	3.88463e-21	1.18891e-19
WBGene00012451	352.774	2.88979	0.306313	9.4341	3.94363e-21	1.2052e-19
WBGene00007225	892.103	2.57878	0.273378	9.433	3.98517e-21	1.21612e-19
WBGene00017865	225.084	2.55685	0.271175	9.42879	4.14847e-21	1.2641e-19
WBGene00010304	958.121	1.56513	0.166024	9.42716	4.21356e-21	1.28206e-19
WBGene00017023	2578.84	-1.27548	0.135344	-9.42399	4.34278e-21	1.31946e-19
WBGene00044559	197.457	3.36043	0.3566	9.42352	4.3621e-21	1.3234e-19
WBGene00007544	531.962	1.64332	0.174438	9.42066	4.48244e-21	1.35794e-19
WBGene00015608	1540.75	-1.12933	0.119925	-9.41694	4.64404e-21	1.40486e-19
WBGene00001446	956.991	1.86007	0.197561	9.41516	4.72382e-21	1.42692e-19
WBGene00003588	17670.8	1.18958	0.126378	9.41287	4.82777e-21	1.45622e-19
WBGene00016210	1898.28	1.2993	0.138182	9.40279	5.3135e-21	1.60041e-19
WBGene00003822	1785.49	-0.998547	0.106264	-9.39682	5.62351e-21	1.69135e-19
WBGene00003941	10273.9	-1.39622	0.148605	-9.39546	5.69676e-21	1.71091e-19
WBGene00194925	374.574	3.62905	0.386456	9.39058	5.96697e-21	1.78949e-19
WBGene00011300	6670.79	1.65735	0.176517	9.38919	6.04651e-21	1.81074e-19
WBGene00020725	1348.53	1.82664	0.19459	9.38713	6.16571e-21	1.84379e-19
WBGene00003651	2129.12	1.41356	0.150591	9.38678	6.18629e-21	1.8473e-19
WBGene00013307	4289.75	-1.04611	0.111456	-9.38587	6.23964e-21	1.86057e-19
WBGene00020392	323.505	1.7428	0.185789	9.38052	6.56465e-21	1.95469e-19
WBGene00007553	1410.52	2.72989	0.291053	9.37936	6.6376e-21	1.9736e-19
WBGene00020995	1413.9	1.87966	0.200584	9.37095	7.18804e-21	2.13422e-19
WBGene00269431	1928.04	6.43929	0.687298	9.36899	7.32308e-21	2.17123e-19
WBGene00003998	432.058	2.73015	0.291482	9.36642	7.50333e-21	2.22152e-19
WBGene00020579	3333.81	1.22244	0.130593	9.36071	7.91997e-21	2.34155e-19
WBGene00003408	1811.43	2.25876	0.241382	9.35759	8.15787e-21	2.40848e-19
WBGene00015828	1290.26	3.83896	0.410446	9.35316	8.50694e-21	2.50799e-19
WBGene00015101	3730.13	-0.952022	0.102036	-9.33029	1.05584e-20	3.1084e-19
WBGene00019368	2486.83	-2.05818	0.220635	-9.32845	1.0743e-20	3.1583e-19
WBGene00021855	3517.38	-0.818909	0.0877943	-9.32759	1.08309e-20	3.17966e-19
WBGene00206420	1111.45	1.91018	0.204873	9.32373	1.12316e-20	3.29266e-19
WBGene00008507	3607.99	3.0636	0.32859	9.32348	1.1258e-20	3.29578e-19
WBGene00016164	345.03	3.21567	0.345096	9.31817	1.18369e-20	3.46039e-19
WBGene00021979	2656.09	2.72701	0.292711	9.31638	1.20373e-20	3.51405e-19
WBGene00044180	1105.38	2.48225	0.266743	9.30578	1.33009e-20	3.87752e-19
WBGene00006536	9121.92	0.895145	0.096203	9.30476	1.34302e-20	3.90973e-19
WBGene00008105	245.58	3.33714	0.358701	9.30339	1.36037e-20	3.95472e-19
WBGene00020791	499.557	2.27496	0.244692	9.29727	1.44096e-20	4.1832e-19
WBGene00010348	1281.15	1.72918	0.186108	9.29126	1.52474e-20	4.41413e-19
WBGene00015067	1772.48	-1.11686	0.120204	-9.29133	1.52376e-20	4.41413e-19
WBGene00011089	2878.58	-1.31363	0.141393	-9.29059	1.53436e-20	4.43584e-19
WBGene00000411	1069.41	1.34992	0.145416	9.28315	1.64546e-20	4.75043e-19
WBGene00021134	821.74	-2.05486	0.221386	-9.28177	1.66679e-20	4.80537e-19
WBGene00013456	1058.4	-1.03577	0.111609	-9.28034	1.68932e-20	4.86361e-19
WBGene00007730	14149.1	-0.83054	0.0894985	-9.27994	1.69579e-20	4.87552e-19
WBGene00003991	4666.1	1.22815	0.132363	9.27864	1.71657e-20	4.92848e-19
WBGene00019854	2875.84	-1.23917	0.133658	-9.27119	1.84082e-20	5.27796e-19
WBGene00019863	1057.77	-1.05212	0.113534	-9.26701	1.91443e-20	5.48146e-19
WBGene00010049	23265.4	-1.22071	0.131732	-9.26667	1.92047e-20	5.49124e-19
WBGene00007824	6053.75	-1.02447	0.110573	-9.26511	1.94869e-20	5.56428e-19
WBGene00001156	1118.61	-2.11816	0.228645	-9.26399	1.96938e-20	5.61568e-19
WBGene00019428	807.749	-1.45706	0.157406	-9.25667	2.10914e-20	6.00602e-19
WBGene00021504	138.95	3.70826	0.400653	9.25553	2.13166e-20	6.06188e-19
WBGene00009796	11210.2	-1.3832	0.149457	-9.25483	2.14566e-20	6.09339e-19
WBGene00019205	2821.91	-1.1242	0.121501	-9.25254	2.19224e-20	6.21721e-19
WBGene00016991	270.725	2.6361	0.285011	9.24909	2.26407e-20	6.4122e-19
WBGene00003628	3505.46	-1.10897	0.119932	-9.24667	2.31594e-20	6.55021e-19
WBGene00013552	469.31	2.01157	0.217576	9.24534	2.34495e-20	6.62328e-19
WBGene00018697	1242.32	-1.10105	0.119125	-9.24281	2.40113e-20	6.7728e-19
WBGene00011642	233.18	2.02073	0.218639	9.24233	2.41193e-20	6.79409e-19
WBGene00000562	373.372	2.81461	0.304561	9.24151	2.43049e-20	6.83714e-19
WBGene00003397	535.312	1.6716	0.180912	9.23984	2.46858e-20	6.93494e-19
WBGene00044960	327.948	-2.66184	0.288146	-9.23782	2.51581e-20	7.05813e-19
WBGene00195165	2469.55	3.41892	0.370187	9.23567	2.56665e-20	7.1911e-19
WBGene00007818	485.515	3.02823	0.327961	9.23349	2.61948e-20	7.32927e-19
WBGene00004919	8149.3	1.28408	0.139125	9.22965	2.71514e-20	7.58677e-19
WBGene00020144	717.509	-1.47413	0.159906	-9.21873	3.0064e-20	8.38938e-19
WBGene00001588	567.855	-1.3066	0.141741	-9.21825	3.01996e-20	8.41596e-19
WBGene00020276	741.384	-1.19231	0.129351	-9.2176	3.03819e-20	8.45548e-19
WBGene00019263	1587.11	-1.12822	0.122524	-9.20817	3.3172e-20	9.21971e-19
WBGene00017226	372.196	-1.69133	0.183847	-9.19967	3.59037e-20	9.96565e-19
WBGene00010538	634.899	1.74155	0.189407	9.19474	3.75915e-20	1.04203e-18
WBGene00017190	300.368	-1.99517	0.217146	-9.18813	3.99737e-20	1.10659e-18
WBGene00020710	20288.2	1.58001	0.172031	9.18444	4.13679e-20	1.14367e-18
WBGene00000190	525.367	2.73847	0.298648	9.16957	4.74903e-20	1.3112e-18
WBGene00014309	116898	-0.80755	0.0880766	-9.16872	4.78653e-20	1.31981e-18
WBGene00007707	3760.45	-0.805379	0.0878887	-9.16362	5.01853e-20	1.38195e-18
WBGene00007304	1662.01	-1.41239	0.154226	-9.15791	5.29105e-20	1.45507e-18
WBGene00005716	495.164	-1.65972	0.181303	-9.1544	5.46603e-20	1.5007e-18
WBGene00012005	9634.41	1.35671	0.148204	9.1543	5.47134e-20	1.5007e-18
WBGene00011586	1102.17	2.05168	0.224162	9.15266	5.55484e-20	1.5216e-18
WBGene00206488	546.794	-1.49014	0.162974	-9.14345	6.04897e-20	1.65479e-18
WBGene00010056	968.821	1.65072	0.180619	9.1392	6.29147e-20	1.71887e-18
WBGene00004859	1961.16	1.18052	0.129184	9.13824	6.34746e-20	1.73018e-18
WBGene00015551	11096.3	-0.76762	0.0840011	-9.13821	6.34943e-20	1.73018e-18
WBGene00006505	503.859	2.28848	0.250444	9.1377	6.37974e-20	1.73617e-18
WBGene00009452	2957.49	-0.771333	0.0844159	-9.13729	6.40373e-20	1.74043e-18
WBGene00045295	1011.85	-1.04262	0.114113	-9.13677	6.4344e-20	1.74649e-18
WBGene00001133	177.579	3.06431	0.335524	9.13293	6.66684e-20	1.80723e-18
WBGene00016438	1777.65	-1.11054	0.12165	-9.12901	6.91309e-20	1.87156e-18
WBGene00016269	8429.84	-1.38974	0.152263	-9.12723	7.02732e-20	1.90002e-18
WBGene00019101	252.059	2.9863	0.327449	9.11991	7.51838e-20	2.03016e-18
WBGene00004275	389.728	2.68352	0.29429	9.11863	7.60795e-20	2.05169e-18
WBGene00000013	631.55	1.37338	0.150627	9.11776	7.66921e-20	2.06554e-18
WBGene00001439	4106.14	-0.813739	0.0892666	-9.11582	7.80772e-20	2.10014e-18
WBGene00020803	1065.14	1.9095	0.209556	9.11215	8.07643e-20	2.16962e-18
WBGene00001795	739.866	-1.42347	0.15625	-9.1102	8.2233e-20	2.2034e-18
WBGene00003062	3136.85	1.11006	0.121847	9.11026	8.2188e-20	2.2034e-18
WBGene00043948	1084.63	2.0364	0.223574	9.10838	8.36213e-20	2.23773e-18
WBGene00008371	5107.41	-0.840664	0.0922974	-9.1082	8.37563e-20	2.23847e-18
WBGene00045517	1820.62	-1.50595	0.165348	-9.10777	8.40918e-20	2.24456e-18
WBGene00194650	2056.43	1.51704	0.166624	9.10454	8.66332e-20	2.30945e-18
WBGene00019598	182.718	2.71432	0.298139	9.10422	8.68862e-20	2.31323e-18
WBGene00002989	306.958	1.9307	0.212077	9.1038	8.72277e-20	2.31937e-18
WBGene00000542	9716.39	-1.22218	0.134273	-9.10223	8.84952e-20	2.35008e-18
WBGene00017928	2488.59	-0.78899	0.0867031	-9.09991	9.0408e-20	2.39782e-18
WBGene00010473	276.997	-1.93494	0.212678	-9.09798	9.20302e-20	2.43775e-18
WBGene00011217	2152.37	-1.28266	0.141031	-9.09493	9.46474e-20	2.5039e-18
WBGene00017751	351.531	-1.91135	0.210169	-9.09432	9.5182e-20	2.51485e-18
WBGene00001812	1934.72	1.945	0.213899	9.09307	9.62768e-20	2.54056e-18
WBGene00011212	382.62	-1.96504	0.216117	-9.09248	9.68059e-20	2.5513e-18
WBGene00011328	11228.7	-1.57266	0.172972	-9.092	9.72381e-20	2.55946e-18
WBGene00005582	1546.14	3.00059	0.330049	9.09134	9.78272e-20	2.57172e-18
WBGene00011854	5140.76	-1.1629	0.127936	-9.08966	9.93493e-20	2.60845e-18
WBGene00007180	2435.93	1.35517	0.149124	9.08757	1.01274e-19	2.65231e-18
WBGene00011522	2330.7	-2.78937	0.306941	-9.08765	1.01204e-19	2.65231e-18
WBGene00010403	119.529	3.58382	0.39439	9.08698	1.01829e-19	2.6635e-18
WBGene00022329	1728.52	1.22754	0.135113	9.08528	1.0343e-19	2.70199e-18
WBGene00001477	964.463	2.065	0.227308	9.0846	1.04081e-19	2.71561e-18
WBGene00002125	980.272	2.60512	0.286773	9.08426	1.0441e-19	2.72079e-18
WBGene00007460	7074.28	-1.3606	0.14988	-9.07795	1.10639e-19	2.8795e-18
WBGene00004149	789.737	2.75355	0.303476	9.07336	1.154e-19	2.99968e-18
WBGene00016194	4215.85	-1.09815	0.121043	-9.07241	1.16412e-19	3.02223e-18
WBGene00004924	7494.99	-1.15448	0.12726	-9.07181	1.17056e-19	3.0314e-18
WBGene00020317	15379.1	-1.2551	0.138351	-9.07191	1.16946e-19	3.0314e-18
WBGene00016789	229.911	2.32224	0.256005	9.07108	1.17844e-19	3.04801e-18
WBGene00003406	2230.33	0.952959	0.105116	9.06579	1.23703e-19	3.19562e-18
WBGene00004182	1911.42	-1.13682	0.125409	-9.06492	1.24699e-19	3.21735e-18
WBGene00009692	26408.7	2.37254	0.261922	9.05821	1.32608e-19	3.41719e-18
WBGene00004202	2593.5	-1.32734	0.146545	-9.05755	1.33412e-19	3.43366e-18
WBGene00016993	194.18	2.47484	0.27353	9.04778	1.45911e-19	3.75073e-18
WBGene00020737	5720.33	1.96585	0.217342	9.04493	1.49762e-19	3.845e-18
WBGene00018217	3894.73	-1.30933	0.144827	-9.04063	1.55776e-19	3.9945e-18
WBGene00007404	668.424	-1.76264	0.19505	-9.03686	1.61233e-19	4.12935e-18
WBGene00017464	438.25	-1.51276	0.167469	-9.03307	1.66917e-19	4.26968e-18
WBGene00015264	1011.17	-1.53778	0.170245	-9.03272	1.67454e-19	4.27816e-18
WBGene00013334	600.986	1.75872	0.19473	9.03158	1.69218e-19	4.31796e-18
WBGene00011823	1066.01	-1.11832	0.123913	-9.02502	1.79664e-19	4.57891e-18
WBGene00014095	47028.1	-1.37131	0.151977	-9.02309	1.82856e-19	4.65459e-18
WBGene00015142	259.873	1.90117	0.210715	9.0225	1.83846e-19	4.67409e-18
WBGene00004189	4626.25	1.34055	0.148582	9.0223	1.84178e-19	4.67683e-18
WBGene00011292	22266.2	0.879042	0.0974621	9.01932	1.8926e-19	4.79431e-18
WBGene00017842	296.685	2.42775	0.269172	9.01932	1.89264e-19	4.79431e-18
WBGene00016561	1371.49	-0.914935	0.10149	-9.015	1.96872e-19	4.98099e-18
WBGene00015226	2246.34	2.308	0.25604	9.0142	1.98312e-19	5.01135e-18
WBGene00017997	2469.21	-0.822761	0.0912855	-9.01305	2.00407e-19	5.05816e-18
WBGene00000509	3336.35	-0.879159	0.0975651	-9.01099	2.042e-19	5.14767e-18
WBGene00003790	1624.73	1.59541	0.177099	9.00861	2.08683e-19	5.25434e-18
WBGene00011713	382.56	2.31912	0.2575	9.0063	2.13118e-19	5.35953e-18
WBGene00006529	13096.9	0.718156	0.0798536	8.99341	2.39678e-19	6.02022e-18
WBGene00015955	6733.67	1.13661	0.126399	8.99219	2.42356e-19	6.08016e-18
WBGene00019947	8929.86	0.617462	0.0686855	8.98971	2.47892e-19	6.21159e-18
WBGene00004926	2986.02	-1.40164	0.156126	-8.97764	2.76629e-19	6.92335e-18
WBGene00001166	2560.74	1.79495	0.200093	8.97061	2.94876e-19	7.3712e-18
WBGene00235273	153.45	2.61432	0.291467	8.9695	2.97857e-19	7.43681e-18
WBGene00009908	14224.6	-1.22066	0.136093	-8.96931	2.98388e-19	7.44117e-18
WBGene00004914	5165.46	0.89448	0.099771	8.96533	3.09342e-19	7.70513e-18
WBGene00013602	722.672	2.69486	0.300598	8.96499	3.103e-19	7.71979e-18
WBGene00021485	755.559	1.27238	0.141952	8.96345	3.14673e-19	7.81924e-18
WBGene00006372	2576.46	1.44137	0.160886	8.95897	3.27719e-19	8.13376e-18
WBGene00016817	884.301	-1.18015	0.131821	-8.95269	3.46931e-19	8.60034e-18
WBGene00017600	6401.72	-1.29063	0.144183	-8.95132	3.51249e-19	8.69707e-18
WBGene00008177	895.873	-1.00057	0.11184	-8.94642	3.67191e-19	9.08102e-18
WBGene00008311	4946.5	-0.91283	0.102037	-8.94609	3.68305e-19	9.0978e-18
WBGene00000915	69492.4	1.27894	0.143055	8.94017	3.88562e-19	9.57551e-18
WBGene00175031	899.166	-1.5447	0.172781	-8.94024	3.88309e-19	9.57551e-18
WBGene00021945	1116.84	1.62371	0.181696	8.93639	4.02109e-19	9.89767e-18
WBGene00002229	542.787	2.00277	0.224198	8.93305	4.14411e-19	1.01885e-17
WBGene00007112	7019.68	-1.54827	0.173383	-8.92979	4.26816e-19	1.04811e-17
WBGene00011392	35584.5	-1.15041	0.128843	-8.92876	4.30816e-19	1.05669e-17
WBGene00007048	2162.62	1.29697	0.145306	8.9258	4.42501e-19	1.08407e-17
WBGene00012536	615.513	-1.18974	0.133494	-8.91229	4.99886e-19	1.22323e-17
WBGene00010822	1320.06	1.89258	0.212489	8.90673	5.25604e-19	1.28465e-17
WBGene00001403	2395.52	-1.02183	0.114844	-8.89755	5.70908e-19	1.39375e-17
WBGene00000247	2340.99	1.6007	0.180021	8.89174	6.01604e-19	1.46697e-17
WBGene00019767	5045.24	0.858354	0.0965708	8.88834	6.20294e-19	1.51078e-17
WBGene00006780	10517.1	-0.812325	0.0913948	-8.88809	6.21658e-19	1.51234e-17
WBGene00000288	2605.6	-0.949638	0.106904	-8.88306	6.50467e-19	1.58058e-17
WBGene00000058	527.195	-1.25371	0.141165	-8.88115	6.61738e-19	1.6061e-17
WBGene00235352	842.017	-1.70956	0.192561	-8.87802	6.80636e-19	1.65005e-17
WBGene00010362	441.273	2.30791	0.260008	8.87632	6.91063e-19	1.67338e-17
WBGene00020357	2334.15	1.82004	0.205082	8.87469	7.01304e-19	1.69621e-17
WBGene00017772	19959.4	-1.83446	0.206758	-8.87252	7.15076e-19	1.72752e-17
WBGene00018371	1325.95	1.19554	0.134772	8.87081	7.26156e-19	1.75226e-17
WBGene00018986	2096.75	1.01427	0.114374	8.86804	7.44428e-19	1.79428e-17
WBGene00044481	697.684	-1.19159	0.134392	-8.86656	7.54427e-19	1.81628e-17
WBGene00044412	624.636	2.14588	0.242122	8.8628	7.80316e-19	1.87644e-17
WBGene00019655	154.687	2.80012	0.315965	8.86213	7.85025e-19	1.8856e-17
WBGene00015790	3306.87	-1.22308	0.138058	-8.85923	8.05712e-19	1.93306e-17
WBGene00010232	5612.71	0.828957	0.0936498	8.85166	8.62238e-19	2.0663e-17
WBGene00009426	409.661	2.8088	0.317615	8.84341	9.28434e-19	2.21984e-17
WBGene00022043	315.804	1.91431	0.216465	8.8435	9.27632e-19	2.21984e-17
WBGene00015894	365.007	1.86497	0.210912	8.84239	9.3692e-19	2.23757e-17
WBGene00004058	319.935	2.03548	0.230209	8.8419	9.41064e-19	2.24489e-17
WBGene00016996	559.464	1.76369	0.199578	8.83707	9.82643e-19	2.3414e-17
WBGene00016628	1874.8	-1.19156	0.134858	-8.8357	9.94738e-19	2.36752e-17
WBGene00017335	749.811	2.43105	0.275217	8.83322	1.01706e-18	2.41789e-17
WBGene00044045	414.46	-1.3766	0.155976	-8.82576	1.08717e-18	2.58162e-17
WBGene00015817	2510.54	1.84075	0.208613	8.82373	1.10707e-18	2.62589e-17
WBGene00011088	547.135	-1.50507	0.170577	-8.82338	1.11058e-18	2.63123e-17
WBGene00017274	5063.15	-0.64083	0.0726474	-8.8211	1.13338e-18	2.68221e-17
WBGene00015695	595.288	2.48659	0.282125	8.81377	1.21007e-18	2.85721e-17
WBGene00016939	265.916	-1.78679	0.202726	-8.81379	1.20985e-18	2.85721e-17
WBGene00020339	2956.19	1.24262	0.140997	8.81311	1.21717e-18	2.87073e-17
WBGene00005657	292.115	2.55298	0.289761	8.81063	1.24439e-18	2.93163e-17
WBGene00003943	2773.41	-1.42177	0.161602	-8.79796	1.39327e-18	3.27866e-17
WBGene00000121	2161.95	0.939397	0.106787	8.79695	1.40587e-18	3.30458e-17
WBGene00001560	1215.67	-1.51405	0.172274	-8.7886	1.51435e-18	3.55558e-17
WBGene00019770	6577.08	1.2495	0.142187	8.78773	1.52607e-18	3.57907e-17
WBGene00012824	890.745	-1.52423	0.173479	-8.78629	1.54586e-18	3.62141e-17
WBGene00006063	1760.05	1.15443	0.131403	8.78541	1.55798e-18	3.6457e-17
WBGene00050967	772.864	-1.53186	0.1745	-8.77855	1.6559e-18	3.87051e-17
WBGene00008503	214.381	2.60941	0.297286	8.77744	1.67239e-18	3.90467e-17
WBGene00004135	8801.12	-1.62488	0.185156	-8.7757	1.69837e-18	3.9609e-17
WBGene00006381	3393.61	0.823577	0.0938507	8.77539	1.70308e-18	3.96745e-17
WBGene00021607	1845.31	1.51449	0.172602	8.77447	1.71714e-18	3.99576e-17
WBGene00009097	1980.25	2.12029	0.241686	8.7729	1.74123e-18	4.0473e-17
WBGene00235092	882.787	1.69682	0.193422	8.77261	1.74575e-18	4.05328e-17
WBGene00010146	3634.46	-1.32175	0.150723	-8.76938	1.79651e-18	4.1665e-17
WBGene00235164	9025.03	2.31029	0.263579	8.76509	1.86631e-18	4.32359e-17
WBGene00044444	196.583	2.39487	0.273447	8.75809	1.98592e-18	4.59558e-17
WBGene00003751	7954.03	-1.13941	0.130131	-8.75587	2.02533e-18	4.68158e-17
WBGene00006981	1277.15	2.12264	0.242509	8.75282	2.08089e-18	4.8047e-17
WBGene00007662	1824.9	2.74664	0.313872	8.75083	2.11789e-18	4.88471e-17
WBGene00004002	282.504	2.93335	0.335253	8.74967	2.13987e-18	4.92996e-17
WBGene00012573	229.158	3.17671	0.363102	8.7488	2.15636e-18	4.96248e-17
WBGene00003033	1394.7	-1.22506	0.140125	-8.74262	2.27757e-18	5.23566e-17
WBGene00005663	15658.7	1.48702	0.17013	8.74054	2.32004e-18	5.32741e-17
WBGene00012822	2324.21	1.7676	0.202267	8.73894	2.35306e-18	5.39729e-17
WBGene00008310	3681.86	-0.986824	0.112935	-8.73797	2.37339e-18	5.43795e-17
WBGene00016759	1860.53	-1.4566	0.166704	-8.73762	2.38076e-18	5.44886e-17
WBGene00010004	1993.18	1.17245	0.134248	8.73347	2.46976e-18	5.64637e-17
WBGene00002011	4979.73	1.5223	0.174435	8.72704	2.61416e-18	5.96995e-17
WBGene00018250	3391.29	-1.46942	0.168478	-8.72177	2.7388e-18	6.24776e-17
WBGene00018564	4791.06	-1.02099	0.117121	-8.71738	2.84703e-18	6.48757e-17
WBGene00021984	4197.77	-1.6057	0.184282	-8.71326	2.95251e-18	6.72059e-17
WBGene00012217	158.545	3.07216	0.352597	8.71294	2.96085e-18	6.73223e-17
WBGene00044479	1163.57	-1.40895	0.161737	-8.71135	3.00281e-18	6.82019e-17
WBGene00019986	837.035	-1.47627	0.169482	-8.71044	3.02703e-18	6.86774e-17
WBGene00007363	1910.63	-0.891683	0.102399	-8.70792	3.09496e-18	7.01423e-17
WBGene00016702	282.693	1.89199	0.217349	8.70483	3.18052e-18	7.20031e-17
WBGene00017605	2828.5	0.819948	0.0941969	8.70461	3.18658e-18	7.20622e-17
WBGene00001452	12787.4	-1.16706	0.134098	-8.70302	3.23174e-18	7.30044e-17
WBGene00022386	2898.89	-1.51542	0.174141	-8.70225	3.25379e-18	7.3423e-17
WBGene00012911	1636.56	-1.33341	0.153234	-8.70183	3.26575e-18	7.36133e-17
WBGene00022891	117.633	3.5713	0.410517	8.69952	3.33304e-18	7.50491e-17
WBGene00005000	5579.77	-1.26799	0.145805	-8.69647	3.42383e-18	7.70103e-17
WBGene00012268	364.3	2.67074	0.30714	8.69552	3.45254e-18	7.75725e-17
WBGene00002173	1078.34	-1.72848	0.198785	-8.6952	3.46212e-18	7.77041e-17
WBGene00008033	224.681	2.18826	0.251759	8.69187	3.56521e-18	7.99319e-17
WBGene00012546	2795.92	-1.08695	0.125065	-8.69108	3.58999e-18	8.04012e-17
WBGene00002231	249.964	1.97432	0.227171	8.69091	3.5956e-18	8.04405e-17
WBGene00008010	471.237	1.90133	0.218945	8.68407	3.81844e-18	8.53344e-17
WBGene00007574	2237.51	1.06214	0.122424	8.67589	4.10331e-18	9.16025e-17
WBGene00012813	7483.58	0.842082	0.0970633	8.6756	4.11388e-18	9.17404e-17
WBGene00017166	91329.8	-1.07772	0.124257	-8.6733	4.1977e-18	9.35098e-17
WBGene00012972	343.873	1.9693	0.227193	8.66797	4.3988e-18	9.78849e-17
WBGene00019967	1348.05	1.26219	0.145639	8.66655	4.4542e-18	9.90124e-17
WBGene00013718	1946.58	-0.75141	0.0867356	-8.66322	4.58639e-18	1.01842e-16
WBGene00021587	1496.97	-1.80288	0.208294	-8.65549	4.90807e-18	1.0887e-16
WBGene00012290	959.156	1.09004	0.125967	8.65338	4.99973e-18	1.10785e-16
WBGene00044508	1944.36	-0.850206	0.0983069	-8.64849	5.21864e-18	1.15513e-16
WBGene00000804	564.243	2.06871	0.239214	8.64794	5.24363e-18	1.15943e-16
WBGene00015829	1293.45	2.94627	0.340704	8.6476	5.2592e-18	1.16164e-16
WBGene00019019	237.793	-1.95091	0.225767	-8.64125	5.56009e-18	1.22681e-16
WBGene00000903	342.121	1.70345	0.197143	8.64071	5.58637e-18	1.2313e-16
WBGene00219234	12.7657	21.5127	2.49012	8.63924	5.65883e-18	1.24596e-16
WBGene00020326	971.805	-1.63001	0.18868	-8.63903	5.66931e-18	1.24695e-16
WBGene00017789	8413.97	-1.47873	0.171182	-8.63838	5.70147e-18	1.2527e-16
WBGene00006379	307.105	2.41552	0.279696	8.63623	5.80987e-18	1.27518e-16
WBGene00020652	154.964	2.53238	0.293368	8.63208	6.02453e-18	1.3209e-16
WBGene00008301	18065.9	1.06144	0.12299	8.63024	6.12212e-18	1.34089e-16
WBGene00022057	863.8	1.12888	0.130818	8.62941	6.16671e-18	1.34924e-16
WBGene00007285	350.075	2.07591	0.24057	8.62912	6.18239e-18	1.35126e-16
WBGene00017460	231.821	2.64833	0.306944	8.62806	6.24004e-18	1.36243e-16
WBGene00001779	1100.59	2.05026	0.237721	8.62462	6.43042e-18	1.40253e-16
WBGene00006831	1765.14	-1.00917	0.117059	-8.62106	6.63373e-18	1.44536e-16
WBGene00009067	876.477	1.62864	0.189029	8.61581	6.94473e-18	1.51155e-16
WBGene00013845	2108.89	1.78594	0.207389	8.61152	7.20957e-18	1.56756e-16
WBGene00003653	614.561	1.64426	0.190945	8.61118	7.23098e-18	1.56894e-16
WBGene00010660	835.045	1.51959	0.176467	8.61119	7.23057e-18	1.56894e-16
WBGene00011475	149.853	2.55743	0.297078	8.60863	7.39383e-18	1.60261e-16
WBGene00013053	146.47	2.92658	0.340056	8.60617	7.55415e-18	1.63566e-16
WBGene00021083	888.163	2.59914	0.302142	8.60237	7.80855e-18	1.68899e-16
WBGene00006309	1143.47	-1.30621	0.151847	-8.60218	7.82158e-18	1.69006e-16
WBGene00016907	10851.5	-0.869332	0.101061	-8.60202	7.8328e-18	1.69074e-16
WBGene00017692	1496.26	-0.985687	0.114628	-8.59897	8.04322e-18	1.73436e-16
WBGene00013758	241.71	2.32086	0.270066	8.59368	8.42292e-18	1.81436e-16
WBGene00019117	666.659	-1.18348	0.137762	-8.59075	8.64012e-18	1.85923e-16
WBGene00001828	948.292	2.19037	0.255094	8.58652	8.96463e-18	1.92707e-16
WBGene00004773	5543.59	-1.2414	0.144595	-8.58533	9.05786e-18	1.94511e-16
WBGene00020517	7532.65	-1.33444	0.155473	-8.58309	9.23603e-18	1.98133e-16
WBGene00020237	977.657	1.99673	0.232728	8.57969	9.51272e-18	2.03859e-16
WBGene00012455	338.158	4.00599	0.467286	8.57288	1.00925e-17	2.16062e-16
WBGene00020847	1310.41	-0.899326	0.104943	-8.56963	1.03822e-17	2.22037e-16
WBGene00001786	1187.35	1.79456	0.209433	8.56866	1.04694e-17	2.23672e-16
WBGene00235277	1698.17	2.10805	0.246053	8.56747	1.05786e-17	2.25774e-16
WBGene00017091	341.175	-1.72454	0.201314	-8.56643	1.0674e-17	2.27578e-16
WBGene00015903	208.303	2.3192	0.270752	8.56576	1.07365e-17	2.28676e-16
WBGene00268192	465.011	-1.84089	0.214974	-8.56334	1.09644e-17	2.33292e-16
WBGene00010850	2637.11	-1.29429	0.151296	-8.55469	1.18185e-17	2.51209e-16
WBGene00001951	194.702	2.37355	0.277656	8.54852	1.24674e-17	2.64733e-16
WBGene00022561	259.568	2.1548	0.252126	8.54651	1.2687e-17	2.69121e-16
WBGene00195254	727.316	2.10572	0.246484	8.54303	1.30744e-17	2.77059e-16
WBGene00007231	610.559	3.99526	0.467912	8.5385	1.35975e-17	2.87851e-16
WBGene00002113	530.399	2.16535	0.253741	8.53371	1.41733e-17	2.99735e-16
WBGene00000891	1179.73	1.17008	0.137126	8.53284	1.42801e-17	3.01689e-16
WBGene00044291	2092.49	-1.2879	0.150943	-8.53237	1.43377e-17	3.026e-16
WBGene00022036	144.943	2.33386	0.273604	8.53008	1.46251e-17	3.08354e-16
WBGene00004042	397.73	1.62764	0.190917	8.52537	1.52326e-17	3.20821e-16
WBGene00017297	796.812	1.86032	0.218212	8.52526	1.52472e-17	3.20821e-16
WBGene00010901	825.134	1.86331	0.218569	8.52506	1.52729e-17	3.21039e-16
WBGene00009773	5073.9	-1.77262	0.207959	-8.52392	1.54246e-17	3.23901e-16
WBGene00007400	2461.73	1.15841	0.13596	8.5202	1.59274e-17	3.34122e-16
WBGene00012961	3235.56	1.76994	0.207766	8.51888	1.61101e-17	3.37616e-16
WBGene00016533	273.088	2.24555	0.26372	8.51492	1.66702e-17	3.49004e-16
WBGene00000480	3311.35	1.21124	0.142319	8.51074	1.72832e-17	3.61476e-16
WBGene00017898	959.534	1.9147	0.22499	8.51014	1.73723e-17	3.62976e-16
WBGene00009374	1752.27	1.19542	0.140487	8.50908	1.75315e-17	3.65934e-16
WBGene00008940	2353.6	1.23674	0.145452	8.50275	1.85144e-17	3.86063e-16
WBGene00044759	233.351	2.88993	0.339887	8.50264	1.85328e-17	3.86063e-16
WBGene00020302	3543.77	-1.61978	0.190527	-8.50161	1.86976e-17	3.89108e-16
WBGene00016923	2768.29	1.46723	0.172681	8.49676	1.94949e-17	4.05297e-16
WBGene00008274	1978.86	-0.811208	0.0955127	-8.4932	2.01028e-17	4.17519e-16
WBGene00011231	1708.54	1.7733	0.20883	8.4916	2.03814e-17	4.22885e-16
WBGene00021487	2208.85	0.918293	0.108192	8.48763	2.10898e-17	4.37146e-16
WBGene00006672	3841.8	-1.02126	0.120364	-8.4848	2.16098e-17	4.47258e-16
WBGene00013634	22145.4	1.45391	0.171355	8.48474	2.16205e-17	4.47258e-16
WBGene00010620	4873.73	1.19949	0.141388	8.48364	2.18255e-17	4.51054e-16
WBGene00015172	4281.77	-1.09077	0.128624	-8.48031	2.24597e-17	4.63701e-16
WBGene00010809	9291.51	-1.13582	0.133986	-8.47716	2.30752e-17	4.75937e-16
WBGene00005833	11831.9	-1.2291	0.145007	-8.47609	2.32886e-17	4.79865e-16
WBGene00017637	1367.81	-1.05204	0.124121	-8.47597	2.33138e-17	4.7991e-16
WBGene00000551	306.735	3.31307	0.391193	8.46914	2.47211e-17	5.08378e-16
WBGene00001493	4229.24	-1.11606	0.131795	-8.46817	2.49271e-17	5.12109e-16
WBGene00004347	3525.83	-1.27527	0.150633	-8.46603	2.53893e-17	5.21093e-16
WBGene00009168	628.207	1.73211	0.204635	8.46438	2.57511e-17	5.27998e-16
WBGene00022847	2771.83	1.44848	0.171279	8.45689	2.74609e-17	5.62503e-16
WBGene00003003	6424.72	-0.781008	0.0923634	-8.45582	2.77132e-17	5.67116e-16
WBGene00000102	5153.05	-0.782442	0.0925488	-8.45437	2.80602e-17	5.73653e-16
WBGene00044468	8363.69	-1.12724	0.133381	-8.45132	2.88032e-17	5.88268e-16
WBGene00019932	1661.99	-0.778601	0.0921456	-8.44968	2.921e-17	5.95992e-16
WBGene00022063	15296.5	-1.58921	0.18811	-8.44833	2.95504e-17	6.0235e-16
WBGene00004460	3650.02	1.07507	0.127313	8.44427	3.0595e-17	6.23034e-16
WBGene00010722	757.012	-1.18124	0.13992	-8.4423	3.11155e-17	6.33016e-16
WBGene00003632	2075.3	-0.729252	0.0863924	-8.44117	3.14181e-17	6.3855e-16
WBGene00018610	5091.39	-1.00412	0.118965	-8.4405	3.15971e-17	6.41562e-16
WBGene00013129	2691.58	-0.768865	0.0911196	-8.43797	3.22891e-17	6.54976e-16
WBGene00001689	207.099	2.0756	0.246021	8.43669	3.26448e-17	6.61548e-16
WBGene00001234	2813.03	0.842171	0.0998384	8.43535	3.30225e-17	6.68554e-16
WBGene00000408	1531.17	1.25831	0.149263	8.43015	3.45227e-17	6.98249e-16
WBGene00015693	410.388	2.61485	0.310221	8.429	3.48643e-17	7.04475e-16
WBGene00001940	429.502	1.8009	0.213708	8.42692	3.54876e-17	7.16376e-16
WBGene00000265	156.08	2.21688	0.263086	8.42645	3.56302e-17	7.18559e-16
WBGene00008905	327.232	-1.9164	0.227599	-8.42007	3.76259e-17	7.58074e-16
WBGene00011498	2063.81	1.08653	0.12907	8.41817	3.82403e-17	7.69711e-16
WBGene00045516	1031.73	-1.20593	0.143275	-8.4169	3.86586e-17	7.77381e-16
WBGene00014171	1735.61	-0.908484	0.108057	-8.40746	4.19e-17	8.4175e-16
WBGene00010315	965.802	-1.08304	0.128866	-8.40434	4.30272e-17	8.63564e-16
WBGene00014091	4268.87	-1.41086	0.167894	-8.40329	4.34122e-17	8.70455e-16
WBGene00013598	2755.49	1.04267	0.124109	8.40122	4.41849e-17	8.85097e-16
WBGene00001748	18980.2	-0.612265	0.0728904	-8.39981	4.47213e-17	8.94982e-16
WBGene00014994	203.712	2.75093	0.32759	8.39749	4.56106e-17	9.11907e-16
WBGene00002238	1883.03	0.881942	0.105083	8.39283	4.74597e-17	9.47969e-16
WBGene00018318	456.903	1.46241	0.174302	8.39008	4.85802e-17	9.69422e-16
WBGene00017466	263.782	2.67598	0.319335	8.37985	5.29944e-17	1.0565e-15
WBGene00016425	410.927	2.0637	0.246515	8.37149	5.68954e-17	1.13318e-15
WBGene00006980	843.758	-1.06793	0.127578	-8.37074	5.72589e-17	1.13934e-15
WBGene00017426	384.345	1.74344	0.20843	8.3646	6.03176e-17	1.19906e-15
WBGene00001430	792.025	1.58091	0.189021	8.3637	6.07795e-17	1.20709e-15
WBGene00015476	3739.03	-1.05783	0.126505	-8.36196	6.16841e-17	1.22389e-15
WBGene00020389	6515.05	-0.614076	0.073462	-8.35909	6.32015e-17	1.25281e-15
WBGene00001210	541.852	2.40915	0.288328	8.35558	6.51092e-17	1.2894e-15
WBGene00008314	235.26	2.17398	0.260378	8.34932	6.86577e-17	1.35838e-15
WBGene00012018	3737.27	-1.91384	0.229289	-8.34687	7.00957e-17	1.38552e-15
WBGene00015809	22750.1	-0.628893	0.0753505	-8.34623	7.04753e-17	1.3917e-15
WBGene00001899	1886.35	-1.11538	0.133658	-8.34504	7.11917e-17	1.4038e-15
WBGene00008117	4133.98	0.809509	0.0970055	8.34499	7.12225e-17	1.4038e-15
WBGene00015518	769.088	1.74434	0.209115	8.34156	7.33184e-17	1.44375e-15
WBGene00194651	1712.14	1.35446	0.162416	8.33944	7.46441e-17	1.46847e-15
WBGene00008569	414.484	2.26723	0.271925	8.33769	7.57541e-17	1.4889e-15
WBGene00022868	1002.96	-1.10149	0.132116	-8.33727	7.60245e-17	1.49281e-15
WBGene00006604	1476.53	-1.4845	0.178223	-8.32942	8.12384e-17	1.59369e-15
WBGene00018035	693.883	-1.24575	0.149595	-8.32749	8.25777e-17	1.61845e-15
WBGene00017060	1243.05	1.80284	0.216586	8.32392	8.5104e-17	1.66639e-15
WBGene00015033	2332.26	-1.44769	0.173926	-8.32363	8.53062e-17	1.66879e-15
WBGene00022861	1754	-1.07418	0.129064	-8.32283	8.58864e-17	1.67856e-15
WBGene00000068	910.319	-0.959728	0.115317	-8.3225	8.61282e-17	1.68014e-15
WBGene00012738	2562.67	1.08026	0.129799	8.32251	8.61181e-17	1.68014e-15
WBGene00009691	20284.1	2.5215	0.30299	8.32206	8.64447e-17	1.68474e-15
WBGene00003748	13252.4	-1.22356	0.147101	-8.31784	8.95776e-17	1.74371e-15
WBGene00006718	1226.24	1.51193	0.181771	8.31776	8.96375e-17	1.74371e-15
WBGene00007608	390.631	-1.4711	0.176865	-8.31765	8.97275e-17	1.74384e-15
WBGene00010468	2913.4	-2.06625	0.248483	-8.31544	9.14103e-17	1.77425e-15
WBGene00018290	7314.08	0.734586	0.0883407	8.31538	9.14623e-17	1.77425e-15
WBGene00020269	1954.99	1.1619	0.139766	8.31322	9.31403e-17	1.80512e-15
WBGene00021068	15171.6	-1.27051	0.152847	-8.31231	9.38537e-17	1.81726e-15
WBGene00003904	3803.36	1.10302	0.132712	8.31143	9.45577e-17	1.8292e-15
WBGene00001631	2031.91	-0.96324	0.115926	-8.3091	9.64269e-17	1.86363e-15
WBGene00004138	16898.6	-1.22701	0.147687	-8.30816	9.71958e-17	1.87675e-15
WBGene00086568	17053.7	1.45014	0.17456	8.30739	9.78331e-17	1.88731e-15
WBGene00000438	2828.4	-1.58457	0.190809	-8.3045	1.00242e-16	1.932e-15
WBGene00014051	1818.64	-0.926596	0.111597	-8.30304	1.01477e-16	1.95399e-15
WBGene00019664	4015.84	1.0121	0.121898	8.30284	1.01649e-16	1.95549e-15
WBGene00003821	15464.9	-0.589031	0.0709521	-8.30182	1.02533e-16	1.97068e-15
WBGene00021189	159.477	4.28818	0.516625	8.30038	1.03778e-16	1.99278e-15
WBGene00019975	2385.61	-1.37202	0.165398	-8.2953	1.08311e-16	2.07791e-15
WBGene00044137	263.956	2.00976	0.242287	8.29492	1.08655e-16	2.08261e-15
WBGene00016073	6762.77	-0.521062	0.0628261	-8.29372	1.09765e-16	2.10195e-15
WBGene00001396	6448.85	-0.560506	0.0675848	-8.29336	1.10091e-16	2.10625e-15
WBGene00001188	5150.71	-1.32808	0.160158	-8.29229	1.11085e-16	2.12333e-15
WBGene00016072	472.434	2.61142	0.314965	8.29114	1.12172e-16	2.14214e-15
WBGene00021974	772.415	-1.62475	0.196026	-8.28846	1.14727e-16	2.18894e-15
WBGene00020833	212.074	2.55904	0.30877	8.28784	1.15324e-16	2.19831e-15
WBGene00000203	2562.91	0.758383	0.0915097	8.28746	1.1569e-16	2.20328e-15
WBGene00003690	2115.36	-0.830635	0.100232	-8.28716	1.1598e-16	2.2068e-15
WBGene00000403	14178.8	-0.844221	0.101953	-8.28048	1.22676e-16	2.33207e-15
WBGene00044512	1670.96	-1.43908	0.173803	-8.27996	1.23218e-16	2.34024e-15
WBGene00021004	3640.88	0.834182	0.100762	8.27877	1.24451e-16	2.36152e-15
WBGene00010251	2590.49	-0.976982	0.118045	-8.27636	1.27002e-16	2.40772e-15
WBGene00008324	145.075	3.08104	0.372844	8.26362	1.41317e-16	2.67668e-15
WBGene00007099	7026.23	-0.975415	0.118082	-8.26047	1.45098e-16	2.74581e-15
WBGene00008910	2142.24	-0.943854	0.114266	-8.26015	1.45491e-16	2.75075e-15
WBGene00019020	803.541	-1.5125	0.183129	-8.25922	1.46626e-16	2.76971e-15
WBGene00004114	214.545	2.18803	0.265025	8.25594	1.50708e-16	2.84423e-15
WBGene00004916	5385.46	1.01001	0.122393	8.25216	1.55558e-16	2.93312e-15
WBGene00007076	1127.94	-1.07994	0.130898	-8.25021	1.58116e-16	2.97597e-15
WBGene00043989	1127.94	-1.07994	0.130898	-8.25021	1.58116e-16	2.97597e-15
WBGene00018237	7960.11	-2.04655	0.248078	-8.24962	1.58901e-16	2.98805e-15
WBGene00021776	470.716	-1.28698	0.156104	-8.24433	1.66093e-16	3.12048e-15
WBGene00007338	440.262	-1.22227	0.148327	-8.24035	1.71707e-16	3.22305e-15
WBGene00020080	478.876	2.30778	0.280208	8.23595	1.78139e-16	3.34079e-15
WBGene00016038	5653.49	-0.862828	0.104883	-8.22656	1.92665e-16	3.60997e-15
WBGene00007674	7854.74	-1.9327	0.234958	-8.22571	1.94041e-16	3.63247e-15
WBGene00014199	196.098	2.54642	0.309596	8.22498	1.95221e-16	3.6513e-15
WBGene00001167	107691	-0.717728	0.0872891	-8.22242	1.99432e-16	3.72673e-15
WBGene00018346	3199.51	-0.941155	0.114472	-8.22169	2.00653e-16	3.74617e-15
WBGene00012236	134.995	2.57793	0.313561	8.22149	2.00991e-16	3.74913e-15
WBGene00011480	9903.21	0.857305	0.10429	8.2204	2.0283e-16	3.78007e-15
WBGene00014039	950.077	1.58421	0.192744	8.21926	2.04771e-16	3.81283e-15
WBGene00001076	12583.2	1.45343	0.176901	8.21607	2.10277e-16	3.91187e-15
WBGene00022885	818.444	1.16092	0.141464	8.20645	2.27817e-16	4.23439e-15
WBGene00003019	3266.53	1.0707	0.130478	8.20601	2.2867e-16	4.24268e-15
WBGene00011733	10906.3	-1.37636	0.167726	-8.20603	2.28623e-16	4.24268e-15
WBGene00018292	214.993	2.21845	0.270369	8.20527	2.30069e-16	4.26485e-15
WBGene00015110	525.67	1.7729	0.216139	8.20256	2.35323e-16	4.35839e-15
WBGene00003618	3907.7	-0.948612	0.115685	-8.19996	2.40468e-16	4.44972e-15
WBGene00004370	611.023	1.48869	0.181552	8.19979	2.40799e-16	4.45191e-15
WBGene00000621	280.495	2.19813	0.268199	8.19591	2.48703e-16	4.59396e-15
WBGene00011638	1972.26	1.00825	0.123057	8.19337	2.54012e-16	4.68788e-15
WBGene00044650	2786.21	-0.775222	0.0946295	-8.19219	2.56524e-16	4.73005e-15
WBGene00009156	867.848	2.32924	0.284646	8.18293	2.77026e-16	5.10358e-15
WBGene00010790	15747.6	-2.37994	0.290991	-8.17872	2.86864e-16	5.28016e-15
WBGene00000277	26232.7	-1.15621	0.141394	-8.17723	2.90435e-16	5.34119e-15
WBGene00000972	588.397	1.91236	0.233879	8.17668	2.91767e-16	5.36096e-15
WBGene00018601	1058.89	2.42753	0.296903	8.17619	2.92951e-16	5.37798e-15
WBGene00010036	224.734	2.06603	0.252703	8.17571	2.94136e-16	5.39498e-15
WBGene00016785	332.567	3.03411	0.371214	8.17347	2.99633e-16	5.491e-15
WBGene00006840	8609.77	1.07237	0.13124	8.17113	3.05516e-16	5.5939e-15
WBGene00007819	1239.73	-1.09947	0.134582	-8.16953	3.09594e-16	5.65998e-15
WBGene00009727	694.407	-2.01362	0.246481	-8.1695	3.09668e-16	5.65998e-15
WBGene00014244	3221.1	-1.64252	0.201074	-8.16875	3.11595e-16	5.69022e-15
WBGene00015613	522.294	2.42988	0.297473	8.1684	3.12494e-16	5.70165e-15
WBGene00020921	1039.77	1.22531	0.150029	8.16721	3.15608e-16	5.75344e-15
WBGene00002026	862.498	2.84219	0.348064	8.16572	3.19528e-16	5.81981e-15
WBGene00000541	945.939	-1.47349	0.180554	-8.16092	3.32483e-16	6.04566e-15
WBGene00004000	819.141	2.12234	0.260061	8.16091	3.32507e-16	6.04566e-15
WBGene00010657	352.382	2.0931	0.256553	8.15854	3.39086e-16	6.15991e-15
WBGene00008194	1788.5	-1.18276	0.144985	-8.15782	3.41125e-16	6.19157e-15
WBGene00021601	232.259	2.43791	0.298855	8.15749	3.42049e-16	6.20294e-15
WBGene00003828	4274.9	-1.49546	0.183378	-8.15506	3.49015e-16	6.32378e-15
WBGene00010408	2606.11	-0.950615	0.116599	-8.15284	3.5549e-16	6.43552e-15
WBGene00015537	3528.77	1.05367	0.129245	8.15253	3.56381e-16	6.44604e-15
WBGene00012316	717.287	-1.0185	0.124961	-8.15057	3.62214e-16	6.54335e-15
WBGene00019973	530.443	1.94085	0.238126	8.15051	3.62388e-16	6.54335e-15
WBGene00001226	1908.94	0.887521	0.108913	8.14892	3.67187e-16	6.62428e-15
WBGene00016505	4975.71	0.837489	0.102799	8.14683	3.73586e-16	6.73391e-15
WBGene00007656	10430.9	1.24878	0.153305	8.14572	3.77025e-16	6.79004e-15
WBGene00206464	355.683	3.04819	0.37424	8.14503	3.79201e-16	6.82333e-15
WBGene00022418	314.995	1.97011	0.242069	8.13862	3.99813e-16	7.18802e-15
WBGene00003795	3360.57	1.67914	0.206347	8.13744	4.0372e-16	7.25202e-15
WBGene00004809	22577.2	0.616358	0.0757605	8.13561	4.09858e-16	7.35594e-15
WBGene00007389	1475.27	-1.28366	0.157834	-8.13299	4.18834e-16	7.51059e-15
WBGene00018874	4416.27	-0.630106	0.0775083	-8.12953	4.30973e-16	7.72163e-15
WBGene00017774	221.236	2.05473	0.252759	8.12924	4.3199e-16	7.73321e-15
WBGene00018068	234.259	2.58172	0.317706	8.12612	4.43235e-16	7.92094e-15
WBGene00044482	893.286	-1.27822	0.157297	-8.12617	4.43075e-16	7.92094e-15
WBGene00014125	3761.18	1.20054	0.147745	8.12577	4.44531e-16	7.93729e-15
WBGene00021605	3443.92	1.45977	0.179661	8.12512	4.46909e-16	7.97294e-15
WBGene00022144	18743.2	-1.28782	0.15854	-8.12301	4.54771e-16	8.10627e-15
WBGene00008035	358.677	1.39733	0.172052	8.12154	4.60316e-16	8.1981e-15
WBGene00013236	28277.9	-0.841067	0.103592	-8.119	4.70058e-16	8.36447e-15
WBGene00021086	237.407	4.55058	0.560679	8.11621	4.80985e-16	8.55162e-15
WBGene00004157	210.93	2.36381	0.291267	8.11561	4.83369e-16	8.58668e-15
WBGene00007973	973.299	-1.16395	0.143586	-8.1063	5.21852e-16	9.26242e-15
WBGene00011974	2608.06	-1.11483	0.137692	-8.09657	5.65318e-16	1.00254e-14
WBGene00202514	451.371	2.48606	0.307078	8.09586	5.6863e-16	1.00756e-14
WBGene00022276	41556.9	-1.51102	0.186673	-8.09448	5.75101e-16	1.01816e-14
WBGene00010079	2752.21	-0.90507	0.111816	-8.09431	5.759e-16	1.01871e-14
WBGene00004020	330.131	1.6268	0.201072	8.09062	5.93628e-16	1.04918e-14
WBGene00009384	374.542	1.92659	0.238147	8.08994	5.96932e-16	1.05412e-14
WBGene00004345	2223.03	-1.20049	0.148428	-8.08804	6.06324e-16	1.06981e-14
WBGene00045410	1052.75	1.12776	0.1395	8.08433	6.25092e-16	1.10199e-14
WBGene00270319	2819.24	1.4025	0.173538	8.08179	6.38241e-16	1.12422e-14
WBGene00007303	300.019	2.63953	0.326702	8.07932	6.51313e-16	1.14628e-14
WBGene00001752	5744.99	2.05224	0.254033	8.07866	6.54841e-16	1.15152e-14
WBGene00011745	543.708	-1.16539	0.14426	-8.07835	6.56501e-16	1.15346e-14
WBGene00011424	1078.08	-1.19557	0.148017	-8.07728	6.6229e-16	1.16266e-14
WBGene00012037	3837.48	-0.79805	0.0988039	-8.07711	6.63206e-16	1.16329e-14
WBGene00044660	671.281	-1.41617	0.175334	-8.07695	6.64048e-16	1.16378e-14
WBGene00004310	3193.19	-1.05169	0.130253	-8.0742	6.79182e-16	1.18931e-14
WBGene00003601	114.207	2.94831	0.365424	8.06819	7.1349e-16	1.24834e-14
WBGene00012987	2872.54	-1.11697	0.138512	-8.06407	7.3793e-16	1.29002e-14
WBGene00195155	166	2.88323	0.357759	8.05914	7.68299e-16	1.34198e-14
WBGene00020227	807.457	2.96692	0.368317	8.05535	7.92519e-16	1.38313e-14
WBGene00022645	1177.08	1.94352	0.241301	8.05434	7.99067e-16	1.39339e-14
WBGene00000549	1591.1	1.72282	0.213917	8.05366	8.03513e-16	1.39998e-14
WBGene00003092	1814.74	1.16046	0.144118	8.05211	8.13757e-16	1.41664e-14
WBGene00017835	581.226	1.68347	0.209103	8.05094	8.21631e-16	1.42916e-14
WBGene00014979	289.441	2.37838	0.295538	8.04765	8.44006e-16	1.46686e-14
WBGene00019858	2180.9	2.46488	0.306446	8.04345	8.73413e-16	1.5167e-14
WBGene00008546	1435.04	1.2511	0.155556	8.04278	8.78245e-16	1.52382e-14
WBGene00007856	1598.75	-1.07065	0.133167	-8.03988	8.99248e-16	1.55897e-14
WBGene00000096	369.841	-1.36198	0.169423	-8.03892	9.06349e-16	1.56998e-14
WBGene00010121	191.778	-1.8257	0.227288	-8.03255	9.54648e-16	1.65227e-14
WBGene00013923	745.302	-1.44247	0.179587	-8.03216	9.57708e-16	1.65619e-14
WBGene00006856	2000.53	0.917094	0.114237	8.02796	9.91059e-16	1.71245e-14
WBGene00003229	2365.37	1.08297	0.134907	8.02757	9.9423e-16	1.71651e-14
WBGene00000287	288.994	2.18366	0.272248	8.02084	1.05027e-15	1.81177e-14
WBGene00015598	1118.74	2.67786	0.333902	8.01991	1.05824e-15	1.824e-14
WBGene00010542	320.827	1.69559	0.211664	8.01074	1.14023e-15	1.96369e-14
WBGene00002254	20606.2	-1.24229	0.155143	-8.00742	1.17138e-15	2.01567e-14
WBGene00008211	52876.8	-1.5152	0.18929	-8.00462	1.19833e-15	2.06035e-14
WBGene00010686	4630.95	1.12209	0.140269	7.99955	1.24872e-15	2.14524e-14
WBGene00007685	1398.87	-0.904497	0.113087	-7.99825	1.26197e-15	2.16622e-14
WBGene00010478	4708.99	0.614932	0.0769293	7.99347	1.31195e-15	2.25016e-14
WBGene00019018	1279.55	-0.827496	0.103542	-7.99185	1.32928e-15	2.278e-14
WBGene00014089	300.617	2.26407	0.283391	7.9892	1.35815e-15	2.32556e-14
WBGene00004316	985.463	-1.1415	0.142942	-7.98575	1.3967e-15	2.38962e-14
WBGene00017671	16189.4	-1.21385	0.152047	-7.98339	1.42363e-15	2.4337e-14
WBGene00004100	160.319	2.45358	0.307472	7.97986	1.465e-15	2.50236e-14
WBGene00000197	3751.46	1.15226	0.144478	7.97533	1.51978e-15	2.59382e-14
WBGene00017773	1072.09	-0.817944	0.102576	-7.97406	1.5354e-15	2.61833e-14
WBGene00002163	872.657	-1.14201	0.143295	-7.96969	1.59077e-15	2.71054e-14
WBGene00008499	1714.24	-1.45036	0.182015	-7.96837	1.60779e-15	2.7373e-14
WBGene00018051	1793.69	-1.39182	0.174682	-7.96774	1.61609e-15	2.7492e-14
WBGene00021915	1682.66	-1.04588	0.131274	-7.96718	1.62337e-15	2.75933e-14
WBGene00000654	404.26	2.84127	0.356741	7.96452	1.65865e-15	2.817e-14
WBGene00017140	130.423	3.07108	0.385793	7.96043	1.71447e-15	2.90944e-14
WBGene00011021	4936.03	-1.06567	0.133906	-7.95837	1.74327e-15	2.95592e-14
WBGene00008698	195.806	4.76808	0.599242	7.95685	1.7647e-15	2.98983e-14
WBGene00044643	1268.51	-1.40889	0.177101	-7.95525	1.78772e-15	3.02636e-14
WBGene00008099	1290.88	2.11373	0.265719	7.95476	1.79482e-15	3.03592e-14
WBGene00013708	2502.67	-0.760354	0.0955996	-7.95352	1.8128e-15	3.06386e-14
WBGene00016919	513.26	1.30447	0.164033	7.95253	1.82748e-15	3.08616e-14
WBGene00007186	905.162	1.14639	0.144182	7.95099	1.85025e-15	3.12209e-14
WBGene00011452	577.177	-1.15364	0.145151	-7.94786	1.89756e-15	3.19933e-14
WBGene00007412	1801.86	1.27188	0.160147	7.94197	1.98992e-15	3.35235e-14
WBGene00013216	4257.9	-0.909744	0.114558	-7.94134	2.00003e-15	3.36666e-14
WBGene00013569	1019.75	1.81922	0.229096	7.94083	2.00831e-15	3.37788e-14
WBGene00018255	200.939	-1.71736	0.216349	-7.93792	2.05597e-15	3.45526e-14
WBGene00004174	3419.38	1.76737	0.222734	7.93486	2.10729e-15	3.53865e-14
WBGene00006059	1144.65	1.08512	0.136767	7.93406	2.12096e-15	3.55875e-14
WBGene00003473	23416.2	-1.21839	0.153662	-7.92906	2.20807e-15	3.70194e-14
WBGene00006936	2697.84	1.74735	0.220406	7.92788	2.22917e-15	3.73431e-14
WBGene00016509	27069.2	-0.63886	0.0805882	-7.92746	2.23665e-15	3.74383e-14
WBGene00044049	3090.36	-1.00914	0.127312	-7.92649	2.25422e-15	3.7672e-14
WBGene00044644	2264.68	1.87135	0.236087	7.92652	2.25379e-15	3.7672e-14
WBGene00016384	4209.66	-0.573742	0.0724229	-7.92211	2.33517e-15	3.89935e-14
WBGene00044772	2854.37	1.43048	0.180588	7.92124	2.35148e-15	3.92345e-14
WBGene00010868	4186.05	-0.690536	0.0871865	-7.92021	2.37113e-15	3.95308e-14
WBGene00011056	1200.51	2.45586	0.310082	7.92006	2.374e-15	3.95471e-14
WBGene00013982	368.734	1.8445	0.232952	7.91794	2.41478e-15	4.01943e-14
WBGene00005548	212.706	2.66451	0.33657	7.91668	2.43946e-15	4.05728e-14
WBGene00013111	3324.27	-0.916598	0.115794	-7.91577	2.45734e-15	4.08377e-14
WBGene00005586	222.199	2.78475	0.351854	7.9145	2.48255e-15	4.12237e-14
WBGene00003376	703.685	-1.36592	0.172653	-7.91134	2.54626e-15	4.2248e-14
WBGene00010477	292.19	2.54076	0.321408	7.90509	2.67739e-15	4.43886e-14
WBGene00022575	187.208	-2.13318	0.269968	-7.90159	2.75364e-15	4.56165e-14
WBGene00007945	530.725	-1.12083	0.141886	-7.89952	2.79986e-15	4.63453e-14
WBGene00018508	2061.19	-0.724752	0.0917791	-7.89669	2.864e-15	4.73695e-14
WBGene00004326	1061.47	1.03891	0.131567	7.89639	2.87087e-15	4.74184e-14
WBGene00006470	6869.86	1.32191	0.167407	7.89637	2.8715e-15	4.74184e-14
WBGene00019113	2829.21	-0.788985	0.099932	-7.89522	2.89795e-15	4.78173e-14
WBGene00002138	2151.68	-0.650423	0.0823828	-7.89512	2.90027e-15	4.78177e-14
WBGene00003161	453.737	1.2668	0.160558	7.89002	3.02148e-15	4.97769e-14
WBGene00007661	510.781	2.94441	0.373246	7.88865	3.05472e-15	5.02849e-14
WBGene00016166	3444.73	-0.680001	0.0862061	-7.88808	3.06866e-15	5.04745e-14
WBGene00022731	112.119	3.04749	0.386349	7.88792	3.07267e-15	5.05007e-14
WBGene00019757	1993.95	-0.735389	0.093253	-7.88596	3.12129e-15	5.12593e-14
WBGene00012715	199.257	2.14657	0.272214	7.8856	3.13016e-15	5.13646e-14
WBGene00001817	888.547	1.64911	0.209282	7.87984	3.27805e-15	5.37492e-14
WBGene00004506	3120.45	0.691845	0.0878115	7.87875	3.30659e-15	5.41746e-14
WBGene00008510	1190.24	-1.22129	0.155023	-7.87813	3.32317e-15	5.44035e-14
WBGene00011771	1574.64	0.727058	0.0922923	7.87777	3.33262e-15	5.45155e-14
WBGene00016378	2169.21	-0.652081	0.0827795	-7.87732	3.34469e-15	5.467e-14
WBGene00003840	448.631	-1.59817	0.202915	-7.87606	3.37861e-15	5.51814e-14
WBGene00007016	4420.81	-1.08722	0.138068	-7.87455	3.41983e-15	5.58108e-14
WBGene00008582	2950.14	-0.82211	0.104516	-7.86591	3.66427e-15	5.97533e-14
WBGene00003165	1499.57	-1.62609	0.206784	-7.86373	3.72866e-15	6.07559e-14
WBGene00001458	49707.7	-1.4175	0.180312	-7.86139	3.79907e-15	6.1855e-14
WBGene00003634	1303.84	-0.927512	0.118007	-7.85983	3.84667e-15	6.2581e-14
WBGene00022178	2185.38	0.966273	0.122941	7.85967	3.8515e-15	6.26109e-14
WBGene00012295	778.526	1.14978	0.146305	7.85876	3.87964e-15	6.30192e-14
WBGene00002120	274.762	2.87371	0.366004	7.85157	4.10859e-15	6.66346e-14
WBGene00009842	1685.62	0.881888	0.112319	7.85162	4.107e-15	6.66346e-14
WBGene00002058	853.399	1.17082	0.149221	7.84625	4.28663e-15	6.94681e-14
WBGene00009578	8141.89	-1.09584	0.139685	-7.84506	4.32758e-15	7.00773e-14
WBGene00007694	719.147	1.39785	0.178317	7.83912	4.53724e-15	7.34067e-14
WBGene00013701	1645.28	-1.47607	0.188298	-7.83903	4.54022e-15	7.34067e-14
WBGene00219316	1208.63	-1.17745	0.150232	-7.83756	4.59382e-15	7.42159e-14
WBGene00013844	489.37	2.17817	0.277972	7.83593	4.65399e-15	7.51298e-14
WBGene00000788	10226	-1.21935	0.155697	-7.83155	4.81903e-15	7.77339e-14
WBGene00044278	1051.27	1.60289	0.204684	7.83103	4.83904e-15	7.79964e-14
WBGene00045379	209.015	2.77052	0.354097	7.82419	5.10935e-15	8.22897e-14
WBGene00010874	107.003	2.75259	0.35197	7.82053	5.26034e-15	8.46562e-14
WBGene00010224	760.912	-1.3518	0.172861	-7.82011	5.27754e-15	8.48675e-14
WBGene00022613	1619.55	1.11497	0.14262	7.81776	5.37706e-15	8.64013e-14
WBGene00015919	1156.45	-0.952801	0.121916	-7.81523	5.48615e-15	8.80865e-14
WBGene00021715	2430.08	0.766082	0.0980449	7.81358	5.55856e-15	8.91805e-14
WBGene00016156	1293.21	1.44098	0.184438	7.81281	5.5925e-15	8.96561e-14
WBGene00002348	1115.52	2.18667	0.279922	7.81173	5.64073e-15	9.03599e-14
WBGene00014073	388.159	-1.32564	0.169761	-7.80885	5.77109e-15	9.23772e-14
WBGene00012435	406.661	1.59378	0.204168	7.80622	5.89271e-15	9.42517e-14
WBGene00003401	3902.5	-0.683645	0.0876628	-7.79858	6.2608e-15	1.00011e-13
WBGene00194836	16088.4	-0.967097	0.12401	-7.79855	6.26237e-15	1.00011e-13
WBGene00011613	405.727	-1.64099	0.210432	-7.7982	6.27973e-15	1.00135e-13
WBGene00020158	9401.21	-0.666854	0.0855129	-7.79828	6.27562e-15	1.00135e-13
WBGene00003415	5223.54	0.68706	0.0881173	7.79711	6.33433e-15	1.00929e-13
WBGene00008876	1936.31	-0.670975	0.0860971	-7.79323	6.53151e-15	1.03991e-13
WBGene00000220	1101.14	1.78956	0.229715	7.79037	6.68122e-15	1.06293e-13
WBGene00008300	652.897	-1.50562	0.193312	-7.78858	6.77664e-15	1.07729e-13
WBGene00010242	1409.81	1.34792	0.173099	7.78699	6.86246e-15	1.09011e-13
WBGene00003533	242.697	2.62395	0.336981	7.78665	6.88067e-15	1.09217e-13
WBGene00002139	1075.41	-0.839102	0.107792	-7.78443	7.003e-15	1.11074e-13
WBGene00001955	8037.04	-1.37603	0.17678	-7.78387	7.03366e-15	1.11476e-13
WBGene00009033	939.515	-1.32446	0.170207	-7.78145	7.16955e-15	1.13543e-13
WBGene00003471	3210.72	-1.41903	0.182369	-7.78109	7.19029e-15	1.1374e-13
WBGene00007132	9996.33	1.38077	0.177453	7.78104	7.19289e-15	1.1374e-13
WBGene00003680	1077.57	-1.10994	0.14267	-7.77979	7.26453e-15	1.14786e-13
WBGene00021844	3203.77	0.941475	0.121057	7.77715	7.4175e-15	1.17115e-13
WBGene00012565	188.775	2.5249	0.324689	7.77638	7.46309e-15	1.17745e-13
WBGene00004236	275.006	2.13194	0.274265	7.77327	7.64864e-15	1.20582e-13
WBGene00022115	1779.9	-0.819659	0.105464	-7.77191	7.73125e-15	1.21792e-13
WBGene00016840	410.412	2.07627	0.267209	7.77023	7.8344e-15	1.23324e-13
WBGene00013633	5606.72	-1.10367	0.142094	-7.76716	8.02651e-15	1.26253e-13
WBGene00000413	223.224	2.01626	0.259726	7.76302	8.29314e-15	1.30348e-13
WBGene00022034	195.953	2.49319	0.321215	7.76173	8.37819e-15	1.31586e-13
WBGene00044553	2464.9	1.00872	0.129984	7.76031	8.47211e-15	1.32961e-13
WBGene00008438	3641.91	-0.943395	0.12158	-7.75945	8.52969e-15	1.33764e-13
WBGene00007625	2779.99	0.820489	0.105743	7.75929	8.54071e-15	1.33837e-13
WBGene00044527	4088.41	-1.13064	0.145767	-7.75649	8.73152e-15	1.36724e-13
WBGene00003445	8.64215	20.6354	2.66076	7.75545	8.80315e-15	1.37742e-13
WBGene00010303	3328.38	0.880336	0.113533	7.75403	8.9021e-15	1.39186e-13
WBGene00011932	1094.87	1.01631	0.131072	7.75386	8.91425e-15	1.39272e-13
WBGene00022375	2206.87	1.52162	0.196273	7.7526	9.00332e-15	1.40558e-13
WBGene00021015	417.971	1.7569	0.226628	7.75237	9.01964e-15	1.40708e-13
WBGene00015285	2500.91	-0.647528	0.0835436	-7.75078	9.1327e-15	1.42365e-13
WBGene00016321	10445	0.900982	0.116253	7.75018	9.17642e-15	1.4294e-13
WBGene00011591	573.026	2.14242	0.27657	7.74641	9.45247e-15	1.4713e-13
WBGene00002016	5956.09	2.73976	0.353723	7.74549	9.52116e-15	1.48089e-13
WBGene00009937	270.926	1.87468	0.242126	7.74258	9.74212e-15	1.51413e-13
WBGene00020774	1498.65	1.3103	0.169294	7.73979	9.95847e-15	1.5466e-13
WBGene00000083	2338.46	-1.63377	0.211107	-7.73903	1.00175e-14	1.55462e-13
WBGene00015778	3794.85	-1.26404	0.163352	-7.73814	1.0088e-14	1.5644e-13
WBGene00015619	3444.87	-1.08964	0.140858	-7.73576	1.0279e-14	1.59283e-13
WBGene00012821	1132.38	-1.35614	0.175317	-7.73539	1.03086e-14	1.59623e-13
WBGene00020170	1201.57	-1.38258	0.178742	-7.73508	1.0334e-14	1.59898e-13
WBGene00009259	4155.77	-1.05563	0.136483	-7.7345	1.03807e-14	1.60501e-13
WBGene00008068	1028.6	3.38653	0.437976	7.73223	1.05679e-14	1.63274e-13
WBGene00023378	7.18895	35.8057	4.631	7.73173	1.06097e-14	1.63799e-13
WBGene00044078	4313.55	-0.943581	0.122079	-7.72928	1.08154e-14	1.66852e-13
WBGene00002090	160.93	4.30246	0.556751	7.7278	1.09422e-14	1.68683e-13
WBGene00001448	18147.4	-1.04973	0.135934	-7.72237	1.14185e-14	1.75896e-13
WBGene00014097	558.514	2.05853	0.26658	7.72201	1.14511e-14	1.76268e-13
WBGene00001451	1016.29	1.29757	0.168101	7.71897	1.17271e-14	1.80383e-13
WBGene00012763	1247.75	-0.929605	0.120448	-7.71789	1.18271e-14	1.81788e-13
WBGene00018837	2086.45	-0.921199	0.119364	-7.71754	1.186e-14	1.82158e-13
WBGene00004955	487.496	1.25636	0.162799	7.71728	1.18838e-14	1.8239e-13
WBGene00006582	857.391	1.30252	0.168793	7.71671	1.19367e-14	1.83067e-13
WBGene00011832	1223.85	-0.848519	0.109969	-7.71597	1.20064e-14	1.84001e-13
WBGene00020937	6240.65	-0.800018	0.10372	-7.71324	1.22663e-14	1.87847e-13
WBGene00003630	2469.72	-0.892939	0.115782	-7.71227	1.23596e-14	1.89137e-13
WBGene00012825	2407.95	-1.10103	0.142831	-7.70862	1.27188e-14	1.9449e-13
WBGene00016837	2157.27	1.15672	0.150097	7.70648	1.29339e-14	1.97634e-13
WBGene00023209	30333.2	0.673849	0.0874532	7.70525	1.30585e-14	1.99393e-13
WBGene00003747	3063.67	-1.26071	0.163674	-7.70255	1.33372e-14	2.035e-13
WBGene00017224	45.4705	24.9945	3.24612	7.69979	1.36286e-14	2.07794e-13
WBGene00006978	4096.69	-0.910646	0.118304	-7.69751	1.38741e-14	2.11074e-13
WBGene00008398	6480.7	-0.697718	0.09064	-7.69768	1.38559e-14	2.11074e-13
WBGene00016678	1559.9	0.817379	0.106187	7.69754	1.3871e-14	2.11074e-13
WBGene00003750	80584.3	-1.72909	0.22476	-7.69305	1.43666e-14	2.18407e-13
WBGene00018830	485.631	1.5041	0.195519	7.69286	1.43876e-14	2.18568e-13
WBGene00000016	297.32	1.78628	0.232203	7.69276	1.43995e-14	2.1859e-13
WBGene00012404	675.401	-1.76797	0.229915	-7.68966	1.47528e-14	2.2379e-13
WBGene00003770	191.213	2.39382	0.311369	7.68803	1.49416e-14	2.2649e-13
WBGene00007558	619.242	-1.00496	0.130728	-7.68737	1.50195e-14	2.27505e-13
WBGene00003693	1166.19	-0.926607	0.120558	-7.686	1.51801e-14	2.29772e-13
WBGene00045096	1880.15	1.31097	0.170785	7.67615	1.63942e-14	2.47968e-13
WBGene00008780	1566.7	1.18069	0.15383	7.67529	1.6504e-14	2.49448e-13
WBGene00012550	2874.74	0.652891	0.0850849	7.6734	1.67493e-14	2.52972e-13
WBGene00005491	174.126	8.37144	1.09132	7.67091	1.70777e-14	2.57746e-13
WBGene00017163	1769.75	0.755606	0.0985327	7.66858	1.73916e-14	2.62295e-13
WBGene00000103	3080	-0.97184	0.126768	-7.66632	1.77007e-14	2.66763e-13
WBGene00009675	485.385	3.05189	0.39821	7.66402	1.80195e-14	2.71372e-13
WBGene00006614	903.295	-1.18668	0.154848	-7.66349	1.80947e-14	2.72308e-13
WBGene00016233	291.683	-1.80478	0.2356	-7.66035	1.85424e-14	2.78844e-13
WBGene00000222	1045.56	-0.830768	0.108467	-7.65918	1.87119e-14	2.8119e-13
WBGene00010326	20991.1	-0.684285	0.08935	-7.65848	1.8815e-14	2.82536e-13
WBGene00044147	347.122	2.76692	0.361409	7.65592	1.91935e-14	2.88012e-13
WBGene00019719	22084.3	-1.19238	0.155855	-7.65056	2.00104e-14	3.00056e-13
WBGene00009663	390.221	-1.25404	0.163955	-7.64872	2.02992e-14	3.04168e-13
WBGene00019174	97.344	2.97782	0.389329	7.64858	2.03211e-14	3.04277e-13
WBGene00012899	454.748	1.65745	0.216888	7.64196	2.13948e-14	3.20124e-13
WBGene00006974	395.248	1.44407	0.188996	7.64074	2.15983e-14	3.22938e-13
WBGene00007176	1029.96	-1.36541	0.178718	-7.64004	2.17147e-14	3.24445e-13
WBGene00006752	1907.56	-1.25739	0.164708	-7.63401	2.27555e-14	3.39753e-13
WBGene00001102	418.162	1.7012	0.222888	7.63255	2.30158e-14	3.43394e-13
WBGene00007408	6027.46	-1.27813	0.167551	-7.62831	2.37857e-14	3.54628e-13
WBGene00016883	489.463	-1.05893	0.138889	-7.62432	2.45317e-14	3.65489e-13
WBGene00001425	3208.93	1.0703	0.140454	7.62028	2.53117e-14	3.76842e-13
WBGene00000414	8889.94	-0.783518	0.102823	-7.6201	2.53477e-14	3.77108e-13
WBGene00002979	3108.21	-0.787631	0.103403	-7.61707	2.59499e-14	3.85792e-13
WBGene00000133	534.757	-1.44138	0.1893	-7.61425	2.6523e-14	3.94032e-13
WBGene00194731	510.804	1.29996	0.170734	7.61395	2.6585e-14	3.94672e-13
WBGene00008513	718.536	-0.982502	0.129126	-7.60888	2.76488e-14	4.10173e-13
WBGene00016500	5051.07	-0.618521	0.0812921	-7.60862	2.77029e-14	4.10683e-13
WBGene00004204	2135.16	-0.781648	0.102778	-7.60521	2.84445e-14	4.21378e-13
WBGene00016803	3136.4	1.0212	0.134366	7.60016	2.95764e-14	4.37836e-13
WBGene00013295	1554.44	-1.14944	0.151257	-7.59924	2.97881e-14	4.40657e-13
WBGene00006779	10192.9	-0.754601	0.099306	-7.59875	2.99005e-14	4.42007e-13
WBGene00002265	41589.2	-1.09791	0.144525	-7.59667	3.03849e-14	4.48532e-13
WBGene00020577	2520.07	-1.24994	0.164538	-7.5967	3.03784e-14	4.48532e-13
WBGene00009101	724.271	1.94112	0.255557	7.59565	3.06255e-14	4.51765e-13
WBGene00020747	773.909	2.53486	0.333862	7.59254	3.13704e-14	4.62426e-13
WBGene00017695	364.424	2.58163	0.340042	7.59208	3.14815e-14	4.63736e-13
WBGene00003765	15237.9	0.938365	0.123619	7.59079	3.17967e-14	4.68048e-13
WBGene00004286	2870.13	-0.730772	0.0962738	-7.59056	3.18535e-14	4.68554e-13
WBGene00000381	6196.94	0.917907	0.120941	7.58973	3.20583e-14	4.71235e-13
WBGene00000455	428.135	1.8521	0.244041	7.58932	3.21596e-14	4.72391e-13
WBGene00001879	353.504	2.38252	0.314151	7.58401	3.35026e-14	4.91772e-13
WBGene00000107	10890.4	-0.94681	0.124849	-7.58366	3.35952e-14	4.92785e-13
WBGene00021517	146.373	2.22857	0.29403	7.57938	3.47201e-14	5.08927e-13
WBGene00016542	3714.14	-0.925523	0.122115	-7.57913	3.47876e-14	5.09559e-13
WBGene00015313	279.506	2.13569	0.281859	7.57716	3.53196e-14	5.16988e-13
WBGene00018694	1044.33	-1.36581	0.180258	-7.57699	3.53677e-14	5.17331e-13
WBGene00022505	252.698	2.1012	0.277318	7.57688	3.53977e-14	5.17406e-13
WBGene00019590	1033.97	-1.25399	0.165518	-7.57616	3.55923e-14	5.19886e-13
WBGene00012148	7659.42	0.904965	0.119477	7.5744	3.6079e-14	5.26627e-13
WBGene00011035	2620.72	0.866389	0.11439	7.57399	3.61935e-14	5.27641e-13
WBGene00021529	726.77	1.23126	0.162565	7.57397	3.6199e-14	5.27641e-13
WBGene00016548	63.0272	4.14199	0.546945	7.57296	3.64813e-14	5.31384e-13
WBGene00002276	468.472	1.55316	0.20514	7.57123	3.69703e-14	5.38131e-13
WBGene00010061	338.515	2.08229	0.275067	7.57012	3.72875e-14	5.4237e-13
WBGene00077457	153.461	2.622	0.346477	7.5676	3.80189e-14	5.52624e-13
WBGene00013054	122.136	2.91517	0.385272	7.56652	3.83369e-14	5.56858e-13
WBGene00009500	526.744	-1.22182	0.16148	-7.56637	3.83788e-14	5.5708e-13
WBGene00001946	39573.5	0.92639	0.122459	7.56492	3.88107e-14	5.62567e-13
WBGene00016011	13959.7	-1.32291	0.174873	-7.56499	3.87902e-14	5.62567e-13
WBGene00016657	783.961	-0.944906	0.124966	-7.56133	3.98976e-14	5.77919e-13
WBGene00010269	541.011	1.73061	0.228971	7.55822	4.08635e-14	5.915e-13
WBGene00000776	21855.7	0.68801	0.0910461	7.55672	4.13366e-14	5.97934e-13
WBGene00010234	2165.56	2.21179	0.292697	7.55659	4.13786e-14	5.98127e-13
WBGene00009192	440.255	1.32079	0.174795	7.55626	4.14837e-14	5.99232e-13
WBGene00015414	1037.84	3.32071	0.439471	7.55616	4.15135e-14	5.99247e-13
WBGene00016900	2962.01	-1.03142	0.136512	-7.55554	4.17134e-14	6.01716e-13
WBGene00009926	946.224	2.2177	0.293551	7.55474	4.19691e-14	6.0457e-13
WBGene00018214	2799.7	-1.26174	0.167013	-7.55477	4.19607e-14	6.0457e-13
WBGene00018987	608.993	1.47413	0.195157	7.5536	4.23391e-14	6.09479e-13
WBGene00010972	1138.45	-1.07298	0.14211	-7.55032	4.342e-14	6.24607e-13
WBGene00015814	5888.86	-1.30078	0.172438	-7.54345	4.57685e-14	6.57938e-13
WBGene00004736	16693.2	-1.08812	0.144253	-7.54313	4.58841e-14	6.59146e-13
WBGene00008128	259.431	-2.39661	0.317851	-7.54004	4.69822e-14	6.74456e-13
WBGene00004402	351.358	2.89257	0.383766	7.53734	4.7967e-14	6.8812e-13
WBGene00077641	4.12428	35.1622	4.66571	7.5363	4.83476e-14	6.93104e-13
WBGene00004502	2268.45	0.655864	0.08704	7.5352	4.87581e-14	6.9851e-13
WBGene00011287	1426.66	-1.23065	0.16338	-7.53245	4.97969e-14	7.12902e-13
WBGene00003083	467.214	1.14961	0.152664	7.53031	5.06188e-14	7.24172e-13
WBGene00006700	760.435	1.46754	0.194952	7.52767	5.16553e-14	7.38494e-13
WBGene00015431	718.849	-1.0646	0.141448	-7.52646	5.21357e-14	7.44851e-13
WBGene00017128	20258.5	-1.28117	0.170245	-7.52541	5.25567e-14	7.50354e-13
WBGene00007677	181.421	-1.90124	0.252687	-7.52411	5.30797e-14	7.57301e-13
WBGene00003684	833.235	-0.881987	0.117316	-7.51806	5.55971e-14	7.92676e-13
WBGene00001942	289.266	2.19114	0.291471	7.51752	5.58246e-14	7.95377e-13
WBGene00007203	170.572	1.92956	0.256724	7.51607	5.64467e-14	8.03692e-13
WBGene00001790	3149.62	-0.854468	0.113694	-7.51553	5.66825e-14	8.06499e-13
WBGene00011331	2292.8	-0.754513	0.100405	-7.5147	5.70434e-14	8.11081e-13
WBGene00019960	1128.54	-1.13437	0.15101	-7.51188	5.82838e-14	8.28154e-13
WBGene00000966	912.352	-1.62643	0.21654	-7.51099	5.8681e-14	8.3323e-13
WBGene00006982	5046.35	-1.345	0.179106	-7.50956	5.93279e-14	8.41843e-13
WBGene00017698	7538.03	-1.22764	0.163501	-7.50846	5.9827e-14	8.48348e-13
WBGene00004024	4980.44	-1.30404	0.173762	-7.50475	6.1548e-14	8.72159e-13
WBGene00014038	8.94328	24.4879	3.26353	7.50351	6.21303e-14	8.79813e-13
WBGene00006697	9834.4	-0.945548	0.126042	-7.50185	6.29256e-14	8.90472e-13
WBGene00001505	960.736	-0.980978	0.130781	-7.5009	6.33788e-14	8.96277e-13
WBGene00000217	9650.5	-0.794607	0.105963	-7.4989	6.43564e-14	9.09486e-13
WBGene00007508	206.653	2.69506	0.359533	7.49598	6.58025e-14	9.29293e-13
WBGene00006524	1454.54	-0.923706	0.123283	-7.49254	6.75546e-14	9.53393e-13
WBGene00020163	1332.11	-1.06378	0.141998	-7.49147	6.81089e-14	9.60565e-13
WBGene00005931	219.982	2.25381	0.300888	7.49052	6.86007e-14	9.66848e-13
WBGene00022045	8268.59	-0.790551	0.105542	-7.49036	6.86834e-14	9.6736e-13
WBGene00017054	3758.35	-1.04447	0.139475	-7.48859	6.96182e-14	9.79866e-13
WBGene00022597	18647.3	-1.49703	0.199965	-7.48647	7.07523e-14	9.95156e-13
WBGene00003779	2600.19	-1.4407	0.192463	-7.48561	7.12161e-14	1.00101e-12
WBGene00003964	17222.8	0.955388	0.127682	7.48256	7.28864e-14	1.02379e-12
WBGene00009563	1275.51	1.40758	0.188184	7.47978	7.44479e-14	1.04502e-12
WBGene00016903	1013.17	-0.957483	0.1281	-7.47452	7.74864e-14	1.08695e-12
WBGene00009823	624.772	1.31632	0.176123	7.47385	7.78825e-14	1.09177e-12
WBGene00020149	2929.43	1.36264	0.182334	7.47331	7.82015e-14	1.0955e-12
WBGene00012424	6056.19	-1.24425	0.166498	-7.47304	7.83615e-14	1.09701e-12
WBGene00022530	367.575	-1.30939	0.175321	-7.46853	8.10927e-14	1.13448e-12
WBGene00045513	623.224	2.45772	0.329105	7.46788	8.14952e-14	1.13935e-12
WBGene00004786	522.212	1.4217	0.190518	7.46231	8.50157e-14	1.18777e-12
WBGene00013882	39463.1	-1.06662	0.142952	-7.46141	8.56015e-14	1.19516e-12
WBGene00021873	3140.66	-2.10519	0.282197	-7.45999	8.65315e-14	1.20733e-12
WBGene00011660	763.753	-1.43377	0.192201	-7.45973	8.66979e-14	1.20885e-12
WBGene00003012	2066.93	-0.867679	0.116318	-7.45951	8.6843e-14	1.21006e-12
WBGene00012145	464.959	1.60471	0.215144	7.45875	8.73498e-14	1.21631e-12
WBGene00044066	134.554	2.49497	0.334644	7.45561	8.94538e-14	1.24478e-12
WBGene00021336	642.501	-1.47834	0.198414	-7.4508	9.27752e-14	1.29014e-12
WBGene00009772	39068.4	-0.585914	0.0786889	-7.44596	9.62431e-14	1.33747e-12
WBGene00014024	582.316	1.91476	0.257253	7.44311	9.83395e-14	1.3657e-12
WBGene00008435	4044.44	-1.22436	0.164502	-7.44281	9.85644e-14	1.36722e-12
WBGene00044477	813.838	-1.52229	0.204532	-7.44279	9.85799e-14	1.36722e-12
WBGene00007323	434.874	3.18726	0.428349	7.4408	1.00074e-13	1.38702e-12
WBGene00020649	1479.25	-1.19047	0.160013	-7.43987	1.00783e-13	1.39591e-12
WBGene00003741	1665.99	1.35594	0.182344	7.43615	1.0366e-13	1.43481e-12
WBGene00020481	3740.82	1.00593	0.135287	7.43557	1.04114e-13	1.44015e-12
WBGene00007392	1965.47	-1.42502	0.191721	-7.43282	1.06304e-13	1.46814e-12
WBGene00007745	448.346	-1.28303	0.172614	-7.43292	1.06228e-13	1.46814e-12
WBGene00019332	7278.79	-1.25672	0.169079	-7.43277	1.06349e-13	1.46814e-12
WBGene00004918	8873.46	0.948087	0.127592	7.43062	1.08092e-13	1.49121e-12
WBGene00022047	1906.65	-1.43085	0.1927	-7.42531	1.12518e-13	1.55124e-12
WBGene00003769	4934.37	1.76621	0.23806	7.41918	1.17846e-13	1.62362e-12
WBGene00011393	1125.63	1.08651	0.146599	7.41142	1.24954e-13	1.72042e-12
WBGene00020401	561.892	-1.23929	0.167234	-7.41049	1.25834e-13	1.73141e-12
WBGene00003017	416.978	-1.5728	0.212256	-7.40994	1.26357e-13	1.73745e-12
WBGene00009008	975.138	1.83774	0.248022	7.40957	1.26705e-13	1.73995e-12
WBGene00010794	4638.43	-1.13736	0.153498	-7.40963	1.26652e-13	1.73995e-12
WBGene00020874	140.293	-2.35337	0.317702	-7.40749	1.28715e-13	1.76638e-12
WBGene00006375	291.947	1.96694	0.265572	7.40645	1.29729e-13	1.77913e-12
WBGene00044464	554.663	-1.39672	0.188613	-7.40522	1.30934e-13	1.79447e-12
WBGene00006439	241896	-1.00696	0.13599	-7.4047	1.31452e-13	1.80039e-12
WBGene00013692	1731.09	-0.767425	0.103643	-7.40452	1.31624e-13	1.80157e-12
WBGene00021637	1409.79	-0.825994	0.111599	-7.40144	1.34711e-13	1.84261e-12
WBGene00014090	3556.73	0.736788	0.0995753	7.3993	1.36902e-13	1.87135e-12
WBGene00008832	4074.89	-0.718542	0.0971196	-7.39853	1.37705e-13	1.87987e-12
WBGene00019389	254.361	-1.61765	0.218645	-7.39853	1.37702e-13	1.87987e-12
WBGene00013949	157.701	2.76254	0.373472	7.3969	1.39399e-13	1.90175e-12
WBGene00001833	232.594	1.87869	0.254011	7.3961	1.40245e-13	1.91204e-12
WBGene00008044	722.043	-1.53885	0.208146	-7.39313	1.43412e-13	1.95395e-12
WBGene00019597	4109.25	-1.28226	0.173513	-7.39	1.46824e-13	1.99913e-12
WBGene00007324	4995.64	0.888638	0.120276	7.38829	1.48728e-13	2.02373e-12
WBGene00010456	2227.91	-1.59955	0.216596	-7.38495	1.52509e-13	2.07382e-12
WBGene00008323	533.297	3.09807	0.419565	7.384	1.53609e-13	2.08742e-12
WBGene00016763	6026.85	-0.643379	0.0871894	-7.3791	1.59361e-13	2.16417e-12
WBGene00003590	2712.39	0.705211	0.0956032	7.37643	1.62588e-13	2.20657e-12
WBGene00009743	176.525	1.84025	0.249511	7.37542	1.63826e-13	2.22192e-12
WBGene00003752	8675.72	-1.19263	0.161936	-7.36479	1.77422e-13	2.4032e-12
WBGene00206538	449.65	-1.21018	0.164319	-7.3648	1.77416e-13	2.4032e-12
WBGene00011280	1048.39	1.01108	0.137302	7.3639	1.78612e-13	2.41775e-12
WBGene00000114	70498	-0.842921	0.114492	-7.36224	1.80854e-13	2.4465e-12
WBGene00009588	2653.34	1.03556	0.140687	7.36075	1.82875e-13	2.47224e-12
WBGene00014214	1532.02	-1.11109	0.150957	-7.36027	1.83544e-13	2.47968e-12
WBGene00019488	18794.2	-1.39561	0.189659	-7.35855	1.85923e-13	2.5102e-12
WBGene00219493	10094.4	-1.28372	0.174497	-7.35669	1.88531e-13	2.54376e-12
WBGene00007235	7973.35	0.903943	0.122885	7.35602	1.89477e-13	2.55488e-12
WBGene00013837	408.64	2.41477	0.328317	7.35497	1.90967e-13	2.57331e-12
WBGene00013950	138.497	2.58266	0.351526	7.34698	2.02737e-13	2.73015e-12
WBGene00000092	3521.55	-0.862931	0.117466	-7.34625	2.03846e-13	2.74331e-12
WBGene00003528	2204.82	-1.21209	0.165003	-7.34587	2.04426e-13	2.74934e-12
WBGene00011058	1524.3	1.23525	0.168163	7.34559	2.04853e-13	2.75331e-12
WBGene00008857	15282.7	-0.634374	0.0864269	-7.34001	2.13584e-13	2.86882e-12
WBGene00010450	3334.34	-0.665766	0.0907295	-7.33792	2.16932e-13	2.91191e-12
WBGene00002275	1439.39	1.63089	0.222262	7.33767	2.17343e-13	2.91555e-12
WBGene00019457	3189.16	1.02454	0.139635	7.33723	2.18062e-13	2.92332e-12
WBGene00005533	249.061	-1.57012	0.214002	-7.33697	2.18492e-13	2.9272e-12
WBGene00043054	1309.96	-1.48803	0.202976	-7.33109	2.28294e-13	3.05656e-12
WBGene00045338	1346.4	1.5261	0.20823	7.32891	2.32035e-13	3.10465e-12
WBGene00006815	3812.43	-0.877351	0.119721	-7.32828	2.33117e-13	3.11713e-12
WBGene00007422	251.169	1.73529	0.236831	7.32711	2.35161e-13	3.14245e-12
WBGene00001515	885.797	-0.879978	0.120174	-7.32255	2.43308e-13	3.24924e-12
WBGene00014135	145.834	2.23915	0.305806	7.32213	2.44061e-13	3.25722e-12
WBGene00017834	14490.5	-0.779055	0.106404	-7.32169	2.44876e-13	3.266e-12
WBGene00006662	1102.98	-0.988469	0.135043	-7.31966	2.48607e-13	3.31365e-12
WBGene00012376	10369	-0.655017	0.0894893	-7.31949	2.48906e-13	3.31552e-12
WBGene00011723	1429.95	-0.815121	0.111367	-7.31923	2.49393e-13	3.31989e-12
WBGene00011858	1024.42	-0.865957	0.118407	-7.31341	2.60446e-13	3.46481e-12
WBGene00007935	159.63	2.36333	0.323273	7.31063	2.65889e-13	3.53496e-12
WBGene00044132	424.731	1.76185	0.241169	7.30547	2.76302e-13	3.67107e-12
WBGene00013917	887.375	0.939073	0.128555	7.30486	2.77563e-13	3.68548e-12
WBGene00003839	361.735	-1.30273	0.178378	-7.30322	2.80959e-13	3.72581e-12
WBGene00011140	745.76	-1.32173	0.180978	-7.30325	2.80904e-13	3.72581e-12
WBGene00016782	206.483	1.96867	0.269566	7.30314	2.81136e-13	3.72581e-12
WBGene00009711	10121.6	-0.616242	0.0843878	-7.3025	2.82479e-13	3.74124e-12
WBGene00011739	559.187	1.12493	0.154052	7.30226	2.82976e-13	3.74544e-12
WBGene00006537	21635.9	0.985301	0.134933	7.30215	2.83204e-13	3.74609e-12
WBGene00006959	23810.8	0.547218	0.0749419	7.3019	2.83731e-13	3.75067e-12
WBGene00016513	5827.48	-1.38137	0.189218	-7.3004	2.86913e-13	3.79034e-12
WBGene00022354	15330.3	-1.01735	0.139455	-7.29519	2.98245e-13	3.93756e-12
WBGene00018587	709.053	-1.06153	0.145514	-7.29502	2.9862e-13	3.94002e-12
WBGene00016342	1881.66	-0.912859	0.125146	-7.29434	3.0012e-13	3.95729e-12
WBGene00012456	2307.28	0.864352	0.118535	7.29195	3.05508e-13	4.0258e-12
WBGene00004039	1271.93	-0.74269	0.101921	-7.28688	3.17215e-13	4.17743e-12
WBGene00007405	1263.09	1.07831	0.148089	7.28148	3.30176e-13	4.34538e-12
WBGene00007159	363.412	-1.90329	0.261471	-7.27916	3.35899e-13	4.41791e-12
WBGene00002093	426.984	2.23509	0.307075	7.27865	3.37181e-13	4.43198e-12
WBGene00013588	1653.53	1.46239	0.200978	7.27639	3.42868e-13	4.50389e-12
WBGene00015701	751.278	-1.73099	0.237894	-7.2763	3.43109e-13	4.50423e-12
WBGene00050964	89.1991	25.9326	3.56491	7.27441	3.47944e-13	4.56483e-12
WBGene00010982	1245.38	1.24473	0.171121	7.27396	3.4909e-13	4.57699e-12
WBGene00012440	2829.93	-0.88677	0.121926	-7.27301	3.51554e-13	4.60639e-12
WBGene00019744	1502.83	1.58216	0.21755	7.2726	3.52627e-13	4.61755e-12
WBGene00021176	735.929	-1.66477	0.228931	-7.27192	3.54409e-13	4.63797e-12
WBGene00008711	566.535	1.28479	0.176681	7.27178	3.54788e-13	4.64003e-12
WBGene00021297	83.2451	4.20082	0.577808	7.27026	3.58792e-13	4.68946e-12
WBGene00003167	945.912	-0.961741	0.132383	-7.26482	3.73528e-13	4.879e-12
WBGene00077684	165.83	3.37694	0.464867	7.26433	3.74898e-13	4.89384e-12
WBGene00001034	1982.99	1.11592	0.153629	7.26373	3.7655e-13	4.91233e-12
WBGene00004679	6200.73	-0.561034	0.0773359	-7.25451	4.03116e-13	5.25234e-12
WBGene00020053	86.0248	3.14176	0.433075	7.25454	4.03025e-13	5.25234e-12
WBGene00015263	520.393	-1.08034	0.148933	-7.25385	4.05093e-13	5.27481e-12
WBGene00011859	5487.74	-0.760821	0.104887	-7.25371	4.05503e-13	5.27685e-12
WBGene00004952	413.084	1.25956	0.173657	7.25316	4.07159e-13	5.2951e-12
WBGene00014251	1951.03	-1.22764	0.169359	-7.24872	4.20739e-13	5.4683e-12
WBGene00010540	237.528	1.7963	0.247932	7.24512	4.32044e-13	5.61173e-12
WBGene00016915	176.8	2.06391	0.284881	7.24481	4.33041e-13	5.62119e-12
WBGene00002133	1319.11	-1.21319	0.167498	-7.24303	4.38762e-13	5.6919e-12
WBGene00009166	475.675	1.71556	0.236889	7.24203	4.42011e-13	5.73049e-12
WBGene00020301	2802.2	-0.701583	0.0969015	-7.24017	4.48132e-13	5.80624e-12
WBGene00006578	3882.52	0.84274	0.116446	7.23716	4.58188e-13	5.93286e-12
WBGene00001101	3134.4	-0.841695	0.116334	-7.23513	4.65074e-13	6.01829e-12
WBGene00004052	508.707	2.5151	0.347645	7.23466	4.66687e-13	6.03541e-12
WBGene00001753	23412.8	1.25034	0.172918	7.23079	4.8018e-13	6.20606e-12
WBGene00043997	777.433	-1.36628	0.188956	-7.23066	4.80646e-13	6.20825e-12
WBGene00020864	173.828	-2.12695	0.29418	-7.23009	4.82673e-13	6.23057e-12
WBGene00007514	2264.48	1.42061	0.19649	7.22992	4.83282e-13	6.23457e-12
WBGene00010052	5462.16	-0.906209	0.125349	-7.22948	4.84858e-13	6.25104e-12
WBGene00015623	311.044	1.79391	0.248239	7.22653	4.95506e-13	6.38438e-12
WBGene00000777	3372.33	0.676737	0.0936535	7.22597	4.9753e-13	6.40651e-12
WBGene00018659	179.275	2.10538	0.291454	7.22371	5.05895e-13	6.5102e-12
WBGene00016289	4318.62	-0.491862	0.0681135	-7.22121	5.15253e-13	6.62654e-12
WBGene00000983	2331.86	-1.88842	0.261519	-7.22096	5.16213e-13	6.6326e-12
WBGene00271606	1015.73	-1.18894	0.164652	-7.22092	5.16359e-13	6.6326e-12
WBGene00015280	800.125	1.57527	0.218172	7.22031	5.18684e-13	6.65835e-12
WBGene00002081	762.107	1.09687	0.151936	7.21934	5.22423e-13	6.70224e-12
WBGene00011643	155.503	2.02439	0.280417	7.21922	5.22881e-13	6.70399e-12
WBGene00004212	9403.47	-1.19063	0.164971	-7.2172	5.30674e-13	6.79973e-12
WBGene00019036	252.151	-2.28689	0.316938	-7.21558	5.37058e-13	6.8773e-12
WBGene00011345	305.04	2.02368	0.280591	7.21219	5.50578e-13	7.04612e-12
WBGene00022531	648.588	1.24585	0.172767	7.21115	5.54799e-13	7.09579e-12
WBGene00008873	1165.67	4.18485	0.580431	7.20989	5.5996e-13	7.15741e-12
WBGene00015965	716.628	1.54041	0.213748	7.20669	5.73303e-13	7.32348e-12
WBGene00021614	12489.9	-1.19793	0.166238	-7.20612	5.75693e-13	7.34951e-12
WBGene00020135	3175.19	-0.978402	0.135825	-7.20341	5.87266e-13	7.49267e-12
WBGene00010382	76.3279	3.91875	0.544159	7.20148	5.95631e-13	7.59475e-12
WBGene00001094	6862.16	0.878397	0.121984	7.20094	5.97968e-13	7.6199e-12
WBGene00007409	1382.83	-1.133	0.157418	-7.19739	6.13747e-13	7.8162e-12
WBGene00011128	12907.6	-0.781324	0.108573	-7.19633	6.18545e-13	7.87249e-12
WBGene00004922	1161.35	-1.12862	0.156848	-7.19562	6.21756e-13	7.90855e-12
WBGene00013643	604.183	-1.45155	0.20175	-7.19478	6.25627e-13	7.95293e-12
WBGene00019871	974.644	-1.49392	0.207666	-7.19386	6.29864e-13	8.00191e-12
WBGene00006683	952.628	-1.02372	0.142369	-7.19066	6.44796e-13	8.18663e-12
WBGene00006705	8342.45	-0.925463	0.128721	-7.18969	6.49405e-13	8.24013e-12
WBGene00022503	484.943	-1.45328	0.202154	-7.189	6.52688e-13	8.27677e-12
WBGene00000899	2206.87	-0.722384	0.100519	-7.18657	6.6437e-13	8.41979e-12
WBGene00206374	1873.02	-1.34892	0.18771	-7.1862	6.66213e-13	8.43803e-12
WBGene00007487	761.413	-1.68634	0.23468	-7.1857	6.68618e-13	8.46335e-12
WBGene00003689	784.624	-1.49244	0.207736	-7.18433	6.75356e-13	8.53931e-12
WBGene00010528	1044.18	-1.49708	0.208382	-7.18432	6.75437e-13	8.53931e-12
WBGene00020313	1259.6	-1.27419	0.177377	-7.18351	6.7943e-13	8.58459e-12
WBGene00013077	43913.8	-1.19975	0.167044	-7.18225	6.85748e-13	8.65917e-12
WBGene00009089	84.4525	2.67706	0.372814	7.18067	6.93681e-13	8.75233e-12
WBGene00010681	12486.8	-1.14737	0.159787	-7.18062	6.93964e-13	8.75233e-12
WBGene00006534	65.1809	3.35001	0.466632	7.17912	7.0159e-13	8.84317e-12
WBGene00023504	447.585	2.15493	0.300177	7.17885	7.03017e-13	8.85581e-12
WBGene00016234	2906.85	-0.885036	0.123411	-7.17146	7.42019e-13	9.34147e-12
WBGene00015673	388.464	-1.13004	0.157593	-7.17065	7.46451e-13	9.3916e-12
WBGene00269378	476.25	-1.36943	0.191118	-7.16537	7.75758e-13	9.75446e-12
WBGene00007989	1255.05	1.5839	0.221063	7.16494	7.78206e-13	9.77934e-12
WBGene00011254	252.057	1.8922	0.264116	7.16427	7.82028e-13	9.82146e-12
WBGene00009399	334.812	1.97365	0.275583	7.16171	7.96769e-13	1.00006e-11
WBGene00195073	3834.06	-0.889552	0.124215	-7.16141	7.98534e-13	1.00167e-11
WBGene00018195	1487.28	-1.31617	0.183891	-7.15734	8.2255e-13	1.03118e-11
WBGene00017893	243.096	-1.40419	0.196228	-7.15589	8.31299e-13	1.04152e-11
WBGene00022782	826.453	1.43772	0.201005	7.15269	8.50921e-13	1.06546e-11
WBGene00003738	973.233	-1.06271	0.148592	-7.15186	8.56089e-13	1.07129e-11
WBGene00004400	1254.61	1.27172	0.17786	7.15008	8.67275e-13	1.08439e-11
WBGene00010141	2124.31	-0.771578	0.107913	-7.15003	8.67594e-13	1.08439e-11
WBGene00017786	1494.31	-0.993235	0.138929	-7.14923	8.72642e-13	1.09004e-11
WBGene00007844	247.767	-1.61717	0.226212	-7.14892	8.74612e-13	1.09185e-11
WBGene00016894	2772.03	1.36059	0.190335	7.1484	8.77966e-13	1.09473e-11
WBGene00020854	20669.3	-1.15932	0.162178	-7.14842	8.77826e-13	1.09473e-11
WBGene00017908	1051.48	1.07928	0.151006	7.14721	8.85572e-13	1.10356e-11
WBGene00009139	2900.27	-1.26288	0.176703	-7.14693	8.87374e-13	1.10514e-11
WBGene00008002	656.751	1.20255	0.168276	7.1463	8.91506e-13	1.10962e-11
WBGene00002282	157.373	2.49849	0.349629	7.14613	8.92556e-13	1.11027e-11
WBGene00017303	11573.6	-1.07525	0.150491	-7.14494	9.00378e-13	1.11933e-11
WBGene00017592	355.478	1.54742	0.216584	7.14467	9.02122e-13	1.12083e-11
WBGene00022392	565.428	-1.03786	0.145268	-7.14445	9.03547e-13	1.12194e-11
WBGene00013515	1133.14	1.12361	0.157278	7.1441	9.05877e-13	1.12416e-11
WBGene00002243	537.155	-1.36388	0.190937	-7.14309	9.12526e-13	1.13174e-11
WBGene00019720	1926.01	-0.933442	0.130701	-7.14181	9.21117e-13	1.14171e-11
WBGene00013756	141.262	2.40566	0.336886	7.14086	9.27487e-13	1.14893e-11
WBGene00020397	4573	-0.955386	0.133801	-7.14037	9.30798e-13	1.15235e-11
WBGene00009696	394.5	-1.26893	0.177717	-7.14019	9.31993e-13	1.15314e-11
WBGene00008195	2107.37	-0.70938	0.0993817	-7.13793	9.47492e-13	1.17162e-11
WBGene00022227	524.319	-1.5378	0.215466	-7.13711	9.53111e-13	1.17787e-11
WBGene00007604	1009.5	-0.942765	0.132127	-7.13528	9.65936e-13	1.19302e-11
WBGene00019579	4620.09	1.31688	0.184638	7.13223	9.8759e-13	1.21904e-11
WBGene00001934	1057.85	1.22609	0.171971	7.12966	1.00615e-12	1.24121e-11
WBGene00019778	1379.81	0.893512	0.125327	7.12942	1.00794e-12	1.24269e-11
WBGene00006861	3778.11	-0.995088	0.13959	-7.12863	1.0137e-12	1.24906e-11
WBGene00006066	2854.92	-0.930615	0.13055	-7.1284	1.01543e-12	1.24982e-11
WBGene00017705	438.077	2.85119	0.399977	7.12839	1.01552e-12	1.24982e-11
WBGene00013109	5308.66	-0.741734	0.104094	-7.1256	1.03628e-12	1.27462e-11
WBGene00044789	1518.05	0.98816	0.138743	7.12221	1.0621e-12	1.3056e-11
WBGene00016717	1980.38	1.04934	0.147381	7.11991	1.07997e-12	1.32679e-11
WBGene00016219	1224.09	1.25382	0.176127	7.11884	1.0884e-12	1.33636e-11
WBGene00015075	2880.03	0.69175	0.0971801	7.11823	1.09321e-12	1.34148e-11
WBGene00012819	3021.4	1.34412	0.188904	7.11532	1.11655e-12	1.36932e-11
WBGene00010940	490.487	2.67408	0.375826	7.11522	1.11736e-12	1.3695e-11
WBGene00007834	171.363	-2.48309	0.348999	-7.11489	1.12003e-12	1.37197e-11
WBGene00021434	182.548	2.18727	0.307442	7.11441	1.12392e-12	1.37593e-11
WBGene00019134	159.014	2.38416	0.335152	7.11366	1.13003e-12	1.38259e-11
WBGene00017765	3197.52	-1.3148	0.184901	-7.11085	1.15327e-12	1.4102e-11
WBGene00012134	2527.83	-1.49447	0.210185	-7.11025	1.15833e-12	1.41557e-11
WBGene00010821	193.611	2.64495	0.372038	7.10937	1.16573e-12	1.42378e-11
WBGene00019805	3067.21	-1.33667	0.188025	-7.10899	1.16891e-12	1.42683e-11
WBGene00003233	620.406	-0.983683	0.138433	-7.10585	1.19581e-12	1.45795e-11
WBGene00013387	409.421	1.8858	0.265384	7.10593	1.19514e-12	1.45795e-11
WBGene00022798	2047.48	-0.995933	0.140181	-7.10462	1.20653e-12	1.47017e-11
WBGene00003529	130.033	2.16047	0.304141	7.10349	1.21641e-12	1.48134e-11
WBGene00017915	6.58708	32.8946	4.63204	7.10152	1.23388e-12	1.50174e-11
WBGene00006377	314.75	1.97145	0.277663	7.10016	1.2461e-12	1.51572e-11
WBGene00008926	9200.09	-0.937972	0.13211	-7.09993	1.24819e-12	1.51738e-11
WBGene00002087	136.613	3.8662	0.54464	7.09862	1.26008e-12	1.53083e-11
WBGene00013568	2891.02	-1.05563	0.148711	-7.09855	1.26072e-12	1.53083e-11
WBGene00009013	4183.37	-0.582924	0.0821303	-7.09754	1.26993e-12	1.54112e-11
WBGene00007721	102.189	2.47549	0.348954	7.09405	1.30246e-12	1.57967e-11
WBGene00001476	1809.85	-1.11131	0.156664	-7.09358	1.30687e-12	1.5841e-11
WBGene00019381	5428.19	-0.828637	0.116836	-7.09231	1.31893e-12	1.5978e-11
WBGene00044924	2415.76	-0.782605	0.110352	-7.0919	1.32287e-12	1.60163e-11
WBGene00014077	149.494	2.43364	0.34317	7.09164	1.32536e-12	1.60373e-11
WBGene00022642	1249.74	-1.78759	0.252154	-7.08926	1.34828e-12	1.63051e-11
WBGene00000901	3731.13	-0.898968	0.126834	-7.08777	1.36287e-12	1.6472e-11
WBGene00016806	635.309	-1.05987	0.149542	-7.08743	1.36624e-12	1.65032e-11
WBGene00011737	21524.6	0.832054	0.117415	7.08642	1.37629e-12	1.66149e-11
WBGene00000205	2223.08	0.780109	0.110093	7.08593	1.38112e-12	1.66636e-11
WBGene00008256	394.348	-1.24619	0.17587	-7.08582	1.38219e-12	1.66669e-11
WBGene00012955	2.0759	32.9036	4.64419	7.0849	1.39148e-12	1.67692e-11
WBGene00015356	3485.53	0.989854	0.13975	7.08304	1.41028e-12	1.6986e-11
WBGene00044224	836.274	-0.905311	0.12792	-7.07714	1.47157e-12	1.7714e-11
WBGene00003626	2690.82	-0.663653	0.0937858	-7.07626	1.48093e-12	1.78164e-11
WBGene00002191	11351.6	-0.605306	0.0855556	-7.075	1.49449e-12	1.79692e-11
WBGene00008151	2609.39	-0.570388	0.0806219	-7.07486	1.49599e-12	1.79768e-11
WBGene00021126	13.3223	21.915	3.09778	7.07441	1.50082e-12	1.80245e-11
WBGene00003166	1592.08	-0.876645	0.123934	-7.0735	1.51071e-12	1.81242e-11
WBGene00016109	102.762	2.52924	0.357566	7.07349	1.51085e-12	1.81242e-11
WBGene00021845	2222.78	0.711563	0.100612	7.07237	1.52312e-12	1.82608e-11
WBGene00021073	1937.89	0.775903	0.109764	7.06883	1.56251e-12	1.87223e-11
WBGene00018576	877.484	-1.36296	0.192931	-7.06451	1.61182e-12	1.9302e-11
WBGene00004921	2571.23	-0.811581	0.114887	-7.06414	1.61612e-12	1.93367e-11
WBGene00018152	2812.74	0.885803	0.125395	7.0641	1.61656e-12	1.93367e-11
WBGene00021590	253.867	1.42758	0.202185	7.06074	1.65621e-12	1.97996e-11
WBGene00013294	2067	2.6738	0.378784	7.0589	1.67827e-12	2.00519e-11
WBGene00003026	1297.78	-1.28702	0.182336	-7.05851	1.68301e-12	2.0097e-11
WBGene00019017	2594.04	-1.69714	0.240482	-7.05724	1.69841e-12	2.02692e-11
WBGene00016734	1996.86	-0.796085	0.112824	-7.05597	1.71399e-12	2.04434e-11
WBGene00009898	6793.08	2.44376	0.346519	7.05231	1.75976e-12	2.09774e-11
WBGene00015047	7987.94	-1.09745	0.155636	-7.05139	1.77143e-12	2.11045e-11
WBGene00021543	2228.49	1.31081	0.185943	7.04953	1.79521e-12	2.13756e-11
WBGene00001211	304.564	-1.31739	0.186879	-7.04943	1.7965e-12	2.13787e-11
WBGene00008850	268.328	1.85481	0.263144	7.04866	1.80646e-12	2.1485e-11
WBGene00018851	130.949	2.38637	0.338617	7.04741	1.82278e-12	2.16668e-11
WBGene00006545	113.432	2.41378	0.342556	7.04637	1.83641e-12	2.18164e-11
WBGene00020950	6739.66	-0.767612	0.109043	-7.03953	1.92893e-12	2.29024e-11
WBGene00023409	1240.16	0.946459	0.134469	7.03848	1.94351e-12	2.30625e-11
WBGene00007969	2423.47	0.927897	0.131883	7.03576	1.9818e-12	2.35035e-11
WBGene00077764	5456.24	-1.26694	0.180088	-7.03509	1.99133e-12	2.3603e-11
WBGene00044636	1645.01	-1.2738	0.181082	-7.03438	2.00149e-12	2.37101e-11
WBGene00002252	239.549	1.74294	0.247803	7.03357	2.01321e-12	2.38353e-11
WBGene00015064	2712.63	-0.929607	0.132184	-7.0327	2.02582e-12	2.3971e-11
WBGene00017311	5027.74	-0.652401	0.0927808	-7.03164	2.04118e-12	2.41392e-11
WBGene00001920	271.759	1.80093	0.256193	7.02959	2.0714e-12	2.4455e-11
WBGene00001930	271.759	1.80093	0.256193	7.02959	2.0714e-12	2.4455e-11
WBGene00011268	638.094	1.47213	0.209416	7.02971	2.06966e-12	2.4455e-11
WBGene00015092	2814.66	-0.694542	0.0988441	-7.02664	2.11565e-12	2.49633e-11
WBGene00019023	519.884	-1.10163	0.156805	-7.02544	2.134e-12	2.51655e-11
WBGene00007166	1068.55	-0.902763	0.128516	-7.02451	2.14826e-12	2.53194e-11
WBGene00011639	1893.24	-0.9894	0.140913	-7.02135	2.19738e-12	2.58837e-11
WBGene00013448	1558.4	1.01341	0.14436	7.02005	2.21785e-12	2.61101e-11
WBGene00044221	1292.77	-1.24752	0.177834	-7.01505	2.29864e-12	2.70459e-11
WBGene00008505	58807.3	-0.926874	0.13214	-7.01433	2.31055e-12	2.71707e-11
WBGene00007197	1811.86	-0.859164	0.122521	-7.01236	2.34324e-12	2.75397e-11
WBGene00003370	196249	-1.14265	0.162974	-7.01125	2.36197e-12	2.77442e-11
WBGene00020251	3016.39	-0.903408	0.12888	-7.0097	2.38827e-12	2.80373e-11
WBGene00003912	1275.13	-1.09968	0.156884	-7.00951	2.39149e-12	2.80594e-11
WBGene00006366	725.226	2.4946	0.355908	7.0091	2.39855e-12	2.81264e-11
WBGene00003960	1432.3	0.750185	0.107057	7.00733	2.42915e-12	2.84692e-11
WBGene00001730	3242.08	2.4751	0.353243	7.00677	2.43884e-12	2.85667e-11
WBGene00001169	33336.5	1.06401	0.151916	7.00393	2.48879e-12	2.91355e-11
WBGene00011409	1731.45	-0.982644	0.140353	-7.00122	2.53745e-12	2.96885e-11
WBGene00007071	1504.87	0.803207	0.114754	6.9994	2.57055e-12	3.00589e-11
WBGene00005494	142.156	10.4795	1.49751	6.99796	2.59723e-12	3.03539e-11
WBGene00020379	1923.54	1.80388	0.257788	6.99751	2.60542e-12	3.04326e-11
WBGene00006005	109.184	-2.10874	0.301415	-6.99612	2.63157e-12	3.07208e-11
WBGene00011226	1880.46	-1.1436	0.16347	-6.9958	2.63754e-12	3.07732e-11
WBGene00000036	2316.61	-1.16549	0.166618	-6.995	2.65258e-12	3.09314e-11
WBGene00016074	237.024	1.54853	0.221409	6.99397	2.67208e-12	3.11414e-11
WBGene00022494	1774.2	-0.827153	0.118275	-6.99348	2.68149e-12	3.12336e-11
WBGene00269382	2022.85	-1.77868	0.254403	-6.9916	2.71778e-12	3.16387e-11
WBGene00016201	5553.48	-1.00007	0.143048	-6.99115	2.72644e-12	3.17218e-11
WBGene00003372	8091.55	0.654924	0.093685	6.99071	2.73508e-12	3.18047e-11
WBGene00018370	1462.37	1.23456	0.176609	6.99037	2.74161e-12	3.18628e-11
WBGene00008107	130.064	2.0682	0.295872	6.99019	2.74516e-12	3.18863e-11
WBGene00009077	1151.7	2.00156	0.286387	6.98901	2.76828e-12	3.21369e-11
WBGene00000652	732.382	1.8159	0.259865	6.98786	2.79107e-12	3.23836e-11
WBGene00019268	508.065	-0.967558	0.13849	-6.98649	2.8184e-12	3.26825e-11
WBGene00007075	742.102	-1.13067	0.161856	-6.98562	2.83603e-12	3.28504e-11
WBGene00043988	742.102	-1.13067	0.161856	-6.98562	2.83603e-12	3.28504e-11
WBGene00018164	8010.15	0.721936	0.103363	6.98449	2.85889e-12	3.30968e-11
WBGene00019937	9800.14	-0.884345	0.126653	-6.98244	2.90087e-12	3.35643e-11
WBGene00009293	318.896	1.69878	0.243312	6.98189	2.91238e-12	3.36788e-11
WBGene00000889	4671.72	0.745034	0.106726	6.9808	2.93504e-12	3.3922e-11
WBGene00003544	93.4559	2.74151	0.392739	6.98049	2.94145e-12	3.39772e-11
WBGene00007736	2846.19	-0.772772	0.110736	-6.97851	2.98337e-12	3.44425e-11
WBGene00014035	223.542	1.71945	0.246451	6.97685	3.01861e-12	3.483e-11
WBGene00018850	78.8215	3.05901	0.438484	6.97633	3.02985e-12	3.49404e-11
WBGene00001002	348.689	1.34855	0.193502	6.9692	3.18758e-12	3.6739e-11
WBGene00045052	1233.64	-0.983074	0.141063	-6.96905	3.19078e-12	3.67556e-11
WBGene00003744	1493.74	1.38203	0.198334	6.96819	3.21048e-12	3.69214e-11
WBGene00014760	129.264	2.89436	0.415363	6.96826	3.20875e-12	3.69214e-11
WBGene00022349	358.21	1.28313	0.184139	6.96826	3.20884e-12	3.69214e-11
WBGene00011439	895.519	-1.14434	0.164231	-6.96785	3.21818e-12	3.69663e-11
WBGene00013762	94.8215	2.59838	0.372913	6.96778	3.2197e-12	3.69663e-11
WBGene00015293	2049.13	-1.08901	0.15629	-6.96792	3.21668e-12	3.69663e-11
WBGene00009945	2808.62	-0.647816	0.0929944	-6.96619	3.25651e-12	3.73684e-11
WBGene00001983	920.697	1.42182	0.204132	6.96519	3.27953e-12	3.76118e-11
WBGene00008509	203.677	2.22059	0.3189	6.96328	3.32432e-12	3.80928e-11
WBGene00012969	303.131	1.87951	0.269918	6.96325	3.32511e-12	3.80928e-11
WBGene00003682	494.549	-1.17203	0.168318	-6.96317	3.32701e-12	3.80936e-11
WBGene00017957	580.222	-1.53451	0.220395	-6.96255	3.34172e-12	3.8241e-11
WBGene00008130	208.802	2.16842	0.311471	6.96186	3.35801e-12	3.83854e-11
WBGene00021559	1024.09	-0.725649	0.104231	-6.96191	3.35685e-12	3.83854e-11
WBGene00003716	816.211	-0.81883	0.117645	-6.96018	3.3983e-12	3.88247e-11
WBGene00000977	745.308	1.02789	0.147684	6.96007	3.40107e-12	3.88351e-11
WBGene00019057	3083.74	0.775984	0.111527	6.9578	3.45619e-12	3.94429e-11
WBGene00012398	2289.77	-0.943044	0.135542	-6.95758	3.46179e-12	3.94852e-11
WBGene00012814	184.749	2.35323	0.338236	6.95737	3.46695e-12	3.95225e-11
WBGene00001041	1933.58	0.812135	0.116734	6.95714	3.47241e-12	3.95631e-11
WBGene00011579	1635.94	-1.3215	0.190091	-6.95194	3.60309e-12	4.10073e-11
WBGene00021060	1340.38	-0.98894	0.142253	-6.95197	3.60233e-12	4.10073e-11
WBGene00009454	33071.4	-0.942409	0.135656	-6.94704	3.73036e-12	4.24326e-11
WBGene00000553	1956.56	-0.947944	0.136471	-6.94614	3.75426e-12	4.26812e-11
WBGene00008626	487.109	1.8483	0.266195	6.94339	3.82805e-12	4.34964e-11
WBGene00009266	13806	-0.697825	0.100518	-6.94232	3.85707e-12	4.38023e-11
WBGene00018968	88.2049	3.23234	0.465738	6.94025	3.91398e-12	4.44244e-11
WBGene00012726	584.221	2.93213	0.422517	6.93966	3.93038e-12	4.45863e-11
WBGene00011944	17416.1	-0.522076	0.0752414	-6.93868	3.9579e-12	4.48741e-11
WBGene00002035	2035.29	0.939609	0.135505	6.93412	4.08769e-12	4.63204e-11
WBGene00235093	746.985	1.86589	0.269171	6.93196	4.15048e-12	4.70065e-11
WBGene00014904	122.235	3.20701	0.462765	6.93012	4.20491e-12	4.75971e-11
WBGene00023451	353.41	2.00697	0.289607	6.92999	4.20863e-12	4.76134e-11
WBGene00017715	391.374	-1.38012	0.199165	-6.92956	4.22144e-12	4.77325e-11
WBGene00000529	387.228	-1.19448	0.172411	-6.92807	4.26626e-12	4.82132e-11
WBGene00015208	1898.04	-0.730875	0.105516	-6.92669	4.30786e-12	4.86569e-11
WBGene00012794	4062.94	-0.758709	0.10956	-6.92505	4.35836e-12	4.92007e-11
WBGene00014193	73.4011	3.7109	0.536037	6.92285	4.42653e-12	4.99432e-11
WBGene00000387	447.994	1.36149	0.196779	6.91887	4.55276e-12	5.13397e-11
WBGene00001671	764.301	-0.976668	0.141208	-6.91651	4.62895e-12	5.21707e-11
WBGene00010685	1035.36	0.970986	0.140392	6.91623	4.63805e-12	5.2245e-11
WBGene00016677	3147.76	-0.82585	0.11943	-6.91493	4.68107e-12	5.27012e-11
WBGene00008891	143.093	2.68452	0.388261	6.91422	4.7045e-12	5.29364e-11
WBGene00016819	1.59593	32.1425	4.64917	6.91359	4.72548e-12	5.31438e-11
WBGene00009102	944.262	1.56986	0.227074	6.91342	4.73121e-12	5.31796e-11
WBGene00016911	1670.13	-0.918359	0.132844	-6.91308	4.74229e-12	5.32755e-11
WBGene00008352	1612.29	-1.25011	0.180846	-6.91258	4.75931e-12	5.34379e-11
WBGene00019304	1226.3	-0.743605	0.107625	-6.9092	4.87399e-12	5.46962e-11
WBGene00001500	2038.75	-1.484	0.214882	-6.9061	4.98148e-12	5.58723e-11
WBGene00001743	1785.16	1.13771	0.164746	6.90583	4.99119e-12	5.59512e-11
WBGene00008390	273.316	2.46391	0.356856	6.90448	5.03875e-12	5.6454e-11
WBGene00021941	182.32	1.73499	0.251292	6.90428	5.04579e-12	5.65025e-11
WBGene00001150	235.741	2.73233	0.395813	6.90307	5.08892e-12	5.6955e-11
WBGene00002110	5591.53	-1.17362	0.170024	-6.90271	5.10206e-12	5.70715e-11
WBGene00009361	733.173	1.53738	0.222733	6.90236	5.11453e-12	5.71803e-11
WBGene00002271	3938.43	0.908341	0.131607	6.9019	5.13099e-12	5.73336e-11
WBGene00011977	23940.1	-0.864816	0.125318	-6.90096	5.16509e-12	5.76838e-11
WBGene00003567	3490.78	-1.18927	0.172346	-6.90046	5.18344e-12	5.78577e-11
WBGene00045027	115.819	4.95174	0.717697	6.89948	5.21935e-12	5.82274e-11
WBGene00006306	2201.33	-0.9366	0.135776	-6.89811	5.26991e-12	5.876e-11
WBGene00001018	2559.9	0.916153	0.132815	6.89799	5.27443e-12	5.87616e-11
WBGene00003893	26264.9	0.786249	0.113983	6.89795	5.27568e-12	5.87616e-11
WBGene00012348	1955.69	-0.70033	0.101577	-6.89459	5.40202e-12	6.01368e-11
WBGene00007576	1777.01	-0.69628	0.100994	-6.89428	5.41381e-12	6.02359e-11
WBGene00018366	1498.46	1.00431	0.145689	6.89353	5.44253e-12	6.05231e-11
WBGene00011154	2133.57	-0.808957	0.117359	-6.89301	5.46238e-12	6.07116e-11
WBGene00003543	78.5796	-2.43551	0.353355	-6.89254	5.48058e-12	6.08716e-11
WBGene00014668	341.374	-1.54243	0.223784	-6.89248	5.48261e-12	6.08716e-11
WBGene00011794	1207.7	-1.18197	0.171539	-6.89043	5.56254e-12	6.17262e-11
WBGene00000858	567.516	1.42736	0.207188	6.8892	5.61053e-12	6.21925e-11
WBGene00022353	1202.2	-1.06708	0.15489	-6.88924	5.60922e-12	6.21925e-11
WBGene00021048	9444.66	0.675326	0.0980496	6.88759	5.67438e-12	6.28669e-11
WBGene00020568	3606.52	-0.864281	0.125497	-6.88689	5.70246e-12	6.31445e-11
WBGene00002228	118.676	2.20535	0.320251	6.8863	5.72636e-12	6.33755e-11
WBGene00022643	153.66	1.8135	0.263485	6.88276	5.87032e-12	6.49343e-11
WBGene00022547	2480.63	2.05259	0.29823	6.88257	5.87813e-12	6.49863e-11
WBGene00018233	282.362	-2.58614	0.37588	-6.88023	5.9755e-12	6.60278e-11
WBGene00011451	1030.95	1.32048	0.191937	6.87977	5.99507e-12	6.62091e-11
WBGene00016721	10702.9	-0.952333	0.138427	-6.87965	5.9999e-12	6.62274e-11
WBGene00019435	670.819	-1.35796	0.197408	-6.87897	6.02859e-12	6.65088e-11
WBGene00008453	2113.95	-0.917939	0.13351	-6.87545	6.17959e-12	6.81387e-11
WBGene00020491	623.146	-0.884428	0.128645	-6.87493	6.20217e-12	6.83516e-11
WBGene00017586	147.912	2.19659	0.319512	6.87484	6.20609e-12	6.83586e-11
WBGene00011726	1112.65	-0.900342	0.130974	-6.8742	6.23382e-12	6.86279e-11
WBGene00021343	356.84	1.75599	0.255735	6.86645	6.58211e-12	7.2424e-11
WBGene00021281	1044.26	-1.22345	0.178184	-6.86625	6.59124e-12	7.24863e-11
WBGene00016330	810.319	-1.10128	0.160395	-6.86604	6.60091e-12	7.25544e-11
WBGene00017329	380.527	1.74705	0.254482	6.86512	6.64377e-12	7.29871e-11
WBGene00020759	325.556	1.59032	0.231705	6.86355	6.71692e-12	7.37518e-11
WBGene00011090	610.967	-1.0169	0.148173	-6.86294	6.7458e-12	7.403e-11
WBGene00010006	1258.85	0.918511	0.133861	6.86167	6.80595e-12	7.46509e-11
WBGene00019246	2808.03	0.796411	0.116069	6.86154	6.8124e-12	7.46824e-11
WBGene00014233	3765.95	-1.19894	0.174764	-6.86036	6.86875e-12	7.52606e-11
WBGene00044687	324.519	2.04505	0.298154	6.85906	6.93132e-12	7.59063e-11
WBGene00003723	1134.93	-0.907434	0.132366	-6.8555	7.10619e-12	7.77806e-11
WBGene00015297	1075.85	0.96124	0.140226	6.85493	7.13471e-12	7.80518e-11
WBGene00044605	3915.72	-0.592322	0.0864475	-6.85182	7.29174e-12	7.97279e-11
WBGene00007624	196.677	2.38442	0.348178	6.8483	7.47334e-12	8.16707e-11
WBGene00011573	2693.42	-1.69179	0.247054	-6.84786	7.49619e-12	8.18776e-11
WBGene00016621	3976.23	-0.802368	0.117195	-6.84644	7.5709e-12	8.26503e-11
WBGene00016415	8081.63	-0.500993	0.0731915	-6.84496	7.64998e-12	8.34699e-11
WBGene00008515	575.591	1.24287	0.181594	6.84423	7.68902e-12	8.38521e-11
WBGene00000295	113.198	2.42761	0.35487	6.84086	7.87216e-12	8.57597e-11
WBGene00006975	5108.9	-0.607964	0.0888721	-6.84089	7.87043e-12	8.57597e-11
WBGene00000453	368.905	1.61507	0.236103	6.84053	7.88984e-12	8.59075e-11
WBGene00000864	125.633	2.95428	0.43192	6.83988	7.92611e-12	8.62574e-11
WBGene00022033	1009.26	1.79161	0.261942	6.83971	7.9354e-12	8.63135e-11
WBGene00017334	1224.51	-1.64037	0.239877	-6.8384	8.0082e-12	8.70544e-11
WBGene00018514	132.326	2.02994	0.296847	6.83834	8.01185e-12	8.70544e-11
WBGene00006743	507.892	-1.09297	0.159847	-6.83758	8.05395e-12	8.74663e-11
WBGene00007375	285.049	1.45882	0.213358	6.8374	8.06428e-12	8.75329e-11
WBGene00016977	6900.75	-0.838443	0.12266	-6.83549	8.17279e-12	8.86645e-11
WBGene00002101	5681.53	-1.30526	0.190978	-6.83463	8.22143e-12	8.91459e-11
WBGene00008852	5840.78	0.980169	0.143425	6.83401	8.25747e-12	8.94903e-11
WBGene00003385	6919.38	-0.767635	0.112347	-6.83274	8.3307e-12	9.0237e-11
WBGene00010740	1296.34	-1.07268	0.15701	-6.8319	8.37999e-12	9.07238e-11
WBGene00004311	7689.91	-0.661377	0.0968306	-6.83025	8.47677e-12	9.17241e-11
WBGene00022574	989.452	-1.09884	0.160896	-6.82952	8.51966e-12	9.21403e-11
WBGene00006394	322.883	1.61628	0.236709	6.82813	8.60289e-12	9.29441e-11
WBGene00017283	2038.49	-0.786702	0.115214	-6.82816	8.60131e-12	9.29441e-11
WBGene00010033	295.911	1.52147	0.223004	6.82262	8.93936e-12	9.65293e-11
WBGene00000294	2552.99	0.991867	0.145431	6.82021	9.09097e-12	9.81157e-11
WBGene00044016	282.538	1.73882	0.255096	6.81631	9.34075e-12	1.00759e-10
WBGene00045412	3828.21	-0.91459	0.134195	-6.81537	9.4023e-12	1.01371e-10
WBGene00001105	522.522	2.47001	0.362435	6.81503	9.42456e-12	1.01559e-10
WBGene00010652	131.813	2.51465	0.369029	6.81423	9.47685e-12	1.02069e-10
WBGene00002128	479.61	1.62235	0.238093	6.81396	9.49497e-12	1.02212e-10
WBGene00014746	675.773	1.93824	0.284538	6.81189	9.63265e-12	1.0364e-10
WBGene00013961	950.202	-0.834279	0.122485	-6.81126	9.675e-12	1.04042e-10
WBGene00001373	520.695	-1.39284	0.204611	-6.80726	9.94766e-12	1.06919e-10
WBGene00022486	544.47	-1.58111	0.232294	-6.8065	1.00003e-11	1.0743e-10
WBGene00002030	734.802	-0.89125	0.13095	-6.80605	1.00313e-11	1.07708e-10
WBGene00021478	836.827	2.104	0.309143	6.80591	1.00413e-11	1.07759e-10
WBGene00015796	152.904	2.30339	0.338545	6.80381	1.01885e-11	1.09283e-10
WBGene00021039	217.346	-1.77303	0.260598	-6.80369	1.01971e-11	1.09319e-10
WBGene00014076	814.536	-0.765429	0.112506	-6.80346	1.02135e-11	1.09439e-10
WBGene00019162	14028.7	0.586947	0.0862828	6.8026	1.02751e-11	1.10042e-10
WBGene00001377	259.364	1.95488	0.287453	6.8007	1.04109e-11	1.11439e-10
WBGene00012299	408.998	1.56567	0.230228	6.80055	1.04222e-11	1.11503e-10
WBGene00008727	238.435	2.10835	0.310035	6.80036	1.04356e-11	1.1159e-10
WBGene00013924	3021.5	0.67338	0.0990257	6.80005	1.04581e-11	1.11773e-10
WBGene00000442	522.544	-0.98607	0.145044	-6.7984	1.05788e-11	1.13005e-10
WBGene00009582	824.352	-0.853374	0.12553	-6.79814	1.05977e-11	1.13148e-10
WBGene00003604	1366.53	-0.939344	0.138251	-6.79447	1.08709e-11	1.16006e-10
WBGene00015430	980.658	-1.00848	0.148455	-6.79317	1.09698e-11	1.17002e-10
WBGene00009589	121.748	2.67367	0.393673	6.7916	1.10894e-11	1.18217e-10
WBGene00009079	64.3935	3.60118	0.530366	6.78999	1.12144e-11	1.19489e-10
WBGene00017220	6734.75	-0.567714	0.0836306	-6.78835	1.1342e-11	1.20786e-10
WBGene00010907	223.215	1.83059	0.269706	6.78734	1.14218e-11	1.21574e-10
WBGene00011732	5428.95	-1.07974	0.159143	-6.78475	1.16286e-11	1.23712e-10
WBGene00016659	8739.79	2.08205	0.306932	6.78344	1.17348e-11	1.24779e-10
WBGene00202512	407.752	-1.19476	0.176166	-6.78201	1.18512e-11	1.25953e-10
WBGene00002137	2503.4	-0.702189	0.10356	-6.78053	1.19734e-11	1.27187e-10
WBGene00022601	854.71	-0.957896	0.141278	-6.78022	1.19996e-11	1.274e-10
WBGene00003509	3051.87	-1.04324	0.153878	-6.7797	1.20422e-11	1.27748e-10
WBGene00003955	1234.18	1.05537	0.155666	6.77967	1.20447e-11	1.27748e-10
WBGene00004004	1272.39	-0.803342	0.11853	-6.77755	1.22227e-11	1.2957e-10
WBGene00017143	409.402	2.22317	0.328225	6.7733	1.2588e-11	1.33376e-10
WBGene00008395	1729.37	-1.07738	0.159091	-6.77208	1.26946e-11	1.34437e-10
WBGene00001821	1510.56	-0.798572	0.117923	-6.77197	1.2704e-11	1.34468e-10
WBGene00020629	1280.96	1.02908	0.151964	6.77185	1.27146e-11	1.34512e-10
WBGene00007219	3418.66	-0.743338	0.109823	-6.76851	1.30116e-11	1.37584e-10
WBGene00011326	1620.51	-0.967928	0.143008	-6.76833	1.30278e-11	1.37685e-10
WBGene00003603	1826.44	-0.822336	0.121537	-6.76615	1.32255e-11	1.39705e-10
WBGene00007717	332.561	1.59375	0.235556	6.76591	1.32471e-11	1.39862e-10
WBGene00006996	1875.96	-0.904029	0.133651	-6.76411	1.34131e-11	1.41543e-10
WBGene00019884	944.357	-0.829832	0.122691	-6.76357	1.34631e-11	1.41999e-10
WBGene00044170	150.824	2.71992	0.4023	6.76092	1.37118e-11	1.44549e-10
WBGene00021012	225.008	1.58737	0.234792	6.76074	1.37286e-11	1.44653e-10
WBGene00219304	773.88	-0.80574	0.119307	-6.75351	1.44309e-11	1.51976e-10
WBGene00206525	1070.02	1.19519	0.17701	6.75211	1.45714e-11	1.53378e-10
WBGene00011985	1000.82	0.793232	0.117506	6.75056	1.47277e-11	1.54946e-10
WBGene00001160	3679.48	-0.95519	0.141507	-6.75012	1.47727e-11	1.55341e-10
WBGene00019347	3941.62	-0.956388	0.141692	-6.74977	1.48078e-11	1.55631e-10
WBGene00012532	677.589	1.59394	0.236153	6.74962	1.48238e-11	1.55721e-10
WBGene00000530	513.998	-1.07345	0.159072	-6.74818	1.4971e-11	1.57188e-10
WBGene00012889	721.606	-0.941809	0.139588	-6.74706	1.50874e-11	1.58331e-10
WBGene00006623	418.88	1.37197	0.203367	6.74628	1.51684e-11	1.59101e-10
WBGene00017022	420.844	-1.7623	0.261249	-6.74569	1.523e-11	1.59666e-10
WBGene00012650	212.043	1.7244	0.255688	6.74414	1.53941e-11	1.61306e-10
WBGene00007845	264.073	-1.59488	0.23649	-6.74397	1.54116e-11	1.61408e-10
WBGene00016172	2424.77	-0.976752	0.144948	-6.73863	1.59886e-11	1.67367e-10
WBGene00010887	632.529	1.09233	0.162105	6.7384	1.60136e-11	1.67544e-10
WBGene00000074	1638.04	1.24422	0.184664	6.73775	1.60857e-11	1.68215e-10
WBGene00004881	1267.62	-0.705443	0.104719	-6.73656	1.62182e-11	1.69515e-10
WBGene00044032	203.422	2.43893	0.362075	6.73599	1.62819e-11	1.70097e-10
WBGene00021976	281.877	2.10863	0.313065	6.73545	1.63426e-11	1.70644e-10
[truncated: 20,014 more rows]

## Sheet: C
	baseMean	log2FoldChange	lfcSE	stat	pvalue	padj
WBGene00004810	7127.7	6.37238	0.1301	48.9808	0	0
WBGene00007656	10430.9	6.94864	0.149189	46.5762	0	0
WBGene00007659	8156.03	8.72872	0.225336	38.7365	0	0
WBGene00007660	11005.8	7.03692	0.176257	39.9243	0	0
WBGene00008267	6619.27	7.26001	0.173934	41.7399	0	0
WBGene00008301	18065.9	6.16242	0.121177	50.8548	0	0
WBGene00008302	8966.46	5.9868	0.112337	53.2934	0	0
WBGene00009061	25348.8	7.40738	0.146901	50.4244	0	0
WBGene00011161	15393.5	5.85646	0.133144	43.986	0	0
WBGene00012091	10454.4	8.63546	0.191626	45.0642	0	0
WBGene00012399	7562.31	4.62744	0.0954447	48.483	0	0
WBGene00012910	7507	5.56681	0.0947719	58.7391	0	0
WBGene00015223	7357.35	7.79952	0.194393	40.1224	0	0
WBGene00015225	60483.7	8.38111	0.201835	41.5246	0	0
WBGene00015227	77439.9	8.33247	0.183926	45.3033	0	0
WBGene00015537	3528.77	4.76817	0.125797	37.9036	0	0
WBGene00016281	15478.1	6.09225	0.127376	47.8289	0	0
WBGene00018345	22676.7	8.29148	0.174199	47.5977	0	0
WBGene00020613	8219.41	7.19862	0.183684	39.1902	0	0
WBGene00021081	22584.4	7.55483	0.135523	55.7457	0	0
WBGene00022497	75134.6	4.25803	0.0848166	50.2028	0	0
WBGene00022550	10916.3	7.62975	0.168198	45.3616	0	0
WBGene00044212	187460	5.90169	0.151821	38.8727	0	0
WBGene00044708	10205.1	9.95392	0.252022	39.4962	0	0
WBGene00045401	18270	7.26907	0.187838	38.6986	0	0
WBGene00050906	98507.1	9.70686	0.206681	46.9654	0	0
WBGene00086560	12545.3	6.81903	0.112531	60.5971	0	0
WBGene00086568	17053.7	8.61004	0.168671	51.0462	0	0
WBGene00138721	14238.4	6.65019	0.113585	58.5481	0	0
WBGene00016190	6517	2.75902	0.0746588	36.9551	6.03652e-299	4.03079e-296
WBGene00007658	9852.62	6.56154	0.180665	36.3188	8.1768e-289	5.2838e-286
WBGene00008266	6348.09	2.61289	0.0723133	36.1329	6.90559e-286	4.3229e-283
WBGene00007134	7340.51	7.95506	0.22129	35.9486	5.31699e-283	3.22757e-280
WBGene00012400	4038.41	7.10229	0.198556	35.7697	3.26666e-280	1.92464e-277
WBGene00007131	12060.2	5.66265	0.158701	35.6812	7.75087e-279	4.43616e-276
WBGene00017214	2613.21	5.62529	0.15792	35.621	6.62497e-278	3.68643e-275
WBGene00020457	3935.39	3.23401	0.091365	35.3966	1.92446e-274	1.04191e-271
WBGene00022375	2206.87	6.58067	0.186136	35.3542	8.65258e-274	4.56128e-271
WBGene00022476	7415.39	8.5685	0.242505	35.3333	1.80726e-273	9.28283e-271
WBGene00022546	2493.13	4.18705	0.118789	35.2479	3.69587e-272	1.85089e-269
WBGene00044427	10915.4	9.92233	0.287401	34.5243	3.46691e-261	1.69388e-258
WBGene00045393	3363.07	7.25793	0.212593	34.14	1.88468e-255	8.989e-253
WBGene00015602	4023.33	4.07088	0.119794	33.9823	4.06818e-253	1.8952e-250
WBGene00007655	3985.31	8.05993	0.239015	33.7214	2.80824e-249	1.27852e-246
WBGene00044787	2392.49	5.847	0.174444	33.5179	2.64278e-246	1.17645e-243
WBGene00009908	14224.6	4.41647	0.133102	33.181	2.0255e-241	8.8206e-239
WBGene00007132	9996.33	5.82996	0.175957	33.1329	1.00019e-240	4.26293e-238
WBGene00009839	1789.74	4.13858	0.126515	32.7123	1.04476e-234	4.36011e-232
WBGene00007657	4268.17	6.39151	0.195613	32.6742	3.63552e-234	1.48626e-231
WBGene00005188	3169.77	6.85736	0.210281	32.6104	2.91644e-233	1.16844e-230
WBGene00021654	2782.1	4.75085	0.146115	32.5145	6.64695e-232	2.61082e-229
WBGene00018353	3203.47	7.06173	0.218426	32.33	2.64717e-229	1.01977e-226
WBGene00012381	5861.34	3.45126	0.108156	31.9101	1.93096e-223	7.2983e-221
WBGene00015224	5765.37	7.75092	0.246773	31.4091	1.52059e-216	5.64083e-214
WBGene00235133	15424.4	3.02128	0.0971251	31.107	1.93437e-212	7.04531e-210
WBGene00007297	11951.6	3.90311	0.12566	31.0609	8.13906e-212	2.91146e-209
WBGene00020357	2334.15	6.13396	0.200348	30.6165	7.38562e-206	2.59559e-203
WBGene00044709	3206.97	8.00966	0.269018	29.7737	8.56035e-195	2.95657e-192
WBGene00044237	3249.72	8.07269	0.272259	29.6507	3.3201e-193	1.12726e-190
WBGene00019057	3083.74	3.25152	0.109818	29.6083	1.16787e-192	3.89914e-190
WBGene00012822	2324.21	5.86589	0.198407	29.5649	4.22484e-192	1.38741e-189
WBGene00022545	1523.82	5.82339	0.197217	29.5278	1.266e-191	4.09041e-189
WBGene00219493	10094.4	4.98166	0.169206	29.4413	1.62646e-190	5.17163e-188
WBGene00194646	5573.42	6.28394	0.213941	29.3724	1.23872e-189	3.87721e-187
WBGene00004093	4646.59	3.61502	0.123366	29.3031	9.45903e-189	2.91513e-186
WBGene00015226	2246.34	7.2555	0.249562	29.0729	7.90472e-186	2.3992e-183
WBGene00010004	1993.18	3.80334	0.131672	28.8849	1.84966e-183	5.5302e-181
WBGene00001090	1555.63	3.41309	0.118612	28.7754	4.36297e-182	1.28528e-179
WBGene00008507	3607.99	9.22579	0.321369	28.7078	3.05174e-181	8.85978e-179
WBGene00020774	1498.65	4.69033	0.164632	28.4898	1.56883e-178	4.48954e-176
WBGene00015540	11364.7	3.41918	0.120101	28.4692	2.82329e-178	7.96566e-176
WBGene00044707	1715.58	6.08623	0.218653	27.8352	1.62945e-170	4.53349e-168
WBGene00012456	2307.28	3.24256	0.116764	27.7702	9.92549e-170	2.72366e-167
WBGene00194645	2921.84	7.67461	0.276438	27.7625	1.23108e-169	3.33257e-167
WBGene00009898	6793.08	9.40334	0.339001	27.7384	2.4062e-169	6.42681e-167
WBGene00013634	22145.4	4.72223	0.171062	27.6053	9.5997e-168	2.53028e-165
WBGene00004809	22577.2	2.0838	0.0756299	27.5525	4.12663e-167	1.07357e-164
WBGene00004811	4296.11	4.59518	0.167856	27.3757	5.34113e-165	1.37171e-162
WBGene00020637	1017.16	4.60774	0.168794	27.2981	4.46919e-164	1.13325e-161
WBGene00194902	11916.3	6.4093	0.236517	27.0987	1.01974e-161	2.55344e-159
WBGene00206484	1388.67	3.59452	0.134064	26.812	2.33987e-158	5.78669e-156
WBGene00018921	1304.47	4.20087	0.157094	26.7412	1.56291e-157	3.81808e-155
WBGene00011539	1937.95	6.87498	0.257511	26.6978	4.99205e-157	1.20483e-154
WBGene00016555	2691.49	2.60447	0.0976053	26.6837	7.27831e-157	1.7357e-154
WBGene00018614	3369.5	2.83244	0.106315	26.642	2.21644e-156	5.2235e-154
WBGene00202499	2484.68	6.52135	0.244915	26.627	3.30176e-156	7.6908e-154
WBGene00003415	5223.54	2.31534	0.087518	26.4556	3.14426e-154	7.23974e-152
WBGene00013019	2903.71	4.42294	0.168238	26.2897	2.51465e-152	5.72425e-150
WBGene00235271	1586.74	4.13455	0.157957	26.1751	5.10723e-151	1.14953e-148
WBGene00016717	1980.38	3.77153	0.145035	26.0043	4.4249e-149	9.84885e-147
WBGene00010545	2955.32	2.59367	0.100596	25.783	1.3763e-146	3.02968e-144
WBGene00235307	1397.11	7.21511	0.284985	25.3175	2.05032e-141	4.46435e-139
WBGene00008842	2804.54	9.6691	0.382587	25.273	6.33435e-141	1.36441e-138
WBGene00008099	1290.88	6.51116	0.257949	25.2421	1.383e-140	2.94727e-138
WBGene00022713	2364.95	7.19638	0.285985	25.1635	1.0052e-139	2.11959e-137
WBGene00022547	2480.63	7.30915	0.292533	24.9858	8.73223e-138	1.82212e-135
WBGene00009052	2428.62	2.9189	0.117134	24.9193	4.60065e-137	9.50105e-135
WBGene00010686	4630.95	3.46968	0.139395	24.891	9.30523e-137	1.90206e-134
WBGene00007146	1139.41	5.29394	0.216453	24.4576	4.17372e-132	8.44525e-130
WBGene00045416	7192.61	4.67771	0.193634	24.1575	6.23292e-129	1.24858e-126
WBGene00007662	1824.9	7.44199	0.308693	24.1081	2.05813e-128	4.08203e-126
WBGene00009170	3681.13	4.66639	0.193716	24.0888	3.27625e-128	6.43429e-126
WBGene00008858	1844.23	8.57086	0.356451	24.045	9.4205e-128	1.83215e-125
WBGene00013569	1019.75	5.33422	0.222782	23.9437	1.07543e-126	2.07145e-124
WBGene00045338	1346.4	4.84108	0.204098	23.7193	2.27764e-124	4.34529e-122
WBGene00022548	1338.15	7.63401	0.321933	23.7131	2.64375e-124	4.99619e-122
WBGene00015829	1293.45	7.79846	0.333042	23.4158	2.94762e-121	5.51838e-119
WBGene00019058	1412	3.03325	0.129938	23.3438	1.59317e-120	2.95504e-118
WBGene00009389	2065.5	-2.3811	0.102957	-23.1271	2.47271e-118	4.54435e-116
WBGene00008053	3493.43	2.37317	0.102896	23.0637	1.0728e-117	1.95367e-115
WBGene00023483	1321.53	5.46047	0.23683	23.0565	1.2662e-117	2.2851e-115
WBGene00009840	1592.67	2.809	0.121964	23.0314	2.25971e-117	4.04165e-115
WBGene00044014	1577.17	7.52768	0.328706	22.901	4.54225e-116	8.05225e-114
WBGene00019579	4620.09	4.15212	0.183784	22.5925	5.1412e-113	9.03408e-111
WBGene00008269	1503.93	7.65085	0.339381	22.5435	1.55439e-112	2.70761e-110
WBGene00045475	808.016	5.37189	0.2388	22.4954	4.60536e-112	7.95298e-110
WBGene00005582	1546.14	7.29074	0.325939	22.3684	7.99455e-111	1.36878e-108
WBGene00009077	1151.7	6.2371	0.279738	22.2963	4.01763e-110	6.82045e-108
WBGene00044783	2438.47	2.76719	0.124725	22.1863	4.65671e-109	7.83892e-107
WBGene00020946	18811.3	-2.89935	0.130888	-22.1514	1.01198e-108	1.68932e-106
WBGene00012525	906.074	4.24783	0.192125	22.1097	2.55114e-108	4.22351e-106
WBGene00018354	593.978	4.14716	0.188615	21.9875	3.79295e-107	6.22791e-105
WBGene00017839	1811.39	6.72375	0.305876	21.9819	4.29065e-107	6.98783e-105
WBGene00013754	1719.7	8.66125	0.394395	21.9609	6.82108e-107	1.10193e-104
WBGene00195165	2469.55	8.02649	0.367182	21.8597	6.28111e-106	1.00659e-103
WBGene00012058	979.799	5.9751	0.273394	21.8553	6.9211e-106	1.10034e-103
WBGene00013294	2067	8.10477	0.371985	21.7879	3.02421e-105	4.77016e-103
WBGene00007674	7854.74	4.89554	0.227712	21.4988	1.59822e-102	2.50121e-100
WBGene00015747	1481.78	2.27014	0.106481	21.3197	7.4534e-101	1.15742e-98
WBGene00018903	1106.95	5.7351	0.270758	21.1816	1.41055e-99	2.17355e-97
WBGene00019314	992.735	5.5461	0.262475	21.13	4.21405e-99	6.44396e-97
WBGene00021743	1563.88	7.06804	0.335616	21.0599	1.85538e-98	2.81567e-96
WBGene00020875	1242.9	8.12004	0.387494	20.9553	1.68001e-97	2.53038e-95
WBGene00020358	1916.83	2.27124	0.108806	20.8742	9.1915e-97	1.37406e-94
WBGene00007465	884.618	6.77884	0.325218	20.844	1.72696e-96	2.56256e-94
WBGene00020364	780.139	4.3864	0.210547	20.8333	2.15934e-96	3.18058e-94
WBGene00021186	2496.03	3.41691	0.164062	20.8269	2.46746e-96	3.6079e-94
WBGene00015828	1290.26	8.41605	0.40541	20.7594	1.00893e-95	1.46456e-93
WBGene00206517	808.159	5.82035	0.280464	20.7526	1.16178e-95	1.6743e-93
WBGene00017530	1034.96	3.74603	0.180707	20.7299	1.86263e-95	2.66516e-93
WBGene00020981	2126.85	4.04487	0.199812	20.2434	4.06162e-91	5.77038e-89
WBGene00021518	2490.43	2.37506	0.118758	19.9991	5.60243e-89	7.90337e-87
WBGene00018232	4785.08	-1.89228	0.0948444	-19.9514	1.45832e-88	2.04288e-86
WBGene00044527	4088.41	2.84142	0.142519	19.9372	1.93651e-88	2.6939e-86
WBGene00006718	1226.24	3.55854	0.179986	19.7712	5.27323e-87	7.28506e-85
WBGene00016766	7162.14	2.58007	0.130659	19.7466	8.57617e-87	1.1767e-84
WBGene00077629	708.8	6.78509	0.343897	19.73	1.19075e-86	1.62267e-84
WBGene00022549	1574.37	3.99179	0.202379	19.7243	1.33341e-86	1.80479e-84
WBGene00020227	807.457	7.07973	0.361001	19.6114	1.23615e-85	1.66192e-83
WBGene00022569	2972.7	2.63553	0.135246	19.4869	1.4171e-84	1.89249e-82
WBGene00009595	10340.4	1.36285	0.0706498	19.2902	6.48964e-83	8.6093e-81
WBGene00012398	2289.77	2.52853	0.131082	19.2896	6.56298e-83	8.64932e-81
WBGene00044182	5896.46	5.33098	0.277119	19.2372	1.80848e-82	2.36781e-80
WBGene00020451	996.238	3.15812	0.164186	19.235	1.8853e-82	2.45235e-80
WBGene00009169	735.507	3.83426	0.199394	19.2296	2.09399e-82	2.70624e-80
WBGene00015834	862.666	7.98456	0.417122	19.142	1.12812e-81	1.44863e-79
WBGene00015152	1287.71	4.12682	0.216841	19.0316	9.34153e-81	1.19191e-78
WBGene00019699	1177.18	3.65051	0.192827	18.9315	6.27801e-80	7.95956e-78
WBGene00020080	478.876	5.18522	0.274383	18.8978	1.19011e-79	1.49939e-77
WBGene00004323	2849.47	1.73311	0.0922285	18.7915	8.86263e-79	1.10271e-76
WBGene00017498	748.549	-6.56313	0.349257	-18.7917	8.83531e-79	1.10271e-76
WBGene00003868	2359.7	1.89489	0.100968	18.7672	1.40039e-78	1.73164e-76
WBGene00007467	1686.88	9.21286	0.492719	18.698	5.13963e-78	6.31639e-76
WBGene00015600	1077.31	6.96164	0.372508	18.6886	6.13426e-78	7.49278e-76
WBGene00020546	763.983	7.70678	0.415442	18.5508	8.032e-77	9.75134e-75
WBGene00043702	589.018	3.19807	0.172602	18.5286	1.21476e-76	1.46591e-74
WBGene00004149	789.737	5.55178	0.300406	18.4809	2.9422e-76	3.52923e-74
WBGene00023485	1773.05	-2.42356	0.131481	-18.4328	7.1654e-76	8.54388e-74
WBGene00008068	1028.6	7.95647	0.432274	18.4061	1.17464e-75	1.39233e-73
WBGene00011707	20545.6	2.34827	0.127747	18.3821	1.82651e-75	2.15227e-73
WBGene00020326	971.805	3.10149	0.169557	18.2917	9.62891e-75	1.12799e-72
WBGene00017711	989.279	3.50579	0.193643	18.1044	2.94395e-73	3.42868e-71
WBGene00020228	876.613	5.98639	0.332399	18.0096	1.63729e-72	1.89585e-70
WBGene00044523	397.886	5.14487	0.287197	17.9141	9.15613e-72	1.05411e-69
WBGene00022572	562.962	3.94754	0.220596	17.8949	1.29224e-71	1.47921e-69
WBGene00044181	1013.72	4.34623	0.243072	17.8804	1.67659e-71	1.90826e-69
WBGene00015455	8648.46	2.92466	0.16367	17.8693	2.04705e-71	2.31675e-69
WBGene00007661	510.781	6.51831	0.365521	17.8329	3.92208e-71	4.41388e-69
WBGene00022200	2599.41	-1.48298	0.0837529	-17.7066	3.72816e-70	4.17221e-68
WBGene00017427	831.071	-2.06225	0.116868	-17.646	1.09246e-69	1.21579e-67
WBGene00015100	399.079	5.60967	0.321917	17.4258	5.25223e-68	5.81286e-66
WBGene00019973	530.443	4.03989	0.234861	17.2012	2.60283e-66	2.86482e-64
WBGene00043983	1619.22	-1.83033	0.106445	-17.1951	2.89162e-66	3.1653e-64
WBGene00044362	407.01	4.23036	0.246109	17.189	3.21014e-66	3.49486e-64
WBGene00020887	1720.62	2.21234	0.129154	17.1294	8.95268e-66	9.69406e-64
WBGene00015382	621.668	3.06344	0.179609	17.0561	3.14672e-65	3.38899e-63
WBGene00011160	509.442	3.75501	0.220451	17.0333	4.64799e-65	4.97907e-63
WBGene00194888	382.096	5.4099	0.318464	16.9875	1.01639e-64	1.083e-62
WBGene00195067	1447.75	-1.76175	0.104835	-16.8049	2.24569e-63	2.38019e-61
WBGene00000522	5047.7	1.45036	0.0873693	16.6004	6.92541e-62	7.30157e-60
WBGene00006894	486.477	4.57509	0.27781	16.4684	6.18834e-61	6.49031e-59
WBGene00012101	3696.72	2.21075	0.134391	16.4501	8.37238e-61	8.73518e-59
WBGene00021179	900.827	8.05091	0.490727	16.4061	1.7302e-60	1.79582e-58
WBGene00010508	1198.26	2.84456	0.17356	16.3895	2.27357e-60	2.34763e-58
WBGene00007787	4337.72	1.54524	0.0943436	16.3789	2.70767e-60	2.78154e-58
WBGene00007654	538.834	4.25566	0.261259	16.289	1.18094e-59	1.20697e-57
WBGene00007586	5467.1	-1.08874	0.066912	-16.2713	1.57891e-59	1.60552e-57
WBGene00008873	1165.67	9.3479	0.574681	16.2662	1.71369e-59	1.73377e-57
WBGene00045207	1055.26	3.1387	0.193589	16.2132	4.06846e-59	4.09544e-57
WBGene00013837	408.64	5.24033	0.323244	16.2117	4.16951e-59	4.17619e-57
WBGene00012726	584.221	6.72922	0.4152	16.2072	4.48676e-59	4.47159e-57
WBGene00045415	1057.67	3.627	0.224379	16.1647	8.95299e-59	8.87853e-57
WBGene00008015	476.167	6.70571	0.416413	16.1035	2.41004e-58	2.37822e-56
WBGene00044206	96777.4	1.69771	0.105454	16.099	2.59111e-58	2.54437e-56
WBGene00206354	1874.75	2.06231	0.128465	16.0535	5.39978e-58	5.27651e-56
WBGene00017415	424.878	6.41633	0.400017	16.0402	6.69877e-58	6.51407e-56
WBGene00022382	5380.86	3.22536	0.2017	15.9908	1.48017e-57	1.43241e-55
WBGene00016920	2933.54	1.65474	0.104126	15.8916	7.24032e-57	6.97298e-55
WBGene00002021	4781.89	1.94002	0.122141	15.8834	8.25663e-57	7.91372e-55
WBGene00019047	614.015	2.44911	0.154625	15.839	1.67507e-56	1.59786e-54
WBGene00008303	382.542	3.94758	0.249311	15.8339	1.81514e-56	1.72327e-54
WBGene00007470	433.511	6.61209	0.417916	15.8216	2.20913e-56	2.08742e-54
WBGene00014944	416.858	4.71741	0.298681	15.7942	3.41323e-56	3.21004e-54
WBGene00016527	379.327	6.16003	0.390048	15.793	3.47515e-56	3.253e-54
WBGene00044207	461.467	5.1216	0.324307	15.7924	3.50773e-56	3.26823e-54
WBGene00015491	808.1	5.88463	0.374291	15.7221	1.06779e-55	9.90277e-54
WBGene00044760	567.928	3.40342	0.217265	15.6648	2.63264e-55	2.43028e-53
WBGene00004402	351.358	5.90567	0.377186	15.6572	2.96685e-55	2.72624e-53
WBGene00008265	866.429	1.9455	0.125025	15.5609	1.34136e-54	1.22694e-52
WBGene00022870	507.004	3.47107	0.223851	15.5062	3.15104e-54	2.86916e-52
WBGene00014759	314.198	5.0662	0.327117	15.4874	4.21919e-54	3.82438e-52
WBGene00008067	1498.22	10.0667	0.655281	15.3624	2.92704e-53	2.64119e-51
WBGene00022013	1255.35	2.42031	0.157727	15.345	3.82792e-53	3.43861e-51
WBGene00000786	6591.47	-2.00884	0.131677	-15.2559	1.50503e-52	1.34592e-50
WBGene00004993	1701	-2.37458	0.156004	-15.2212	2.55719e-52	2.27669e-50
WBGene00000841	1405.02	3.09516	0.203569	15.2044	3.30433e-52	2.92887e-50
WBGene00016912	832.426	3.66264	0.241918	15.14	8.82144e-52	7.78463e-50
WBGene00045457	1808.48	2.79244	0.184491	15.1359	9.38165e-52	8.24268e-50
WBGene00007811	1439.92	-1.77612	0.117751	-15.0837	2.07244e-51	1.81289e-49
WBGene00015110	525.67	3.21592	0.214373	15.0015	7.1762e-51	6.25016e-49
WBGene00009835	447.417	3.9375	0.262596	14.9945	7.97494e-51	6.91575e-49
WBGene00017101	769.299	2.65304	0.176997	14.9892	8.64207e-51	7.46198e-49
WBGene00022673	2202.18	1.702	0.11485	14.8194	1.09801e-49	9.44006e-48
WBGene00015456	372.366	4.25282	0.288144	14.7593	2.67865e-49	2.2931e-47
WBGene00016639	296.017	4.85467	0.329107	14.751	3.03049e-49	2.58327e-47
WBGene00020549	2652.47	1.78074	0.120742	14.7483	3.15297e-49	2.67628e-47
WBGene00022781	23912.3	-1.29442	0.087868	-14.7314	4.05194e-49	3.42483e-47
WBGene00009168	628.207	2.99349	0.203322	14.7229	4.59439e-49	3.86701e-47
WBGene00017429	3853.56	-1.20842	0.0823537	-14.6736	9.51608e-49	7.97599e-47
WBGene00016061	6302.47	-1.81396	0.12366	-14.6689	1.02014e-48	8.51477e-47
WBGene00016900	2962.01	-2.01639	0.137867	-14.6257	1.92665e-48	1.60143e-46
WBGene00018102	1246.49	2.29357	0.157402	14.5714	4.27213e-48	3.53633e-46
WBGene00017490	1926.94	-5.13853	0.353006	-14.5565	5.31241e-48	4.3614e-46
WBGene00017500	1926.94	-5.13853	0.353006	-14.5565	5.31241e-48	4.3614e-46
WBGene00001395	5090.44	-1.53061	0.105667	-14.4852	1.50388e-47	1.22962e-45
WBGene00021193	354.684	6.09808	0.423494	14.3994	5.2167e-47	4.248e-45
WBGene00006707	3347.05	1.50208	0.104402	14.3875	6.20028e-47	5.0285e-45
WBGene00235311	717.368	5.59862	0.391241	14.3099	1.89856e-46	1.53355e-44
WBGene00015599	273.1	3.79591	0.267937	14.1672	1.46228e-45	1.1764e-43
WBGene00010174	145081	-1.43117	0.101099	-14.1561	1.71357e-45	1.37305e-43
WBGene00016425	410.927	3.4428	0.244723	14.0681	5.96204e-45	4.75823e-43
WBGene00011130	308.928	4.59047	0.327992	13.9957	1.65651e-44	1.31679e-42
WBGene00011168	602.363	3.08003	0.220081	13.995	1.67312e-44	1.32474e-42
WBGene00007726	1560.14	1.81266	0.129658	13.9803	2.05495e-44	1.62066e-42
WBGene00044013	729.463	8.89582	0.637982	13.9437	3.43786e-44	2.70068e-42
WBGene00000107	10890.4	-1.73729	0.125185	-13.8778	8.63603e-44	6.7577e-42
WBGene00019472	324.974	-2.84106	0.205184	-13.8464	1.33695e-43	1.04209e-41
WBGene00019368	2486.83	-3.05361	0.222064	-13.751	5.02057e-43	3.89814e-41
WBGene00011580	2122.47	1.57575	0.115087	13.6918	1.13584e-42	8.785e-41
WBGene00008341	5839.33	-2.37022	0.173224	-13.6829	1.28426e-42	9.89472e-41
WBGene00202498	3041.08	2.92054	0.213669	13.6686	1.56451e-42	1.20078e-40
WBGene00044663	3288.85	2.4438	0.179123	13.6431	2.21804e-42	1.69587e-40
WBGene00008352	1612.29	2.39367	0.175504	13.6388	2.35411e-42	1.79306e-40
WBGene00010206	573.839	8.03248	0.589085	13.6355	2.46232e-42	1.86838e-40
WBGene00044711	3509.01	10.8999	0.800057	13.6239	2.88768e-42	2.18287e-40
WBGene00016332	14753.7	-1.02456	0.0755851	-13.555	7.39816e-42	5.57142e-40
WBGene00002013	12904.5	-1.79122	0.1326	-13.5085	1.39383e-41	1.04574e-39
WBGene00000789	10481.5	-1.40078	0.103783	-13.4972	1.62386e-41	1.21377e-39
WBGene00044278	1051.27	2.73577	0.203945	13.4142	4.99041e-41	3.71628e-39
WBGene00016218	1336.59	2.15991	0.161048	13.4116	5.17144e-41	3.83682e-39
WBGene00017445	6239.27	1.65249	0.123351	13.3966	6.33221e-41	4.68069e-39
WBGene00020639	374.528	5.58844	0.418233	13.362	1.00789e-40	7.42279e-39
WBGene00014673	364.437	5.99705	0.449101	13.3535	1.13072e-40	8.29694e-39
WBGene00044085	357.799	6.33661	0.475267	13.3327	1.49332e-40	1.09176e-38
WBGene00023209	30333.2	1.16386	0.0874612	13.3072	2.10189e-40	1.53109e-38
WBGene00011399	954.621	1.70546	0.128329	13.2898	2.65166e-40	1.92457e-38
WBGene00012339	3046.21	-1.35029	0.101962	-13.2431	4.94507e-40	3.57616e-38
WBGene00013961	950.202	1.54691	0.11726	13.1921	9.74055e-40	7.0188e-38
WBGene00021236	2120.5	-4.47773	0.339888	-13.1741	1.23628e-39	8.87642e-38
WBGene00010584	387.873	3.86564	0.293492	13.1712	1.28578e-39	9.19884e-38
WBGene00016763	6026.85	1.13968	0.0865328	13.1705	1.2978e-39	9.25179e-38
WBGene00044457	751.986	2.56593	0.194878	13.1668	1.36188e-39	9.67417e-38
WBGene00014138	204.578	-4.37979	0.332904	-13.1563	1.56522e-39	1.10793e-37
WBGene00015259	307.36	6.19454	0.472002	13.124	2.40038e-39	1.69312e-37
WBGene00009675	485.385	5.17318	0.395859	13.0682	5.00084e-39	3.51497e-37
WBGene00019931	359.025	3.06765	0.235775	13.0109	1.06021e-38	7.4259e-37
WBGene00021405	384.233	3.33666	0.256875	12.9894	1.40436e-38	9.76809e-37
WBGene00021409	384.233	3.33666	0.256875	12.9894	1.40436e-38	9.76809e-37
WBGene00022893	2069.1	-1.11834	0.0864202	-12.9407	2.65042e-38	1.83713e-36
WBGene00007469	275.482	6.87375	0.5312	12.94	2.67498e-38	1.84777e-36
WBGene00009226	1185.03	-2.04995	0.158526	-12.9314	2.99492e-38	2.06166e-36
WBGene00022597	18647.3	-2.58724	0.200146	-12.9268	3.17942e-38	2.18117e-36
WBGene00021167	2484.74	-2.59604	0.203121	-12.7808	2.10028e-37	1.43593e-35
WBGene00015402	3395.69	-1.65413	0.129516	-12.7716	2.36239e-37	1.60964e-35
WBGene00022028	506.551	3.61815	0.283684	12.7542	2.95545e-37	2.0069e-35
WBGene00016420	320.446	5.18688	0.407161	12.7391	3.5836e-37	2.42522e-35
WBGene00001506	1140.49	1.45576	0.114795	12.6814	7.49866e-37	5.05768e-35
WBGene00020276	741.384	-1.67546	0.132917	-12.6053	1.97432e-36	1.32717e-34
WBGene00015832	317.077	6.61119	0.524634	12.6015	2.07107e-36	1.38755e-34
WBGene00008009	331.867	7.46862	0.593673	12.5804	2.70767e-36	1.808e-34
WBGene00014046	691.58	4.22196	0.336902	12.5317	5.00608e-36	3.33162e-34
WBGene00000830	14846.2	-1.8531	0.148262	-12.4988	7.57865e-36	5.027e-34
WBGene00018352	283.855	3.24809	0.260548	12.4664	1.13884e-35	7.52915e-34
WBGene00019576	191.442	4.31302	0.347363	12.4165	2.12767e-35	1.40203e-33
WBGene00018823	2503.38	2.38685	0.192237	12.4162	2.13508e-35	1.40229e-33
WBGene00022479	455.209	3.15975	0.254656	12.4079	2.36699e-35	1.54952e-33
WBGene00195240	1227.8	3.78305	0.305065	12.4008	2.5876e-35	1.68843e-33
WBGene00007650	784.768	-1.43127	0.115521	-12.3897	2.97172e-35	1.92652e-33
WBGene00015393	4024.99	-1.32176	0.10668	-12.3899	2.96283e-35	1.92652e-33
WBGene00011801	1863.58	-2.5076	0.202421	-12.3881	3.03217e-35	1.95937e-33
WBGene00008617	485.514	3.1387	0.254061	12.3541	4.62646e-35	2.97998e-33
WBGene00016721	10702.9	-1.7137	0.138723	-12.3534	4.6685e-35	2.99742e-33
WBGene00045188	585.741	2.49483	0.201977	12.3521	4.74824e-35	3.03888e-33
WBGene00017930	337.035	3.13275	0.253772	12.3447	5.20061e-35	3.31779e-33
WBGene00019619	8765.08	-2.56784	0.208191	-12.334	5.94073e-35	3.77793e-33
WBGene00012268	364.3	3.77024	0.30602	12.3202	7.04848e-35	4.4682e-33
WBGene00020449	1344.11	1.50933	0.122965	12.2744	1.24258e-34	7.85215e-33
WBGene00015549	2001.14	2.21622	0.181049	12.241	1.87692e-34	1.18234e-32
WBGene00010657	352.382	3.10275	0.255415	12.1479	5.88847e-34	3.69774e-32
WBGene00008102	280.526	3.77417	0.310915	12.1389	6.57031e-34	4.11302e-32
WBGene00206359	326.622	4.23136	0.348609	12.1378	6.65566e-34	4.15346e-32
WBGene00022478	611.259	2.49657	0.206023	12.1179	8.48666e-34	5.27965e-32
WBGene00013636	441629	2.69221	0.225661	11.9303	8.22441e-33	5.10066e-31
WBGene00003678	4378.6	-0.889428	0.074893	-11.876	1.57755e-32	9.75352e-31
WBGene00013035	1594.53	-2.25239	0.189973	-11.8564	1.99355e-32	1.22876e-30
WBGene00009971	644.379	2.14345	0.181115	11.8347	2.58117e-32	1.58607e-30
WBGene00015676	1446.53	1.68357	0.142302	11.831	2.69955e-32	1.65374e-30
WBGene00012593	28209.1	1.76611	0.149294	11.8298	2.73814e-32	1.67227e-30
WBGene00195177	220.28	6.21364	0.525304	11.8287	2.77566e-32	1.69003e-30
WBGene00002005	47128.4	1.81607	0.154087	11.786	4.60849e-32	2.79749e-30
WBGene00021404	366.293	2.13013	0.180969	11.7707	5.5267e-32	3.33467e-30
WBGene00021408	366.293	2.13013	0.180969	11.7707	5.5267e-32	3.33467e-30
WBGene00017705	438.077	4.68217	0.398038	11.7631	6.04622e-32	3.63717e-30
WBGene00044759	233.351	3.9813	0.33853	11.7606	6.232e-32	3.73771e-30
WBGene00005005	1785.9	1.99145	0.169375	11.7577	6.44945e-32	3.85658e-30
WBGene00018346	3199.51	1.3272	0.112973	11.7479	7.23903e-32	4.31584e-30
WBGene00009895	25988.6	2.60019	0.221456	11.7414	7.82194e-32	4.64953e-30
WBGene00009166	475.675	2.76029	0.235912	11.7005	1.26734e-31	7.51108e-30
WBGene00007331	5099.98	-3.52228	0.301423	-11.6855	1.51172e-31	8.93296e-30
WBGene00021852	911.996	-1.96762	0.168589	-11.6711	1.79083e-31	1.05512e-29
WBGene00012505	281.509	3.13875	0.268972	11.6694	1.82651e-31	1.07298e-29
WBGene00000726	1273.41	-1.92844	0.165354	-11.6625	1.98031e-31	1.15993e-29
WBGene00194769	827.713	-1.77328	0.152201	-11.6509	2.27014e-31	1.32582e-29
WBGene00021339	488.307	2.82958	0.243711	11.6104	3.64983e-31	2.12539e-29
WBGene00017582	6854.11	-0.839569	0.0724289	-11.5916	4.54412e-31	2.63849e-29
WBGene00001336	4163.21	1.13855	0.0985399	11.5542	7.02756e-31	4.06867e-29
WBGene00000543	1090.82	1.66631	0.144554	11.5273	9.61465e-31	5.55045e-29
WBGene00022561	259.568	2.88589	0.251633	11.4687	1.89551e-30	1.09112e-28
WBGene00010491	3912.9	1.5423	0.134793	11.442	2.57826e-30	1.47988e-28
WBGene00011330	494.838	-2.2729	0.198854	-11.43	2.96047e-30	1.69441e-28
WBGene00017660	24995.5	-1.32905	0.116426	-11.4154	3.50394e-30	1.99974e-28
WBGene00019245	1392.66	1.1771	0.103229	11.4028	4.04901e-30	2.30425e-28
WBGene00015403	308.521	2.86475	0.251291	11.4001	4.17461e-30	2.36381e-28
WBGene00017390	8302.05	-1.35298	0.118681	-11.4001	4.17725e-30	2.36381e-28
WBGene00020446	3817.29	-1.02479	0.0901951	-11.3619	6.47115e-30	3.65155e-28
WBGene00004287	245.757	6.05444	0.534447	11.3284	9.48977e-30	5.33986e-28
WBGene00003474	1371.98	-1.4191	0.125356	-11.3206	1.03792e-29	5.82396e-28
WBGene00018400	5884.77	-0.968517	0.0856215	-11.3116	1.14964e-29	6.43286e-28
WBGene00022570	363.514	3.5086	0.310315	11.3066	1.21724e-29	6.79216e-28
WBGene00219216	696.717	2.30748	0.205079	11.2517	2.27223e-29	1.26437e-27
WBGene00000782	273.939	-4.08853	0.364003	-11.2321	2.83586e-29	1.57363e-27
WBGene00045272	53856.8	1.15983	0.1037	11.1845	4.85804e-29	2.68829e-27
WBGene00016219	1224.09	1.96575	0.175991	11.1696	5.74512e-29	3.17042e-27
WBGene00020297	46709.8	-0.754607	0.0675809	-11.166	5.98261e-29	3.29241e-27
WBGene00011733	10906.3	-1.86889	0.167931	-11.1289	9.07239e-29	4.97912e-27
WBGene00019421	2982.22	-1.66651	0.149979	-11.1117	1.10075e-28	6.02464e-27
WBGene00002057	2643.91	2.02485	0.182458	11.0976	1.28863e-28	7.03377e-27
WBGene00009773	5073.9	-2.30341	0.208376	-11.0541	2.09405e-28	1.13989e-26
WBGene00007404	668.424	-2.18428	0.197917	-11.0364	2.55079e-28	1.38476e-26
WBGene00008850	268.328	2.88265	0.261715	11.0144	3.25579e-28	1.7627e-26
WBGene00017272	8353.01	-0.967408	0.0879184	-11.0035	3.67708e-28	1.98542e-26
WBGene00010821	193.611	4.06226	0.369222	11.0022	3.72938e-28	2.00825e-26
WBGene00012244	11529.2	-0.844338	0.0769044	-10.9791	4.81907e-28	2.58809e-26
WBGene00007471	291.319	7.80015	0.712886	10.9416	7.2864e-28	3.9027e-26
WBGene00007694	719.147	1.95009	0.178363	10.9333	7.99146e-28	4.26893e-26
WBGene00008900	1734.77	1.51315	0.138598	10.9176	9.5012e-28	5.06192e-26
WBGene00015833	231.852	5.14284	0.472667	10.8805	1.42853e-27	7.59053e-26
WBGene00021531	867.684	-1.34872	0.124051	-10.8724	1.56101e-27	8.27255e-26
WBGene00012911	1636.56	-1.67803	0.154465	-10.8635	1.71992e-27	9.09059e-26
WBGene00020459	275.657	3.24658	0.29932	10.8465	2.07159e-27	1.09205e-25
WBGene00006986	5144.49	1.79669	0.166122	10.8155	2.90607e-27	1.52793e-25
WBGene00002083	5639.77	1.32657	0.122686	10.8127	2.99665e-27	1.57144e-25
WBGene00021888	2877.07	0.865853	0.0801545	10.8023	3.3571e-27	1.75586e-25
WBGene00022700	210.554	3.24091	0.300286	10.7928	3.72442e-27	1.94291e-25
WBGene00015221	236.108	5.0039	0.464186	10.7799	4.28151e-27	2.22772e-25
WBGene00006212	162.316	6.39204	0.593527	10.7696	4.79179e-27	2.48676e-25
WBGene00019273	523.848	2.3692	0.220112	10.7636	5.11419e-27	2.64722e-25
WBGene00050904	378.011	-2.04332	0.189913	-10.7593	5.35941e-27	2.767e-25
WBGene00019590	1033.97	1.71324	0.159937	10.712	8.94282e-27	4.60521e-25
WBGene00044779	4614.52	-0.924792	0.0863675	-10.7076	9.37109e-27	4.81338e-25
WBGene00012093	214.313	7.18384	0.671367	10.7003	1.01437e-26	5.19689e-25
WBGene00015716	931.624	1.56302	0.1461	10.6983	1.0363e-26	5.29568e-25
WBGene00014755	576.487	2.23128	0.209245	10.6634	1.50904e-26	7.69189e-25
WBGene00008615	354.565	3.15855	0.296428	10.6554	1.64536e-26	8.36547e-25
WBGene00017641	1156.91	1.46233	0.137319	10.6491	1.75986e-26	8.92495e-25
WBGene00000932	6095.37	-1.41871	0.133758	-10.6065	2.7788e-26	1.40568e-24
WBGene00005931	219.982	3.17982	0.299815	10.6059	2.79668e-26	1.41116e-24
WBGene00015052	2619.23	-2.53382	0.238913	-10.6056	2.80572e-26	1.41217e-24
WBGene00009809	4746.25	-1.03084	0.097489	-10.5739	3.93664e-26	1.97641e-24
WBGene00003064	3430.08	-0.842824	0.0797418	-10.5694	4.13094e-26	2.06877e-24
WBGene00014162	254.599	7.18127	0.681834	10.5323	6.13203e-26	3.06326e-24
WBGene00007440	4908.22	1.69416	0.16097	10.5247	6.64865e-26	3.31308e-24
WBGene00022565	141.49	4.7158	0.449484	10.4916	9.44266e-26	4.69368e-24
WBGene00008671	261.564	4.75018	0.454318	10.4556	1.38085e-25	6.84685e-24
WBGene00003699	1173.17	-1.07554	0.103342	-10.4076	2.28973e-25	1.13254e-23
WBGene00010238	889.385	-1.56332	0.150273	-10.4032	2.39849e-25	1.18341e-23
WBGene00016424	2041.9	2.33884	0.225061	10.392	2.69556e-25	1.32672e-23
WBGene00044208	168.547	5.61932	0.542166	10.3646	3.59407e-25	1.76462e-23
WBGene00019349	204.931	4.7026	0.454695	10.3423	4.5338e-25	2.22056e-23
WBGene00011848	276.636	8.06179	0.779761	10.3388	4.70383e-25	2.29822e-23
WBGene00004173	2314.92	1.06782	0.103296	10.3375	4.77026e-25	2.32501e-23
WBGene00206393	12403.8	11.5104	1.1144	10.3288	5.22234e-25	2.53918e-23
WBGene00013562	468.104	2.15362	0.208756	10.3165	5.93664e-25	2.87948e-23
WBGene00009393	1024.75	2.22295	0.215488	10.3159	5.97032e-25	2.88883e-23
WBGene00020577	2520.07	-1.70373	0.165356	-10.3034	6.80058e-25	3.28263e-23
WBGene00015067	1772.48	-1.24847	0.121202	-10.3008	6.98772e-25	3.36486e-23
WBGene00004509	3382.67	2.47127	0.241173	10.2469	1.22257e-24	5.87305e-23
WBGene00013635	379.027	4.23447	0.414927	10.2053	1.87669e-24	8.99375e-23
WBGene00000133	534.757	-1.96883	0.193043	-10.1989	2.00566e-24	9.58888e-23
WBGene00018997	617.821	2.52876	0.248169	10.1897	2.20488e-24	1.05163e-22
WBGene00003989	8828.21	1.04016	0.10215	10.1827	2.36953e-24	1.12747e-22
WBGene00008132	852.2	1.34867	0.132773	10.1577	3.06322e-24	1.45409e-22
WBGene00003596	16968.4	-0.635777	0.0626402	-10.1497	3.32495e-24	1.57459e-22
WBGene00219417	255.092	5.07113	0.500379	10.1346	3.8806e-24	1.8334e-22
WBGene00044215	236.262	5.32855	0.527946	10.093	5.93322e-24	2.79657e-22
WBGene00194708	575.266	2.46007	0.244373	10.0669	7.74129e-24	3.64022e-22
WBGene00008044	722.043	-2.12254	0.210894	-10.0645	7.93176e-24	3.72105e-22
WBGene00020401	561.892	-1.71183	0.170808	-10.0219	1.22102e-23	5.71484e-22
WBGene00012364	1345.18	-1.14131	0.113976	-10.0136	1.32847e-23	6.20327e-22
WBGene00020545	409.636	6.66982	0.66718	9.99703	1.57037e-23	7.31574e-22
WBGene00044960	327.948	-2.92536	0.292796	-9.99114	1.66661e-23	7.74606e-22
WBGene00015925	234.034	3.45374	0.345913	9.98441	1.78352e-23	8.27027e-22
WBGene00004827	1983.39	1.33033	0.133277	9.98168	1.83338e-23	8.48181e-22
WBGene00010503	2114.8	-0.808533	0.0811557	-9.96274	2.21869e-23	1.02407e-21
WBGene00019998	3599.12	-0.755785	0.0758927	-9.95859	2.31315e-23	1.06522e-21
WBGene00000966	912.352	-2.1776	0.218722	-9.95602	2.37388e-23	1.09068e-21
WBGene00011771	1574.64	0.923811	0.0928406	9.95051	2.50895e-23	1.1501e-21
WBGene00012666	4402.93	-0.731225	0.0736165	-9.93289	2.99458e-23	1.36957e-21
WBGene00007875	745.362	-3.03277	0.305335	-9.93257	3.00404e-23	1.37077e-21
WBGene00002008	4978.91	1.7602	0.177257	9.9302	3.07643e-23	1.40062e-21
WBGene00002012	4658.55	-1.53858	0.155276	-9.90865	3.81776e-23	1.73418e-21
WBGene00016898	3638.16	1.56214	0.157803	9.89929	4.1922e-23	1.89996e-21
WBGene00015113	149.11	4.18244	0.422621	9.89642	4.31427e-23	1.95087e-21
WBGene00019564	3958.74	1.70233	0.172107	9.89117	4.54704e-23	2.05149e-21
WBGene00219286	792.027	-1.74056	0.17605	-9.88672	4.75329e-23	2.13973e-21
WBGene00020373	3002.57	-1.06078	0.107323	-9.88398	4.88551e-23	2.19432e-21
WBGene00044245	17157.9	1.75874	0.178291	9.86444	5.93647e-23	2.66039e-21
WBGene00017667	1443.61	-1.28145	0.130141	-9.8466	7.09011e-23	3.17029e-21
WBGene00011847	226.292	7.79805	0.79292	9.83459	7.98891e-23	3.56423e-21
WBGene00219329	2587.96	-1.24555	0.126718	-9.82926	8.42383e-23	3.74991e-21
WBGene00044238	814.479	1.5752	0.160291	9.82713	8.60381e-23	3.82154e-21
WBGene00008857	15282.7	-0.847362	0.0865976	-9.78506	1.3052e-22	5.78448e-21
WBGene00219316	1208.63	-1.48511	0.151811	-9.78263	1.33687e-22	5.91173e-21
WBGene00015222	222.981	6.65175	0.68146	9.76102	1.65481e-22	7.30157e-21
WBGene00008212	175.607	4.34956	0.445628	9.7605	1.66329e-22	7.32286e-21
WBGene00016610	5833.4	-0.738923	0.0759119	-9.73395	2.16028e-22	9.49008e-21
WBGene00044605	3915.72	-0.847113	0.0871405	-9.72124	2.44792e-22	1.07301e-20
WBGene00202495	2271.31	3.8838	0.399728	9.71611	2.57441e-22	1.12599e-20
WBGene00008831	624.466	1.49174	0.154012	9.68589	3.46187e-22	1.51085e-20
WBGene00007070	740.317	-1.68836	0.174362	-9.68302	3.56034e-22	1.55045e-20
WBGene00017091	341.175	-1.99131	0.205667	-9.68218	3.58979e-22	1.55988e-20
WBGene00019986	837.035	-1.65541	0.171223	-9.66815	4.11752e-22	1.78533e-20
WBGene00009503	4746.75	-0.927399	0.0959447	-9.66598	4.20591e-22	1.81971e-20
WBGene00017334	1224.51	-2.33229	0.241506	-9.65729	4.57834e-22	1.97658e-20
WBGene00012187	2957.64	1.12822	0.116866	9.65402	4.72671e-22	2.03624e-20
WBGene00004502	2268.45	0.844553	0.0874856	9.65362	4.7449e-22	2.0397e-20
WBGene00016004	2173.06	1.43763	0.148965	9.65077	4.87867e-22	2.09271e-20
WBGene00000831	17754.1	-1.64506	0.170499	-9.64851	4.98764e-22	2.13488e-20
WBGene00002199	218.45	2.62005	0.272055	9.63059	5.93899e-22	2.53667e-20
WBGene00019246	2808.03	1.11818	0.116238	9.61978	6.59747e-22	2.81193e-20
WBGene00194717	398.394	3.13552	0.326298	9.60936	7.30046e-22	3.10494e-20
WBGene00044722	268.567	8.56767	0.891718	9.60805	7.39375e-22	3.13796e-20
WBGene00003778	3268.8	-1.29686	0.135308	-9.58448	9.29254e-22	3.93548e-20
WBGene00006627	1703.78	1.70436	0.178104	9.56949	1.0743e-21	4.54015e-20
WBGene00194951	4350.36	7.12942	0.745258	9.56638	1.10713e-21	4.66904e-20
WBGene00017928	2488.59	-0.835806	0.0875248	-9.54936	1.30503e-21	5.49209e-20
WBGene00022040	876.88	-2.96827	0.312585	-9.49589	2.18347e-21	9.16965e-20
WBGene00016169	393.537	2.38031	0.250954	9.48503	2.42306e-21	1.01546e-19
WBGene00016760	2785.77	-0.929661	0.0983562	-9.45199	3.32461e-21	1.39037e-19
WBGene00004986	7191.62	-2.51105	0.265987	-9.4405	3.70987e-21	1.54825e-19
WBGene00194651	1712.14	1.53618	0.162727	9.44025	3.71886e-21	1.54878e-19
WBGene00004320	6500.68	0.833086	0.0883501	9.42938	4.12529e-21	1.71448e-19
WBGene00015376	193.922	2.7092	0.287368	9.42763	4.19477e-21	1.73974e-19
WBGene00011102	5095.29	-1.13856	0.120861	-9.4204	4.49363e-21	1.85984e-19
WBGene00001852	16200.7	-1.36718	0.145455	-9.3993	5.49257e-21	2.26393e-19
WBGene00194815	1063.07	1.37975	0.146791	9.39942	5.48631e-21	2.26393e-19
WBGene00008400	535.106	1.35173	0.143923	9.39202	5.88623e-21	2.42121e-19
WBGene00008567	174.796	-3.06634	0.326876	-9.38074	6.55124e-21	2.68923e-19
WBGene00194746	103.773	5.19539	0.55623	9.34036	9.60078e-21	3.93298e-19
WBGene00023432	746.713	-1.59973	0.171481	-9.32887	1.07006e-20	4.37459e-19
WBGene00019070	238.613	2.23914	0.240077	9.32676	1.09153e-20	4.45325e-19
WBGene00022189	920.548	8.14794	0.87389	9.32377	1.1228e-20	4.57155e-19
WBGene00022552	270.577	3.19393	0.342892	9.31466	1.22338e-20	4.97094e-19
WBGene00013763	1181.92	1.37627	0.147967	9.30123	1.38825e-20	5.62944e-19
WBGene00001160	3679.48	-1.32056	0.142052	-9.29631	1.45405e-20	5.88433e-19
WBGene00016306	210.811	4.12524	0.444284	9.28514	1.61495e-20	6.5223e-19
WBGene00002063	626.764	1.4915	0.161564	9.23162	2.66563e-20	1.07441e-18
WBGene00003956	908.758	-1.53086	0.1659	-9.22762	2.76723e-20	1.11312e-18
WBGene00015398	2141.02	1.42669	0.154699	9.22234	2.90696e-20	1.16698e-18
WBGene00017475	1047.44	1.95627	0.212356	9.21225	3.19371e-20	1.27953e-18
WBGene00000191	941.578	2.43601	0.264768	9.20056	3.56073e-20	1.42372e-18
WBGene00019698	4684.51	-0.777897	0.0845847	-9.19666	3.6924e-20	1.47343e-18
WBGene00185118	3220.68	1.61974	0.176183	9.19351	3.80214e-20	1.51421e-18
WBGene00002274	2722.05	1.04904	0.114132	9.19147	3.87494e-20	1.54014e-18
WBGene00015605	319494	2.2392	0.243891	9.18114	4.26553e-20	1.69202e-18
WBGene00015551	11096.3	-0.772112	0.0841754	-9.17265	4.61545e-20	1.82721e-18
WBGene00012591	6426.21	1.45748	0.158909	9.1718	4.65182e-20	1.83797e-18
WBGene00016883	489.463	-1.30617	0.142474	-9.16778	4.82842e-20	1.904e-18
WBGene00021520	282.347	2.38061	0.259718	9.16615	4.90215e-20	1.92927e-18
WBGene00016073	6762.77	-0.57914	0.0632265	-9.15977	5.20094e-20	2.04285e-18
WBGene00013559	243.063	2.48634	0.271501	9.15778	5.29774e-20	2.0768e-18
WBGene00021195	278.854	2.12377	0.231946	9.15635	5.36848e-20	2.10042e-18
WBGene00018645	632.77	1.78917	0.195993	9.12873	6.93057e-20	2.7063e-18
WBGene00011411	3699.78	1.09461	0.119981	9.12323	7.292e-20	2.84189e-18
WBGene00010660	835.045	1.61483	0.177144	9.11594	7.79933e-20	3.03371e-18
WBGene00002269	26744.4	0.807747	0.0886174	9.115	7.86734e-20	3.05424e-18
WBGene00219368	455.797	1.78612	0.196046	9.1107	8.18542e-20	3.17157e-18
WBGene00009628	8054.96	-0.798705	0.087729	-9.10423	8.68787e-20	3.35328e-18
WBGene00013372	145.733	7.34346	0.806596	9.10427	8.68521e-20	3.35328e-18
WBGene00017756	4270.39	-0.92133	0.101216	-9.1026	8.81929e-20	3.39746e-18
WBGene00001828	948.292	2.3249	0.255448	9.10127	8.92855e-20	3.43295e-18
WBGene00021253	14909.6	-0.914057	0.100482	-9.09673	9.30933e-20	3.5725e-18
WBGene00015220	894.084	-1.07996	0.118842	-9.0874	1.01433e-19	3.88511e-18
WBGene00000064	9289.26	0.88649	0.0977103	9.07263	1.16173e-19	4.44119e-18
WBGene00017471	1566.35	2.0791	0.229278	9.06805	1.21161e-19	4.62304e-18
WBGene00001577	1925.89	1.44825	0.16017	9.04197	1.53873e-19	5.86003e-18
WBGene00015168	5229.1	0.989593	0.109936	9.00155	2.22546e-19	8.45929e-18
WBGene00015064	2712.63	-1.19567	0.132882	-8.99798	2.29905e-19	8.72245e-18
WBGene00019738	506.762	-1.44803	0.161027	-8.9925	2.4168e-19	9.15188e-18
WBGene00012404	675.401	-2.08651	0.232103	-8.98959	2.48153e-19	9.37923e-18
WBGene00017369	1751.3	-1.14699	0.127649	-8.98549	2.57583e-19	9.71733e-18
WBGene00018885	280.219	-2.20956	0.246082	-8.97894	2.73376e-19	1.02937e-17
WBGene00015487	6796.35	-0.866348	0.0966332	-8.96533	3.09343e-19	1.16262e-17
WBGene00018036	788.167	-1.16061	0.129557	-8.95829	3.29748e-19	1.23699e-17
WBGene00009897	197.493	2.85999	0.319314	8.95667	3.34642e-19	1.253e-17
WBGene00013144	20574.8	-0.788739	0.0880966	-8.95312	3.45587e-19	1.29157e-17
WBGene00015101	3730.13	-0.917073	0.10245	-8.95143	3.50913e-19	1.30903e-17
WBGene00001795	739.866	-1.41225	0.157783	-8.95058	3.5361e-19	1.31664e-17
WBGene00013334	600.986	1.74997	0.195777	8.9386	3.94133e-19	1.4648e-17
WBGene00015809	22750.1	-0.670134	0.0754507	-8.88175	6.58167e-19	2.44156e-17
WBGene00006497	9827.55	-0.651407	0.0734449	-8.86934	7.358e-19	2.7245e-17
WBGene00015232	27846	-0.605946	0.0684399	-8.85369	8.46701e-19	3.12936e-17
WBGene00020486	1267.97	1.07938	0.122064	8.84274	9.33977e-19	3.44557e-17
WBGene00008069	192.33	6.61333	0.748294	8.83787	9.75565e-19	3.59238e-17
WBGene00011637	2224.93	0.925061	0.104706	8.83484	1.00245e-18	3.68461e-17
WBGene00044696	3865.38	-0.681642	0.0773193	-8.81593	1.18692e-18	4.35463e-17
WBGene00013295	1554.44	-1.34142	0.152268	-8.8096	1.25588e-18	4.59922e-17
WBGene00020455	2889.95	0.822813	0.0934135	8.8083	1.27063e-18	4.64476e-17
WBGene00012464	1254.84	1.54292	0.175666	8.78329	1.58759e-18	5.79281e-17
WBGene00015805	4489.38	1.42311	0.162143	8.77686	1.68102e-18	6.12259e-17
WBGene00010150	3176.82	-0.964585	0.109913	-8.77589	1.69551e-18	6.16416e-17
WBGene00018731	135756	-2.08205	0.237869	-8.75294	2.07857e-18	7.54309e-17
WBGene00003528	2204.82	-1.44974	0.165721	-8.74809	2.16993e-18	7.86042e-17
WBGene00003063	28244.3	-0.598462	0.0684411	-8.74419	2.24623e-18	8.12211e-17
WBGene00007628	7262.83	-0.798701	0.0914661	-8.73221	2.49745e-18	9.01422e-17
WBGene00011207	749.508	1.07282	0.122929	8.72716	2.61153e-18	9.40902e-17
WBGene00008499	1714.24	-1.5924	0.182796	-8.71137	3.00211e-18	1.07968e-16
WBGene00010018	1335.42	-0.924319	0.106183	-8.70494	3.17747e-18	1.1407e-16
WBGene00194836	16088.4	-1.07792	0.12411	-8.68516	3.78206e-18	1.35532e-16
WBGene00235092	882.787	1.6858	0.194157	8.68266	3.86626e-18	1.38302e-16
WBGene00022645	1177.08	2.09156	0.241602	8.65705	4.84138e-18	1.72874e-16
WBGene00044481	697.684	-1.17871	0.136212	-8.65348	4.99518e-18	1.78049e-16
WBGene00006939	136.747	-2.49682	0.288687	-8.64887	5.20127e-18	1.85066e-16
WBGene00018385	181.132	2.80345	0.325051	8.62464	6.42949e-18	2.28361e-16
WBGene00013579	118.21	7.04822	0.817546	8.62118	6.6265e-18	2.34942e-16
WBGene00194695	311.647	2.17186	0.251948	8.62026	6.68025e-18	2.36429e-16
WBGene00001156	1118.61	-1.9747	0.229366	-8.60938	7.34571e-18	2.59523e-16
WBGene00000983	2331.86	-2.25657	0.262159	-8.60765	7.45712e-18	2.62995e-16
WBGene00015569	1159.63	1.29333	0.150479	8.59477	8.34347e-18	2.93737e-16
WBGene00021134	821.74	-1.90888	0.222276	-8.58789	8.85808e-18	3.11307e-16
WBGene00021855	3517.38	-0.757726	0.0882673	-8.58445	9.12759e-18	3.20217e-16
WBGene00016450	2022.1	1.80904	0.210791	8.58215	9.31199e-18	3.26115e-16
WBGene00010215	206.207	-1.96584	0.229368	-8.57069	1.02863e-17	3.59607e-16
WBGene00005770	89.724	4.33161	0.505495	8.56905	1.04346e-17	3.64158e-16
WBGene00018459	11940.8	-1.98839	0.232493	-8.55247	1.20478e-17	4.19726e-16
WBGene00009452	2957.49	-0.726832	0.0850051	-8.55046	1.22601e-17	4.26378e-16
WBGene00017776	1001.64	-0.999452	0.117162	-8.53049	1.45728e-17	5.0593e-16
WBGene00001843	11562	-1.03428	0.121476	-8.51427	1.6764e-17	5.80998e-16
WBGene00020491	623.146	-1.11934	0.131475	-8.51369	1.68485e-17	5.82918e-16
WBGene00016151	1081.82	1.72044	0.202085	8.51345	1.68837e-17	5.83128e-16
WBGene00077593	2112.89	2.14157	0.252021	8.49759	1.93564e-17	6.6738e-16
WBGene00044490	162.3	7.1114	0.83747	8.49153	2.03931e-17	7.01914e-16
WBGene00007819	1239.73	-1.14974	0.135666	-8.47484	2.354e-17	8.0884e-16
WBGene00012783	18614	-0.828415	0.097777	-8.4725	2.4019e-17	8.23885e-16
WBGene00004041	214.979	3.02301	0.356878	8.4707	2.43923e-17	8.35258e-16
WBGene00010041	10289	1.05265	0.124568	8.45041	2.9027e-17	9.92269e-16
WBGene00015701	751.278	-2.02376	0.239748	-8.44119	3.14127e-17	1.07199e-15
WBGene00012961	3235.56	1.75327	0.207942	8.43153	3.41181e-17	1.16234e-15
WBGene00018363	6117.46	-0.914542	0.108482	-8.43038	3.44534e-17	1.17177e-15
WBGene00016866	3812.58	-0.737246	0.0875484	-8.42101	3.73253e-17	1.26729e-15
WBGene00010328	1642.41	-1.01808	0.121065	-8.40939	4.12147e-17	1.39698e-15
WBGene00013695	2595.82	0.889169	0.105791	8.40495	4.28056e-17	1.44845e-15
WBGene00016234	2906.85	-1.03962	0.124012	-8.38319	5.15102e-17	1.74005e-15
WBGene00000273	73081.5	-0.772045	0.0922294	-8.37092	5.71688e-17	1.92796e-15
WBGene00016250	6508.68	1.66697	0.199414	8.35935	6.30667e-17	2.12328e-15
WBGene00015495	1065.47	-1.17176	0.14026	-8.35417	6.58937e-17	2.21474e-15
WBGene00001523	923.39	-1.07088	0.128306	-8.34636	7.04002e-17	2.36224e-15
WBGene00010053	164.459	2.84203	0.340832	8.3385	7.52359e-17	2.52028e-15
WBGene00001761	3008.89	-0.872279	0.104674	-8.33328	7.86346e-17	2.62973e-15
WBGene00000787	4776.51	-0.896728	0.107618	-8.33252	7.91394e-17	2.6422e-15
WBGene00009663	390.221	-1.39402	0.167321	-8.33143	7.98717e-17	2.66221e-15
WBGene00009635	1138.24	-1.12913	0.135641	-8.32444	8.47277e-17	2.81938e-15
WBGene00022644	3874.68	1.52123	0.182785	8.32252	8.61133e-17	2.86073e-15
WBGene00008229	9131.44	-0.975432	0.117554	-8.2977	1.06143e-16	3.52028e-15
WBGene00008014	292.532	-1.99995	0.241049	-8.29688	1.06882e-16	3.53893e-15
WBGene00001768	13948.7	-1.25589	0.151845	-8.27084	1.33017e-16	4.3898e-15
WBGene00022599	11370	0.707942	0.0855935	8.27098	1.32862e-16	4.3898e-15
WBGene00003602	2568.03	1.25123	0.151299	8.26991	1.34058e-16	4.41685e-15
WBGene00009710	368.837	3.1321	0.379169	8.26045	1.4513e-16	4.7738e-15
WBGene00003543	78.5796	-3.10681	0.376122	-8.26013	1.45511e-16	4.7785e-15
WBGene00002118	728.341	-1.83931	0.222693	-8.25938	1.46434e-16	4.80092e-15
WBGene00014194	233.556	2.22425	0.269376	8.25703	1.49343e-16	4.8883e-15
WBGene00008389	2717.7	-0.814015	0.098597	-8.25598	1.50659e-16	4.92332e-15
WBGene00008477	2990.29	-0.966746	0.117129	-8.25369	1.53572e-16	5.01035e-15
WBGene00018351	1468.99	0.969827	0.117655	8.24297	1.67982e-16	5.47157e-15
WBGene00021691	9870.73	-0.571001	0.0693761	-8.23051	1.86414e-16	6.06209e-15
WBGene00016164	345.03	2.85263	0.346639	8.2294	1.88149e-16	6.10858e-15
WBGene00011772	736.975	1.39452	0.169653	8.21984	2.03781e-16	6.60541e-15
WBGene00000421	2628.1	1.24775	0.151842	8.21742	2.07921e-16	6.7287e-15
WBGene00044898	259.01	-1.8898	0.230789	-8.18843	2.6466e-16	8.55108e-15
WBGene00008967	4488.22	1.27434	0.156039	8.16681	3.16663e-16	1.02148e-14
WBGene00019054	176.817	3.73133	0.457112	8.16283	3.27277e-16	1.05402e-14
WBGene00044644	2264.68	1.9279	0.236303	8.15861	3.38908e-16	1.08973e-14
WBGene00018992	343.028	-1.42068	0.174221	-8.15448	3.50698e-16	1.12583e-14
WBGene00045392	2780.08	1.02623	0.126013	8.14381	3.83017e-16	1.22761e-14
WBGene00016657	783.961	-1.03317	0.126933	-8.13951	3.96882e-16	1.27002e-14
WBGene00044479	1163.57	-1.32275	0.162529	-8.13853	4.00114e-16	1.27832e-14
WBGene00002188	494.673	1.30611	0.160583	8.13358	4.16786e-16	1.32947e-14
WBGene00007112	7019.68	-1.41054	0.173501	-8.12989	4.29663e-16	1.36836e-14
WBGene00004468	1837.12	0.824403	0.101409	8.12949	4.31108e-16	1.37079e-14
WBGene00020943	498.359	-1.94021	0.238702	-8.12816	4.35845e-16	1.38365e-14
WBGene00012097	26273.1	-0.613522	0.0756787	-8.10693	5.19144e-16	1.64549e-14
WBGene00010141	2124.31	-0.881471	0.108763	-8.10448	5.2973e-16	1.67639e-14
WBGene00000883	36174.6	0.930694	0.114917	8.09883	5.54921e-16	1.75334e-14
WBGene00021286	5418.72	-0.653693	0.0807257	-8.09771	5.60025e-16	1.76668e-14
WBGene00013899	2814.6	-0.697921	0.0862391	-8.09286	5.82805e-16	1.83277e-14
WBGene00016693	348.284	-1.8085	0.223464	-8.09301	5.82059e-16	1.83277e-14
WBGene00006628	1791.61	1.47434	0.182273	8.08862	6.03451e-16	1.89472e-14
WBGene00015172	4281.77	-1.04263	0.128925	-8.08709	6.11064e-16	1.91562e-14
WBGene00021085	685.179	2.82391	0.349294	8.08462	6.23594e-16	1.95185e-14
WBGene00007717	332.561	1.90875	0.236241	8.07969	6.49312e-16	2.02918e-14
WBGene00011292	22266.2	0.787006	0.0975355	8.06891	7.09257e-16	2.21306e-14
WBGene00007677	181.421	-2.088	0.258891	-8.06518	7.31256e-16	2.27815e-14
WBGene00020695	1977.16	-0.818666	0.101566	-8.06041	7.60373e-16	2.36519e-14
WBGene00016216	1699.63	0.914111	0.113565	8.04925	8.33061e-16	2.58727e-14
WBGene00044195	500.34	4.35425	0.541314	8.04385	8.70585e-16	2.69962e-14
WBGene00021587	1496.97	-1.67864	0.208797	-8.03959	9.01419e-16	2.79091e-14
WBGene00015839	108.595	6.38797	0.796161	8.02347	1.02802e-15	3.17797e-14
WBGene00022474	1156.33	-1.08126	0.134891	-8.01582	1.09409e-15	3.377e-14
WBGene00012592	19197.6	1.68983	0.210891	8.0128	1.12123e-15	3.45546e-14
WBGene00017166	91329.8	-0.995238	0.12427	-8.00865	1.15974e-15	3.56865e-14
WBGene00045175	492.32	1.21709	0.152008	8.00675	1.17784e-15	3.61878e-14
WBGene00019017	2594.04	-1.92902	0.240974	-8.0051	1.19373e-15	3.66199e-14
WBGene00022108	151.457	-2.47579	0.309707	-7.99399	1.30642e-15	4.00157e-14
WBGene00020873	1852.11	-1.12943	0.141589	-7.97681	1.50162e-15	4.59244e-14
WBGene00015216	2763.48	1.19416	0.149913	7.9657	1.64293e-15	5.01696e-14
WBGene00018696	535.827	1.17249	0.147254	7.96239	1.68754e-15	5.14534e-14
WBGene00016139	1144.8	1.20757	0.151693	7.96057	1.7125e-15	5.2135e-14
WBGene00001748	18980.2	-0.580847	0.072996	-7.95724	1.75914e-15	5.33926e-14
WBGene00010450	3334.34	-0.726642	0.0913167	-7.95738	1.75723e-15	5.33926e-14
WBGene00021187	1775.89	1.35833	0.170745	7.95531	1.78688e-15	5.41524e-14
WBGene00194803	3284.09	1.24475	0.156524	7.95247	1.82832e-15	5.53246e-14
WBGene00019983	3216.44	0.996241	0.12529	7.95151	1.8425e-15	5.56697e-14
WBGene00008698	195.806	4.77276	0.60036	7.94982	1.86783e-15	5.635e-14
WBGene00021792	96.6062	6.47403	0.814714	7.94638	1.92033e-15	5.78467e-14
WBGene00011232	29229.9	-0.779289	0.0980741	-7.94592	1.92754e-15	5.79768e-14
WBGene00008726	1682.94	1.15727	0.145691	7.94335	1.96797e-15	5.9104e-14
WBGene00045013	1414.27	-1.21964	0.153551	-7.94287	1.97563e-15	5.92451e-14
WBGene00044792	1503.85	0.982597	0.123768	7.93902	2.03785e-15	6.10198e-14
WBGene00270321	646.812	1.96116	0.247448	7.92553	2.27177e-15	6.79225e-14
WBGene00001387	1912.83	1.52629	0.192832	7.91514	2.4698e-15	7.37332e-14
WBGene00006586	6861.3	1.14861	0.145132	7.91422	2.48806e-15	7.41678e-14
WBGene00002138	2151.68	-0.658156	0.0832358	-7.90712	2.63402e-15	7.84022e-14
WBGene00011397	1131.7	-1.51979	0.192294	-7.90351	2.71167e-15	8.05936e-14
WBGene00012903	5635.7	0.700929	0.0886933	7.90285	2.72606e-15	8.09013e-14
WBGene00206536	140.83	3.40776	0.431287	7.90136	2.75869e-15	8.17487e-14
WBGene00000109	2949.2	-0.870626	0.110194	-7.90083	2.77057e-15	8.18586e-14
WBGene00077783	780.417	-2.42962	0.307512	-7.90089	2.76915e-15	8.18586e-14
WBGene00006735	1289.07	0.856865	0.108486	7.89839	2.82535e-15	8.33542e-14
WBGene00043062	187.479	3.21261	0.406789	7.8975	2.84559e-15	8.38277e-14
WBGene00015273	461.201	2.86052	0.362353	7.89429	2.91968e-15	8.58841e-14
WBGene00017592	355.478	1.71494	0.217845	7.87229	3.48209e-15	1.02277e-13
WBGene00008709	918.708	1.28253	0.162956	7.8704	3.53504e-15	1.03681e-13
WBGene00009013	4183.37	-0.649705	0.0826387	-7.86199	3.78075e-15	1.10725e-13
WBGene00006583	2721.72	0.913969	0.11649	7.84591	4.29842e-15	1.25702e-13
WBGene00004825	4851.95	-0.720197	0.0918011	-7.84519	4.32306e-15	1.26238e-13
WBGene00003828	4274.9	-1.4396	0.183599	-7.84103	4.4687e-15	1.30301e-13
WBGene00008577	6443.45	1.60792	0.205079	7.84048	4.48841e-15	1.30686e-13
WBGene00018101	2433.19	1.05601	0.134795	7.83423	4.71707e-15	1.37144e-13
WBGene00018755	967.577	-1.11242	0.142142	-7.82614	5.0307e-15	1.46051e-13
WBGene00006915	3721.87	-1.28298	0.16404	-7.82111	5.23583e-15	1.51786e-13
WBGene00010484	22272.4	-0.645151	0.0825422	-7.81601	5.45222e-15	1.57831e-13
WBGene00001389	906.301	-1.14702	0.146813	-7.81281	5.59285e-15	1.61668e-13
WBGene00007689	6393.46	0.969895	0.124193	7.80957	5.73826e-15	1.65632e-13
WBGene00004172	2608.79	0.932575	0.119447	7.80746	5.83521e-15	1.68188e-13
WBGene00004812	370.303	12.331	1.58359	7.78673	6.87665e-15	1.97921e-13
WBGene00019805	3067.21	-1.46568	0.188418	-7.77887	7.31759e-15	2.1031e-13
WBGene00007216	7886.81	1.03685	0.1335	7.76667	8.05753e-15	2.30913e-13
WBGene00016166	3444.73	-0.673621	0.0867311	-7.76678	8.05035e-15	2.30913e-13
WBGene00011364	117.355	-2.94048	0.378617	-7.76636	8.07715e-15	2.31145e-13
WBGene00044611	480.076	-2.07125	0.266762	-7.76441	8.20255e-15	2.34399e-13
WBGene00007487	761.413	-1.83036	0.236112	-7.75208	9.03983e-15	2.57957e-13
WBGene00014049	188.467	4.37588	0.564695	7.7491	9.25492e-15	2.63719e-13
WBGene00001899	1886.35	-1.04008	0.134256	-7.74696	9.41179e-15	2.67808e-13
WBGene00008874	100.281	2.75534	0.35569	7.74647	9.44838e-15	2.68468e-13
WBGene00020579	3333.81	1.0143	0.13098	7.74393	9.63878e-15	2.7349e-13
WBGene00021540	2426.96	-1.24167	0.160369	-7.74255	9.7446e-15	2.76102e-13
WBGene00000213	107.613	-3.37901	0.436533	-7.74056	9.89818e-15	2.79788e-13
WBGene00044379	350.576	4.41431	0.570287	7.7405	9.90264e-15	2.79788e-13
WBGene00004400	1254.61	1.37991	0.178318	7.73846	1.00627e-14	2.83909e-13
WBGene00235296	1888.18	-2.22368	0.287372	-7.73798	1.01007e-14	2.84581e-13
WBGene00012648	443.583	1.6202	0.209665	7.72758	1.09614e-14	3.08396e-13
WBGene00017127	21334.1	-0.716615	0.0927855	-7.72335	1.13309e-14	3.18346e-13
WBGene00013565	127.552	6.09216	0.789286	7.71857	1.17646e-14	3.30068e-13
WBGene00008891	143.093	3.00332	0.389235	7.71596	1.20079e-14	3.36423e-13
WBGene00015864	7724.51	-0.892597	0.115708	-7.71424	1.21705e-14	3.40503e-13
WBGene00020482	363.802	1.32054	0.171554	7.6975	1.38751e-14	3.87652e-13
WBGene00018988	1772.93	-0.8823	0.114659	-7.69498	1.41516e-14	3.94825e-13
WBGene00021331	9170.9	0.783259	0.101854	7.69	1.47138e-14	4.09941e-13
WBGene00022848	5608.06	1.16423	0.151403	7.68963	1.47556e-14	4.10533e-13
WBGene00017896	123.808	4.85742	0.632206	7.68328	1.5506e-14	4.30814e-13
WBGene00235298	840.325	3.17138	0.412775	7.68307	1.55321e-14	4.30941e-13
WBGene00044261	138.14	3.46965	0.452673	7.66481	1.79103e-14	4.96236e-13
WBGene00000218	17204.2	-1.66903	0.217936	-7.65835	1.88336e-14	5.21096e-13
WBGene00003617	2916.17	-0.854971	0.111677	-7.65574	1.92207e-14	5.31075e-13
WBGene00045179	383.152	11.794	1.54188	7.64906	2.0246e-14	5.58634e-13
WBGene00013008	9324.3	-0.778178	0.10179	-7.64492	2.09071e-14	5.7608e-13
WBGene00022690	91.7783	4.53966	0.593863	7.64428	2.10113e-14	5.78156e-13
WBGene00045516	1031.73	-1.10214	0.14424	-7.64104	2.15466e-14	5.92075e-13
WBGene00000685	858.955	1.73718	0.227474	7.63684	2.22613e-14	6.10874e-13
WBGene00012501	211.992	2.94335	0.385786	7.62949	2.35681e-14	6.4585e-13
WBGene00017735	10090.5	0.717153	0.0940501	7.62523	2.43608e-14	6.66661e-13
WBGene00008992	918.478	1.36337	0.178958	7.61839	2.56859e-14	7.01964e-13
WBGene00012070	626.329	-1.37482	0.180602	-7.61246	2.68919e-14	7.33922e-13
WBGene00017997	2469.21	-0.698506	0.0918343	-7.60615	2.82372e-14	7.69588e-13
WBGene00001250	1534.9	1.25433	0.16496	7.60386	2.87435e-14	7.82323e-13
WBGene00010790	15747.6	-2.21206	0.291033	-7.60073	2.94459e-14	8.00354e-13
WBGene00010125	108.09	-2.50847	0.33014	-7.59821	3.00264e-14	8.15026e-13
WBGene00016009	1852.23	-0.747547	0.0984875	-7.59027	3.19233e-14	8.65342e-13
WBGene00003148	5024.68	0.892165	0.117592	7.58693	3.27578e-14	8.86764e-13
WBGene00006470	6869.86	1.27091	0.167524	7.58641	3.28902e-14	8.89145e-13
WBGene00023492	1251.81	-1.41452	0.186713	-7.5759	3.56644e-14	9.62844e-13
WBGene00013109	5308.66	-0.789502	0.104413	-7.56131	3.99029e-14	1.07582e-12
WBGene00008177	895.873	-0.854421	0.113013	-7.56036	4.01968e-14	1.08229e-12
WBGene00017501	100.906	-6.66735	0.882067	-7.55879	4.06849e-14	1.09396e-12
WBGene00007567	309.452	3.71445	0.491437	7.55834	4.08239e-14	1.09623e-12
WBGene00006467	1625.05	0.769036	0.101789	7.55522	4.18154e-14	1.12135e-12
WBGene00000610	229.571	2.11308	0.280512	7.53296	4.96044e-14	1.32844e-12
WBGene00007049	126.32	3.03822	0.403681	7.52629	5.22033e-14	1.39618e-12
WBGene00020866	4878.17	0.618095	0.0821758	7.52161	5.4104e-14	1.44508e-12
WBGene00003963	13017.8	0.913504	0.121475	7.52009	5.47369e-14	1.46004e-12
WBGene00020389	6515.05	-0.554425	0.0737516	-7.51747	5.58478e-14	1.48769e-12
WBGene00007036	766.739	1.49145	0.198418	7.51673	5.61637e-14	1.49412e-12
WBGene00010943	1616.92	-0.787227	0.104761	-7.51453	5.71141e-14	1.51739e-12
WBGene00015896	817.028	-1.58166	0.210598	-7.5103	5.89923e-14	1.56521e-12
WBGene00014309	116898	-0.66148	0.0880883	-7.50929	5.94485e-14	1.57523e-12
WBGene00003923	4029.61	0.595157	0.0792737	7.50763	6.02068e-14	1.59321e-12
WBGene00003473	23416.2	-1.15342	0.153706	-7.5041	6.18511e-14	1.63372e-12
WBGene00019730	11439.5	1.31035	0.17462	7.504	6.19006e-14	1.63372e-12
WBGene00219309	335.957	3.50352	0.467239	7.49836	6.46203e-14	1.70326e-12
WBGene00020713	791.954	3.91004	0.523106	7.47465	7.74077e-14	2.03762e-12
WBGene00001031	5154.52	1.10917	0.148444	7.47195	7.90132e-14	2.07716e-12
WBGene00009130	1511.93	2.93987	0.393654	7.46816	8.13227e-14	2.13507e-12
WBGene00004302	14034.8	0.73283	0.0981501	7.46642	8.24039e-14	2.16062e-12
WBGene00019819	3459.9	-0.592609	0.0793726	-7.46616	8.25662e-14	2.16205e-12
WBGene00010086	8384.18	0.768088	0.102947	7.46101	8.58625e-14	2.24543e-12
WBGene00000235	9635.2	1.11981	0.150217	7.45466	9.00974e-14	2.3531e-12
WBGene00012151	2561.74	-1.2316	0.165549	-7.43947	1.01092e-13	2.63681e-12
WBGene00004275	389.728	2.20206	0.296547	7.42568	1.12199e-13	2.92272e-12
WBGene00003773	9794.16	-1.37497	0.185274	-7.42128	1.1599e-13	3.01754e-12
WBGene00008865	4541.15	0.808694	0.109001	7.41912	1.17901e-13	3.06067e-12
WBGene00044536	25213.5	-1.06274	0.143245	-7.41906	1.17953e-13	3.06067e-12
WBGene00020937	6240.65	-0.770758	0.103968	-7.41345	1.23059e-13	3.18904e-12
WBGene00002007	8728.4	0.817995	0.110363	7.41187	1.24533e-13	3.22305e-12
WBGene00016046	346.691	-1.46638	0.198063	-7.40363	1.32511e-13	3.42512e-12
WBGene00007824	6053.75	-0.819784	0.110732	-7.40333	1.32815e-13	3.42855e-12
WBGene00022568	119.672	2.38558	0.322249	7.40292	1.33225e-13	3.43469e-12
WBGene00009836	279.03	-2.28715	0.309083	-7.39977	1.36417e-13	3.51247e-12
WBGene00012069	4694.47	1.06243	0.143588	7.39914	1.37073e-13	3.52484e-12
WBGene00044151	216.583	2.53904	0.343309	7.39578	1.40577e-13	3.61031e-12
WBGene00008939	3106.56	-0.655269	0.0886084	-7.3951	1.41298e-13	3.62419e-12
WBGene00022045	8268.59	-0.78156	0.105727	-7.39224	1.44378e-13	3.69845e-12
WBGene00015601	979.026	2.14646	0.290616	7.38592	1.51405e-13	3.87348e-12
WBGene00008832	4074.89	-0.719957	0.097527	-7.38213	1.55775e-13	3.9802e-12
WBGene00009033	939.515	-1.26312	0.17118	-7.37888	1.59627e-13	4.07343e-12
WBGene00006539	6195.31	1.80937	0.24533	7.37526	1.64023e-13	4.17753e-12
WBGene00015114	74.904	4.65315	0.63092	7.37518	1.64123e-13	4.17753e-12
WBGene00019933	59.0239	4.48805	0.608784	7.37216	1.67882e-13	4.26778e-12
WBGene00010769	719.853	-1.7152	0.232948	-7.36302	1.79791e-13	4.56473e-12
WBGene00044804	145.333	7.9398	1.07838	7.36268	1.80252e-13	4.57064e-12
WBGene00023225	80.2929	3.6218	0.492003	7.36135	1.82061e-13	4.61067e-12
WBGene00003745	8706.9	-0.921055	0.125283	-7.3518	1.95555e-13	4.94615e-12
WBGene00001751	1964.66	-1.01086	0.137659	-7.34321	2.0853e-13	5.26767e-12
WBGene00000687	2282.69	1.22115	0.166381	7.33946	2.14455e-13	5.41054e-12
WBGene00008310	3681.86	0.821363	0.112013	7.33272	2.25521e-13	5.68256e-12
WBGene00010628	770.727	-1.29503	0.177116	-7.31174	2.63709e-13	6.63647e-12
WBGene00077704	1083.06	-1.31964	0.180685	-7.30354	2.80304e-13	7.04522e-12
WBGene00011972	3731.13	0.935755	0.128198	7.2993	2.89264e-13	7.26133e-12
WBGene00202514	451.371	2.24632	0.308319	7.28569	3.2002e-13	8.02333e-12
WBGene00009340	5244.98	-0.690263	0.094821	-7.27964	3.3471e-13	8.38113e-12
WBGene00012295	778.526	1.07441	0.147608	7.27879	3.3684e-13	8.42394e-12
WBGene00009937	270.926	1.77657	0.244355	7.27045	3.58299e-13	8.94944e-12
WBGene00011311	5390.6	-0.568815	0.0782724	-7.26712	3.67226e-13	9.16097e-12
WBGene00020864	173.828	-2.17202	0.298898	-7.26675	3.68228e-13	9.17457e-12
WBGene00003962	6092.01	0.829685	0.114351	7.25558	3.99953e-13	9.94246e-12
WBGene00005204	74.7089	5.65124	0.778885	7.25555	4.00041e-13	9.94246e-12
WBGene00004186	3739.76	0.663676	0.0915387	7.25023	4.16068e-13	1.0328e-11
WBGene00015598	1118.74	2.42079	0.334363	7.24001	4.48644e-13	1.11228e-11
WBGene00002139	1075.41	-0.788351	0.108983	-7.23369	4.70032e-13	1.16387e-11
WBGene00015633	2226.37	-0.717354	0.0992401	-7.22847	4.88452e-13	1.20798e-11
WBGene00013619	89.8677	6.63027	0.917416	7.22711	4.93363e-13	1.21862e-11
WBGene00020709	1448.39	0.729083	0.100896	7.22609	4.971e-13	1.22634e-11
WBGene00022706	235.35	3.41085	0.472114	7.22464	5.02424e-13	1.23795e-11
WBGene00001581	1639.29	-1.9313	0.267499	-7.21983	5.2053e-13	1.28099e-11
WBGene00008546	1435.04	1.12688	0.156229	7.21298	5.47411e-13	1.34549e-11
WBGene00020256	231.094	-1.55812	0.216029	-7.21256	5.49076e-13	1.34793e-11
WBGene00010899	599.651	1.12387	0.155926	7.20769	5.69096e-13	1.39537e-11
WBGene00001819	1318.9	-1.56285	0.216918	-7.20482	5.81217e-13	1.42334e-11
WBGene00013129	2691.58	-0.660224	0.0916472	-7.20397	5.84837e-13	1.43046e-11
WBGene00016997	9781.43	1.22557	0.170246	7.19884	6.07277e-13	1.48353e-11
WBGene00045011	112.478	25.9622	3.60699	7.19776	6.12102e-13	1.4935e-11
WBGene00013917	887.375	0.933362	0.129709	7.19582	6.20844e-13	1.51299e-11
WBGene00000391	2249.67	0.898732	0.125019	7.18878	6.5375e-13	1.59124e-11
WBGene00021013	153.998	5.48847	0.764091	7.18301	6.81941e-13	1.65785e-11
WBGene00008915	5729.79	-0.972127	0.135362	-7.18166	6.8872e-13	1.6723e-11
WBGene00044221	1292.77	-1.28265	0.178664	-7.17912	7.01606e-13	1.70152e-11
WBGene00020641	91.005	2.78602	0.388426	7.17258	7.35973e-13	1.78271e-11
WBGene00018362	1256.94	0.784647	0.10951	7.16508	7.77435e-13	1.88087e-11
WBGene00219234	12.7657	18.3814	2.56654	7.16192	7.95576e-13	1.92243e-11
WBGene00013215	2127.74	1.28651	0.179758	7.15691	8.25165e-13	1.99153e-11
WBGene00012316	717.287	-0.904655	0.12644	-7.1548	8.37964e-13	2.01999e-11
WBGene00016023	206.949	-1.66455	0.232764	-7.15124	8.59952e-13	2.0705e-11
WBGene00007827	552.266	1.44228	0.201792	7.14737	8.84564e-13	2.12577e-11
WBGene00012037	3837.48	-0.708745	0.0991627	-7.1473	8.85029e-13	2.12577e-11
WBGene00022742	3254.08	-0.622038	0.0871419	-7.13821	9.4551e-13	2.26832e-11
WBGene00013718	1946.58	-0.624223	0.0874677	-7.13662	9.56565e-13	2.2921e-11
WBGene00006660	2819.74	-0.892744	0.125103	-7.13609	9.60204e-13	2.29807e-11
WBGene00019476	853.74	-1.04666	0.146837	-7.12807	1.01789e-12	2.43321e-11
WBGene00016119	4231.8	-1.06157	0.149154	-7.11727	1.10087e-12	2.62844e-11
WBGene00018182	60.806	4.94181	0.694386	7.11681	1.10451e-12	2.63399e-11
WBGene00013236	28277.9	-0.737252	0.103638	-7.1137	1.1297e-12	2.69086e-11
WBGene00007506	968.256	1.99234	0.280183	7.11085	1.15331e-12	2.74383e-11
WBGene00009943	856.671	1.23349	0.173721	7.10043	1.24372e-12	2.95541e-11
WBGene00004991	323.943	-3.19044	0.449465	-7.09832	1.26285e-12	2.99732e-11
WBGene00007867	1123.78	-2.01451	0.283844	-7.09725	1.27264e-12	3.01699e-11
WBGene00021475	3891.7	0.71393	0.100597	7.09695	1.27542e-12	3.02001e-11
WBGene00012692	11802.1	-0.566421	0.0799267	-7.08676	1.37287e-12	3.246e-11
WBGene00021860	74.6671	3.9674	0.559842	7.08664	1.37411e-12	3.246e-11
WBGene00004017	2004.16	1.20345	0.169826	7.08639	1.37657e-12	3.248e-11
WBGene00009291	4764.1	-0.749184	0.105793	-7.08162	1.42478e-12	3.35778e-11
WBGene00018931	307.833	-1.45017	0.204834	-7.07973	1.44438e-12	3.39999e-11
WBGene00015621	2342.11	-0.712559	0.100696	-7.07636	1.47995e-12	3.47962e-11
WBGene00017274	5063.15	-0.51636	0.0729742	-7.07592	1.48457e-12	3.48639e-11
WBGene00019061	13686.1	-0.812419	0.114821	-7.07556	1.48849e-12	3.4915e-11
WBGene00011684	555.749	-1.09403	0.15467	-7.07334	1.51243e-12	3.54351e-11
WBGene00012351	35699.6	-0.470189	0.0664837	-7.07225	1.52445e-12	3.56749e-11
WBGene00020714	3529.97	-0.671601	0.0949932	-7.06999	1.54949e-12	3.62186e-11
WBGene00017647	96.4865	3.55161	0.502682	7.06532	1.60245e-12	3.74128e-11
WBGene00007089	1471.91	0.73656	0.104255	7.06495	1.6067e-12	3.74684e-11
WBGene00013708	2502.67	-0.678025	0.0961737	-7.05	1.78912e-12	4.1674e-11
WBGene00016415	8081.63	-0.517818	0.0734594	-7.04903	1.80166e-12	4.19173e-11
WBGene00021256	117.082	2.19917	0.312051	7.04747	1.82204e-12	4.23424e-11
WBGene00021135	190.369	-2.33564	0.332168	-7.0315	2.04327e-12	4.74285e-11
WBGene00021495	911.305	0.906792	0.129438	7.00559	2.4595e-12	5.7024e-11
WBGene00023266	92.1029	5.07637	0.724673	7.00504	2.46909e-12	5.71801e-11
WBGene00015092	2814.66	-0.696165	0.0994133	-7.00273	2.51021e-12	5.80652e-11
WBGene00003982	3030.58	0.666764	0.0952453	7.00049	2.55063e-12	5.89322e-11
WBGene00008712	451.041	-1.61889	0.231352	-6.99753	2.60522e-12	6.01243e-11
WBGene00018912	124.991	-2.7533	0.394036	-6.98744	2.79953e-12	6.44599e-11
WBGene00021566	124.991	-2.7533	0.394036	-6.98744	2.79953e-12	6.44599e-11
WBGene00010972	1138.45	-0.999198	0.143029	-6.98596	2.82905e-12	6.5065e-11
WBGene00010717	683.292	-0.927761	0.132983	-6.97654	3.02529e-12	6.94984e-11
WBGene00013091	158.336	2.18402	0.313075	6.97603	3.03642e-12	6.96743e-11
WBGene00010128	407.969	-1.77441	0.254443	-6.97368	3.08763e-12	7.07682e-11
WBGene00009578	8141.89	-0.974802	0.139806	-6.97253	3.11284e-12	7.12645e-11
WBGene00021813	665.257	0.895672	0.128733	6.95758	3.46176e-12	7.9162e-11
WBGene00008628	858.201	1.21257	0.17436	6.9544	3.54057e-12	8.0872e-11
WBGene00016664	89.3904	4.59092	0.660298	6.9528	3.58096e-12	8.17012e-11
WBGene00015919	1156.45	-0.854099	0.122867	-6.95143	3.61604e-12	8.24078e-11
WBGene00003754	803.578	1.42931	0.205665	6.94973	3.65991e-12	8.33128e-11
WBGene00009486	375.046	-2.38111	0.342651	-6.94909	3.67646e-12	8.35947e-11
WBGene00044348	883.181	-0.963622	0.138768	-6.94411	3.80857e-12	8.65004e-11
WBGene00002191	11351.6	-0.594759	0.0857105	-6.93917	3.94417e-12	8.94786e-11
WBGene00010809	9291.51	-0.929463	0.134077	-6.9323	4.14042e-12	9.38246e-11
WBGene00001491	3865.53	-0.568983	0.0821592	-6.92537	4.34827e-12	9.84232e-11
WBGene00009026	425.794	1.33478	0.192775	6.92407	4.38855e-12	9.92229e-11
WBGene00009849	61.9203	4.25297	0.614456	6.92152	4.46823e-12	1.0091e-10
WBGene00021843	16982.9	-0.529647	0.0765363	-6.9202	4.50992e-12	1.01737e-10
WBGene00013606	1299.11	1.0646	0.153866	6.91899	4.54881e-12	1.02499e-10
WBGene00020380	752.371	-1.72327	0.249286	-6.91283	4.75089e-12	1.06932e-10
WBGene00016509	27069.2	-0.556212	0.0806503	-6.89659	5.32655e-12	1.19755e-10
WBGene00013923	745.302	-1.24466	0.180514	-6.89506	5.38425e-12	1.20916e-10
[truncated: 21,121 more rows]

## Sheet: D
	baseMean	log2FoldChange	lfcSE	stat	pvalue	padj
[truncated: 22,013 more rows]
