# Supplementary material for: Dynamic control of Argonautes by a rapidly evolving immunological switch
Source: Curr Biol. Author manuscript; Available in PMC 2025 Sep 1. (PMC12401492; doi:10.1016/j.cub.2025.05.039)
Supplement: Data S2 [file NIHMS2105966-supplement-Data_S2.xlsx]

## Sheet: A
	pals-22_R1	pals-22_R2	pals-22_R3	WT_R1	WT_R2	WT_R3
WBGene00235259	4.08184	4.35806	3.65756	4.9223	4.70686	5.09946
WBGene00006599	7.88695	8.78116	10.3631	4.66094	4.31462	3.52673
WBGene00001111	170.815	168.989	168.683	145.317	133.126	143.738
WBGene00017928	16.3274	15.5459	16.8944	10.1931	13.0223	12.9154
WBGene00017929	16.2812	13.7897	12.8885	10.4109	10.0413	10.5325
WBGene00006561	8.00226	6.63466	9.31806	2.57005	3.37325	4.05097
WBGene00021395	33.9692	32.2626	33.963	24.1323	25.5739	26.8794
WBGene00021402	61.2507	78.0548	74.1091	74.7928	59.0711	70.3439
WBGene00000815	20.3631	21.7903	22.8162	16.2479	18.3567	17.1571
WBGene00044736	5.4194	4.48815	4.00589	1.61173	1.01982	0.905511
WBGene00195063	8.97083	8.65107	8.88264	6.79539	5.64823	5.33775
WBGene00021394	35.3298	40.7836	35.3564	30.6664	29.261	29.9772
WBGene00019821	17.2959	17.6274	17.4169	14.8976	13.8852	13.5827
WBGene00019822	19.7635	21.4651	19.0715	15.4203	16.5524	16.5375
WBGene00019823	8.55573	9.30153	9.6664	8.01507	7.76631	7.67302
WBGene00019820	41.9484	40.2633	39.7106	36.9826	33.654	33.4563
WBGene00019819	14.5055	11.9684	18.462	7.14387	7.06029	7.95897
WBGene00019824	15.797	13.6596	15.8494	14.4184	12.3947	12.3435
WBGene00019825	8.00226	10.7325	11.4952	5.1401	5.33444	7.43472
WBGene00020647	12.5684	12.6189	16.1977	10.106	9.41371	9.96062
WBGene00200120	19.187	31.8073	17.7653	13.6779	16.7878	14.4882
WBGene00022048	65.6554	55.8742	63.2235	52.1415	51.3832	50.7086
WBGene00004981	8.76328	9.36657	7.05386	9.10408	8.15855	6.52921
WBGene00020295	38.766	41.0438	44.0648	32.0603	33.654	32.2171
WBGene00004493	9.40899	9.17143	8.27304	6.27266	5.02065	5.43307
WBGene00044789	130.388	109.212	124.27	90.0824	80.8011	94.0778
WBGene00020300	10.2161	11.1228	12.366	6.40335	7.06029	7.38706
WBGene00001338	12.3839	14.1799	12.5402	11.2385	11.1396	9.91296
WBGene00020298	22.2311	24.6523	20.8132	17.5112	18.6705	18.3485
WBGene00020297	40.8876	43.5155	39.7106	34.8046	37.1057	38.5557
WBGene00020296	15.7508	20.4243	14.369	15.8559	14.7482	15.4413
WBGene00001666	47.2756	50.8657	43.2811	32.1038	29.8101	28.2615
WBGene00001332	29.8182	22.831	27.78	17.8597	18.749	21.5893
WBGene00000913	47.437	46.1824	42.4973	43.081	35.3799	42.845
WBGene00022046	19.6943	16.9769	18.1136	12.4582	11.2965	12.1529
WBGene00022045	13.5831	15.5459	14.2819	9.06052	6.43271	8.76916
WBGene00022044	10.4929	12.1635	12.366	8.01507	6.43271	7.29175
WBGene00021012	40.657	33.8888	42.4973	26.7459	24.9463	27.4513
WBGene00000213	7.40266	5.46383	7.31511	5.1401	4.86375	4.4799
WBGene00021013	160.391	147.458	130.366	200.028	171.879	189.347
WBGene00001579	4.93511	5.07356	6.2701	2.83141	2.11809	3.52673
WBGene00200850	5.8345	4.16292	7.14094	2.83141	2.58877	2.95483
WBGene00019665	8.97083	8.32584	10.1889	8.27643	6.51115	6.05263
WBGene00019658	5.65001	4.48815	3.48339	4.18178	4.70686	5.14712
WBGene00004427	7.70246	5.52888	6.53135	4.09466	3.53014	3.33609
WBGene00019664	7.91001	7.54529	7.57637	5.66282	5.49133	7.19643
WBGene00044723	11.2078	11.8383	8.09887	6.27266	8.15855	8.7215
WBGene00019661	9.24756	10.017	10.9727	4.9223	4.15772	5.43307
WBGene00195864	20.2708	34.3441	16.1977	15.1589	18.9843	15.1077
WBGene00044460	25.5519	31.8073	38.4043	20.2119	22.436	20.3978
WBGene00018928	25.7133	22.7009	24.2966	17.9032	16.6309	16.4422
WBGene00018929	21.4239	20.9447	21.2487	28.5755	25.4955	27.3083
WBGene00018933	6.13429	5.20365	5.83467	9.36544	11.6102	11.2951
WBGene00018932	9.98552	9.6918	9.49223	8.23287	7.84476	8.95979
WBGene00004824	9.08614	11.7082	10.5372	10.4544	7.92321	8.24492
WBGene00018935	27.1662	28.49	28.9121	19.907	20.3179	21.6846
WBGene00018934	5.46552	5.39879	5.48633	4.66094	4.7853	4.95648
WBGene00001154	5.16572	5.07356	4.35423	3.87686	4.9422	4.19395
WBGene00021935	30.6023	30.2462	31.873	27.3993	22.436	24.3535
WBGene00185088	5.00429	5.00851	5.39925	4.09466	3.37325	4.00331
WBGene00021936	22.4847	25.4979	22.2066	18.0775	16.8662	17.2047
WBGene00044742	18.7488	15.3508	23.9483	13.5908	14.9835	16.2992
WBGene00021943	7.84083	8.52098	6.35718	6.2291	3.76549	3.76502
WBGene00201199	12.6606	21.7903	10.4502	14.0699	11.5318	11.1997
WBGene00021941	28.1347	25.3678	26.9092	39.7704	40.5574	37.9361
WBGene00021945	29.2417	30.8967	27.1704	25.352	23.8481	24.6394
WBGene00021939	51.2882	50.3453	45.3711	55.365	49.7358	50.8993
WBGene00021938	16.927	20.9447	18.6361	14.3313	12.8654	14.8694
WBGene00019070	478.314	387.282	408.95	370.958	347.758	386.987
WBGene00019069	8.87858	5.46383	7.48928	4.9223	4.9422	4.19395
WBGene00004047	37.636	35.2547	34.6597	30.8842	30.0454	29.5959
WBGene00043705	9.47818	8.9763	12.1048	6.18554	6.7465	8.05428
WBGene00002278	9.84716	9.82189	10.8856	8.36355	7.45252	7.29175
WBGene00021923	8.0945	7.80548	8.01179	4.7045	6.19736	6.14794
WBGene00021926	4.52001	5.20365	6.2701	3.74617	3.60859	3.76502
WBGene00021922	18.9794	11.7082	16.7203	10.7594	13.6499	13.7256
WBGene00021921	29.38	28.555	28.2154	29.316	25.1032	27.213
WBGene00021927	161.406	149.345	164.068	83.0692	88.8812	85.8806
WBGene00021928	7.86389	5.20365	7.14094	2.70073	4.15772	3.71736
WBGene00005903	8.87858	7.87052	8.5343	8.18931	7.21718	6.95814
WBGene00219399	20.2708	19.1234	17.504	28.7933	20.2395	22.4471
WBGene00021929	22.6231	15.741	22.9904	17.1191	16.7878	14.7741
WBGene00021930	44.8311	32.718	39.7106	24.6551	27.5351	28.2138
WBGene00021920	5.5347	5.9842	4.87674	3.78974	3.68704	4.14629
WBGene00021931	156.632	149.735	153.792	216.625	201.61	223.471
WBGene00000816	8.74022	8.71612	6.53135	7.88439	7.06029	5.19477
WBGene00021934	21.47	22.1806	22.9033	20.5604	19.2981	19.1111
WBGene00021933	11.6921	11.1878	12.5402	9.97528	9.80595	9.76999
WBGene00021932	10.9541	9.43162	10.7985	9.14764	8.08011	7.43472
WBGene00016637	30.8098	28.3599	24.645	42.9503	38.4393	40.605
WBGene00016639	25.3674	23.0912	21.1616	27.835	24.9463	25.5449
WBGene00016796	14.9206	14.7003	18.2878	15.7688	12.2378	13.821
WBGene00022428	11.9227	11.5781	11.4952	9.93172	8.94303	9.5317
WBGene00007020	8.57879	9.82189	10.3631	7.88439	8.31545	7.0058
WBGene00022427	19.8788	21.0097	22.3808	15.7252	17.4938	16.6805
WBGene00009521	17.3882	18.2128	19.2457	16.4657	16.9447	17.1571
WBGene00009518	475.385	415.316	437.252	147.887	138.225	185.01
WBGene00007476	6.31878	7.02493	6.44427	4.2689	5.80512	4.67053
WBGene00022425	14.9668	15.741	12.4531	14.5927	14.4344	12.4865
WBGene00018776	21.078	18.7331	17.3298	12.5453	14.4344	14.2975
WBGene00018778	80.3685	73.4365	76.6345	62.2039	57.8943	62.3373
WBGene00018777	23.0843	19.969	21.2487	13.5908	13.4145	15.1554
WBGene00023291	17.7802	16.9119	17.0686	15.1154	12.4732	15.2984
WBGene00004338	11.6921	14.8955	13.0627	9.06052	8.31545	9.96062
WBGene00022310	19.7866	19.7088	21.2487	15.551	16.3171	18.7298
WBGene00022311	25.8055	20.7496	24.2095	9.97528	7.60942	9.05511
WBGene00022312	8.30205	6.37447	8.44721	3.26701	3.2948	2.76419
WBGene00235267	5.32715	4.74833	4.26715	3.61549	2.58877	2.28761
WBGene00000546	97.2493	83.4536	84.9076	52.1851	54.5995	60.002
WBGene00000547	21.6084	21.2049	19.7682	19.5585	18.1214	18.1102
WBGene00022308	520.931	373.557	475.221	409.64	417.812	425.686
WBGene00022307	43.3552	35.645	41.0169	16.64	18.9059	16.7758
WBGene00003806	19.2331	16.1964	21.7712	16.1173	16.0033	15.346
WBGene00022306	12.1533	12.814	14.2819	10.3238	11.218	9.5317
WBGene00019370	88.463	87.4213	88.7393	32.8879	39.9298	32.1695
WBGene00016427	11.4845	9.82189	9.92765	10.7594	8.86458	9.10277
WBGene00021520	16.6272	13.9198	17.8524	12.0662	15.2973	14.4882
WBGene00003794	67.1544	57.9557	60.8722	45.9995	42.8324	45.4185
WBGene00000416	39.919	33.6936	31.1763	22.3899	22.1222	22.9237
WBGene00021515	49.305	42.8	42.3232	48.3954	34.9876	43.0356
WBGene00021514	5.97287	8.00061	6.61844	6.05486	5.72668	5.90965
WBGene00045255	100.178	95.3569	90.9164	66.7777	53.2659	54.9502
WBGene00021522	14.69	16.3915	14.7173	12.8938	11.6102	12.2006
WBGene00004497	10.2392	9.56171	10.7114	6.49047	5.64823	7.29175
WBGene00021512	27.7427	30.0511	30.828	22.4335	20.3964	23.6863
WBGene00019538	1.31449	1.23587	2.43837	11.4563	8.3939	6.1956
WBGene00003947	26.3129	20.1641	28.5638	16.64	17.1016	18.1579
WBGene00019537	16.4196	12.7489	19.6811	9.06052	7.92321	9.43638
WBGene00019536	311.258	348.254	276.842	348.699	336.697	352.387
WBGene00019540	9.68573	5.20365	6.96677	5.96774	6.11891	5.90965
WBGene00021507	10.4467	8.91125	10.276	9.49612	8.08011	8.00662
WBGene00021508	4.63531	5.07356	5.48633	3.00565	3.53014	3.33609
WBGene00021506	9.08614	9.49666	11.4952	8.45067	7.21718	7.81599
WBGene00021509	21.4239	19.2535	21.1616	15.6817	14.1206	19.397
WBGene00021505	142.472	131.327	145.693	126.194	126.928	119.48
WBGene00021510	6.20348	5.2687	7.22803	4.79162	4.47151	5.14712
WBGene00001173	12.4761	13.4644	11.4081	12.7631	11.4534	10.4372
WBGene00018681	48.2211	47.5484	54.0796	36.7212	34.517	37.6502
WBGene00018680	10.0316	9.04134	9.31806	7.71015	7.06029	7.62536
WBGene00018679	6.9645	6.56961	6.44427	6.09842	5.56978	5.38541
WBGene00138717	7.3796	5.20365	8.27304	4.87874	5.25599	4.81351
WBGene00018678	17.1345	17.4973	14.1948	13.2859	12.3163	11.9146
WBGene00006738	12.2225	12.6839	11.2339	10.8029	12.5516	11.1044
WBGene00021655	36.4829	29.3356	28.5638	30.2743	27.4567	30.0248
WBGene00044466	12.5453	10.9277	14.5431	11.1078	9.80595	11.5334
WBGene00022297	9.06307	7.61034	7.66345	7.14387	5.41289	7.81599
WBGene00022302	382.033	378.305	355.305	415.738	393.179	430.451
WBGene00022300	41.5103	43.1903	46.7645	32.0167	29.3394	34.7907
WBGene00022296	28.6882	28.6201	27.4317	21.6494	23.142	20.0642
WBGene00022301	26.1284	28.3599	27.6929	24.3501	22.8283	22.9237
WBGene00044467	8.3943	7.93557	7.4022	5.3579	6.5896	5.81433
WBGene00019875	41.8101	34.7344	34.8339	21.388	17.9645	17.6336
WBGene00022134	26.7972	26.0183	30.2184	22.477	24.6326	24.4488
WBGene00044650	10.7235	10.4723	11.2339	8.75559	6.7465	8.05428
WBGene00235277	9.06307	6.95988	6.96677	8.40711	6.27581	7.62536
WBGene00020208	18.449	20.4243	22.9033	13.2423	13.5714	18.5868
WBGene00019786	12.9143	13.3344	13.2369	12.6325	11.3749	11.7716
WBGene00019787	12.2455	12.4237	12.8014	11.1514	7.84476	10.8185
WBGene00002990	68.3074	70.5745	67.4035	101.713	87.5475	95.031
WBGene00021416	32.0321	34.0189	34.1372	42.9939	42.9108	47.4678
WBGene00006920	11.277	10.4723	13.0627	9.88816	8.47234	8.7215
WBGene00006912	6.06511	6.50456	6.70552	3.87686	4.15772	3.47907
WBGene00219413	16.3735	17.9526	19.7682	35.1531	39.5376	34.1711
WBGene00021415	43.309	32.1325	37.6206	29.1853	31.1437	29.8342
WBGene00021417	28.6651	24.6523	28.0413	26.8331	24.0834	24.3058
WBGene00021425	5.71919	7.22007	5.57342	4.18178	4.7853	3.62204
WBGene00021423	28.7113	25.628	26.9962	22.3899	23.6912	23.4956
WBGene00021421	7.03368	6.56961	7.66345	5.48858	5.25599	6.33858
WBGene00021427	5.23491	4.09788	5.22508	2.96209	2.98101	3.00248
WBGene00021420	5.8345	5.46383	6.2701	4.39958	3.60859	3.71736
WBGene00021419	5.4194	6.24438	5.31217	4.09466	3.76549	4.76585
WBGene00021428	9.43205	7.54529	11.321	7.75371	6.98184	9.00745
WBGene00021430	65.517	61.273	61.9172	93.0445	79.5459	88.3588
WBGene00022092	10.6774	11.7733	12.1048	7.49235	7.92321	9.00745
WBGene00022089	17.5957	14.6353	18.7232	11.4563	8.31545	9.00745
WBGene00022087	28.9419	29.2705	29.5217	19.8634	20.3964	21.7323
WBGene00022077	15.5202	16.0663	14.7173	13.0681	12.0025	13.0584
WBGene00022101	40.6801	44.6213	42.3232	41.3822	35.223	31.3116
WBGene00022099	14.2749	11.5781	17.6782	10.4544	8.70769	10.7232
WBGene00003161	5.05042	5.39879	5.22508	4.79162	2.74567	4.28926
WBGene00004367	22.3464	20.3593	20.2907	17.2063	14.0421	15.3937
WBGene00022100	40.8184	32.9131	31.6117	90.3438	89.7441	90.98
WBGene00022074	10.2623	10.4073	11.8435	6.75183	5.88357	6.43389
WBGene00022377	55.7391	53.4025	51.7283	72.1792	66.0529	60.3833
WBGene00022376	10.6543	11.6432	10.6243	9.14764	8.94303	10.1989
WBGene00022378	21.5392	19.6438	21.6841	16.9013	12.9439	15.8226
WBGene00022382	316.262	295.893	285.812	230.477	185.686	214.225
WBGene00050885	7.01062	5.00851	5.57342	3.74617	2.43188	4.05097
WBGene00022379	14.7131	17.3021	17.0686	8.84272	9.96285	10.1513
WBGene00022380	5.76531	5.91915	5.6605	4.57382	5.41289	5.6237
WBGene00022381	9.80103	11.5131	10.7985	7.27455	6.19736	6.62453
WBGene00022375	4.49695	6.30943	6.7926	3.09277	2.11809	2.28761
WBGene00021877	12.43	11.7082	11.4081	10.2366	9.02148	9.91296
WBGene00021868	16.581	16.3265	15.5011	11.8919	12.4732	10.5802
WBGene00199591	13.5139	28.0997	14.5431	10.106	15.5326	10.1989
WBGene00044487	5.5347	4.09788	3.30922	6.92607	6.27581	7.76833
WBGene00201830	6.68776	4.74833	6.96677	5.09654	5.96202	3.43141
WBGene00021895	11.4845	12.0985	10.9727	0.609842	1.33361	1.28678
WBGene00021881	12.1763	14.31	14.5431	6.35979	5.80512	5.95731
WBGene00021882	10.6082	7.80548	9.23098	6.44691	7.29563	7.0058
WBGene00021883	6.50327	5.46383	5.48633	6.14198	4.39307	5.6237
WBGene00021884	82.1442	78.9004	82.7304	113.518	107.003	111.664
WBGene00021885	43.3552	35.58	38.6656	30.013	25.9662	31.1686
WBGene00021898	43.4935	36.2304	36.4885	39.2913	39.3023	31.2163
WBGene00021886	199.503	214.911	190.28	266.632	246.404	268.699
WBGene00044493	15.7739	14.7003	16.1977	9.8446	9.25682	10.1989
WBGene00021887	19.9941	20.9447	19.8553	15.6817	16.6309	16.6805
WBGene00006708	19.6021	18.473	22.7291	14.9411	12.6301	13.8686
WBGene00021888	7.40266	7.4152	7.57637	6.35979	5.80512	5.57604
WBGene00021890	30.487	27.9696	28.9992	15.943	13.8068	14.7741
WBGene00219425	33.3235	37.4012	35.6176	25.7005	20.7886	24.4488
WBGene00021893	83.8969	69.794	78.2891	74.3572	73.6623	80.8288
WBGene00022069	167.309	157.345	169.118	134.993	133.361	132.538
WBGene00235353	84.4273	82.4128	101.802	238.797	222.791	248.11
WBGene00022067	54.3784	55.0286	51.8154	57.6737	48.4022	56.2847
WBGene00022070	287.666	248.539	263.344	241.28	221.85	255.068
WBGene00003153	54.9089	65.566	63.9201	65.8194	54.3642	59.3348
WBGene00020729	4.7045	5.00851	6.87969	4.96586	4.86375	4.05097
WBGene00022063	41.6717	39.873	39.4494	59.721	46.7548	47.4678
WBGene00004240	84.4964	72.5259	80.4662	66.952	54.2073	62.4326
WBGene00019766	46.2148	44.6213	46.7645	39.3348	38.0471	35.8868
WBGene00022059	39.8499	36.6207	38.1431	24.4808	28.1627	26.8317
WBGene00020831	15.5433	10.1471	14.7173	10.0188	9.41371	9.48404
WBGene00001548	13.6984	10.4723	14.6302	8.71203	9.96285	8.57853
WBGene00021088	22.7845	20.2942	23.3387	17.5547	16.7093	19.54
WBGene00018325	67.3389	57.3052	74.6316	47.6984	47.3824	47.6108
WBGene00018328	13.6984	11.8383	10.3631	9.01696	7.60942	8.7215
WBGene00001999	38.005	31.287	40.6685	23.1305	24.005	22.7331
WBGene00018330	4.72756	4.22797	4.96383	5.61926	3.76549	3.47907
WBGene00021952	14.9206	14.31	12.2789	10.5416	9.25682	11.1997
WBGene00015249	25.8978	24.262	25.1675	16.4222	15.9249	20.0166
WBGene00015250	23.0151	24.3921	19.2457	17.032	15.9249	14.8218
WBGene00015251	8.20981	8.19575	8.79555	5.70638	7.45252	5.90965
WBGene00001119	9.38593	6.95988	8.70847	6.62115	5.88357	6.05263
WBGene00015413	5.02735	5.39879	6.2701	5.00942	3.68704	4.81351
WBGene00000424	17.7572	18.2128	16.6332	19.907	13.7283	17.1571
WBGene00015658	9.13226	8.06566	7.14094	8.14575	7.37408	8.05428
WBGene00006769	28.3192	24.6523	24.3837	16.9885	15.2188	21.3987
WBGene00019778	13.8137	14.3751	14.8915	11.3692	10.1982	11.3904
WBGene00019777	11.5998	15.2207	10.276	9.58324	7.53097	7.29175
WBGene00015037	30.9251	34.9946	27.6058	26.2232	19.5335	21.6369
WBGene00021375	3710.83	3718.01	3339.61	3391.38	3647.58	3512.33
WBGene00021374	28.7113	25.9532	27.5188	25.2649	29.1825	23.448
WBGene00021376	24.0068	23.2213	27.78	13.1987	11.218	14.9171
WBGene00006383	38.6276	41.9544	39.1881	31.1455	32.242	34.2188
WBGene00021377	14.3441	12.0985	14.6302	9.6268	9.80595	9.38872
WBGene00006756	43.3782	55.9392	52.5991	13.0681	11.3749	12.1529
WBGene00022608	155.687	123.522	144.909	89.9953	82.4485	83.164
WBGene00016987	11.6229	11.2529	9.75348	10.8465	9.57061	9.05511
WBGene00198923	20.5476	13.1392	21.4228	17.8161	20.161	17.3477
WBGene00003129	9.40899	7.22007	7.83762	6.14198	6.51115	6.1956
WBGene00021363	13.56	12.1635	13.2369	9.71392	9.41371	8.29258
WBGene00021359	12.8912	11.5781	11.1468	10.6287	8.78613	10.7232
WBGene00021357	15.1282	13.4644	12.0177	20.996	21.1024	20.2072
WBGene00021365	36.9903	36.1654	37.7947	34.5868	32.7911	34.8383
WBGene00021369	68.1691	59.1915	65.2264	23.7839	26.3584	30.5014
WBGene00021372	7.42573	6.43952	5.57342	5.61926	4.15772	4.81351
WBGene00003884	124.346	106.285	131.759	247.03	243.894	271.606
WBGene00019725	12.9835	14.3751	13.7594	11.195	10.3551	12.9154
WBGene00019724	15.8431	14.7654	15.2398	9.14764	9.96285	12.1053
WBGene00019723	8.14062	8.91125	6.09593	10.7594	8.70769	9.86531
WBGene00019726	10.2161	11.383	10.7114	10.89	8.62924	9.10277
WBGene00219307	241.382	156.044	213.793	188.833	213.064	214.225
WBGene00219304	25.6441	41.8894	21.8583	13.765	17.9645	37.2689
WBGene00044642	3.02102	2.60183	3.22213	4.96586	5.49133	5.81433
WBGene00020930	70.0601	63.2244	62.6139	60.2873	80.7226	63.6717
WBGene00018065	25.9209	24.3271	25.9512	26.2232	21.9653	26.8317
WBGene00018064	17.0192	14.8955	15.8494	12.3711	12.5516	13.0108
WBGene00003955	9.70879	7.87052	8.88264	5.53214	7.13873	5.43307
WBGene00271791	491.827	483.484	396.061	595.119	480.649	589.917
WBGene00016435	52.3952	35.5149	45.284	35.6758	33.5756	29.1193
WBGene00016432	32.9776	32.5879	35.1822	28.4448	23.2989	27.07
WBGene00006701	14.5055	13.1392	13.8465	11.7612	12.9439	11.5334
WBGene00018647	99.9244	85.9253	106.853	82.7643	77.5063	78.5888
WBGene00018648	349.493	318.919	307.061	371.394	333.638	358.439
WBGene00235367	48.6593	49.2395	54.6021	57.8915	61.9736	57.2855
WBGene00023288	6.15736	8.65107	7.66345	7.71015	7.45252	9.43638
WBGene00019932	12.7298	12.4888	10.7985	3.22345	1.96119	2.62122
WBGene00019934	19.0025	20.3593	17.0686	9.23476	8.15855	9.38872
WBGene00019931	29.5184	23.5465	30.3926	1.82953	2.11809	2.28761
WBGene00219216	240.16	199.105	192.893	8.88628	8.55079	9.15043
WBGene00019532	5.1196	6.56961	5.74759	0.827643	0.549133	0.428926
WBGene00004385	12.2686	9.95198	10.7114	11.195	8.237	10.3419
WBGene00004386	9.66267	10.9277	9.05681	11.2385	9.02148	10.1989
WBGene00019535	18.9333	16.9119	20.0295	16.7271	16.3171	13.821
WBGene00235370	5.60389	4.81338	5.83467	8.45067	8.62924	8.34023
WBGene00019439	8.46348	10.2772	7.66345	6.18554	4.54996	5.90965
WBGene00019441	108.319	120.855	109.64	104.588	91.7837	99.4632
WBGene00044478	1546.44	1102.46	1579.8	838.185	1169.73	991.678
WBGene00017934	9.04001	7.67539	9.23098	4.00754	4.00083	4.95648
WBGene00219689	2.23694	2.21155	2.2642	0.914764	1.6474	6.38624
WBGene00018085	29.1494	28.2298	30.0442	33.3235	26.986	30.5014
WBGene00000123	125.891	123.977	125.663	112.472	114.141	121.148
WBGene00235372	10.539	8.71612	10.7114	2.61361	2.98101	2.09697
WBGene00017482	266.473	224.733	261.951	183.345	186.941	198.402
WBGene00005662	8.60185	9.88694	10.5372	6.14198	6.82494	7.0058
WBGene00018898	77.7164	83.7788	83.6013	78.9746	75.8589	85.5946
WBGene00021286	8.11756	7.35016	6.09593	6.66471	5.02065	6.00497
WBGene00004419	13.4678	14.5702	13.4981	7.44879	6.5896	7.95897
WBGene00021282	62.6113	56.2645	65.836	40.8159	42.5186	43.2739
WBGene00021281	52.6489	49.825	68.2744	35.85	41.1066	37.126
WBGene00019953	31.7554	29.5958	29.4346	23.3047	21.4946	23.8292
WBGene00019947	7.51797	5.72402	8.79555	4.79162	5.0991	5.33775
WBGene00019946	11.7382	12.2286	11.7564	11.1514	8.78613	10.1036
WBGene00019719	15.9815	14.7003	16.1107	8.9734	9.49216	7.91131
WBGene00022677	23.0382	25.8231	25.3416	21.0831	20.5533	20.0642
WBGene00022678	10.4698	9.23648	10.5372	6.92607	9.09992	7.62536
WBGene00022682	29.8643	26.2784	26.735	36.7648	34.2816	35.3626
WBGene00220238	13.9751	14.5702	12.7144	11.8048	9.72751	10.2942
WBGene00022681	9.84716	11.3179	11.7564	6.57759	6.51115	7.10111
WBGene00017900	83.6893	82.8681	72.5415	92.696	59.6202	72.4885
WBGene00006706	17.9417	16.1964	18.0265	17.2498	13.6499	14.9171
WBGene00004205	7.03368	9.10639	8.62138	5.1401	6.90339	6.1956
WBGene00000685	53.5482	51.4511	54.3408	79.5844	68.2494	83.6883
WBGene00017924	4.93511	5.07356	5.48633	2.96209	3.05946	3.76502
WBGene00017920	86.4797	83.3885	84.7334	61.2892	63.3857	66.9602
WBGene00044482	20.6629	16.3915	16.8073	11.8048	13.1792	11.6763
WBGene00020678	35.1223	35.7751	34.8339	30.013	26.28	24.973
WBGene00020679	17.8494	16.3915	16.1107	20.299	16.8662	16.0609
WBGene00019543	53.1562	53.0122	58.3467	36.939	37.4195	38.794
WBGene00006968	18.8872	17.5623	14.6302	12.7631	9.33527	14.0116
WBGene00019544	38.0972	40.7836	37.4464	36.547	30.7515	31.5499
WBGene00019541	338.263	359.767	357.918	395.875	373.724	382.602
WBGene00023323	28.7113	30.2462	31.3505	34.2819	26.6722	33.0273
WBGene00001983	19.7404	17.042	22.9904	13.8521	13.8068	13.535
WBGene00017119	25.9209	29.5307	28.3896	22.5642	20.8671	23.2573
WBGene00017121	14.1135	13.7246	12.0177	6.79539	8.3939	6.86282
WBGene00004432	17.9186	21.2699	24.1225	14.0699	14.6697	11.9623
WBGene00021202	27.1431	33.8888	31.7859	29.0111	25.5739	25.0207
WBGene00021201	18.2645	18.8632	19.5941	19.1665	15.8464	16.0132
WBGene00003216	47.1603	44.1009	47.8966	29.8823	29.3394	33.4563
WBGene00021200	7.9792	8.71612	8.09887	8.92984	7.37408	9.15043
WBGene00003694	16.6964	12.6189	15.2398	6.79539	7.53097	6.43389
WBGene00001324	25.1137	29.4006	27.0833	18.6873	19.455	17.0617
WBGene00001060	19.187	18.1477	19.4199	16.7707	16.2387	15.1554
WBGene00001058	15.3357	14.5702	14.6302	11.6741	11.7671	10.7708
WBGene00044483	10.8388	9.10639	8.44721	6.70827	7.06029	9.91296
WBGene00302995	6.73389	5.9842	5.74759	6.62115	6.5896	5.81433
WBGene00019162	34.8686	32.848	31.5247	25.7876	28.6334	25.402
WBGene00006216	5.44246	5.59392	4.35423	2.13445	2.35343	0.810194
WBGene00206375	6.13429	4.81338	7.75054	3.70261	4.23617	2.85951
WBGene00020354	3.55143	3.57751	3.57047	6.09842	3.92238	4.14629
WBGene00174315	12.2917	12.814	8.79555	9.14764	7.29563	7.05345
WBGene00020352	1619.89	1472.96	1618.12	870.463	931.173	922.621
WBGene00003976	119.319	117.537	126.36	117.917	104.1	100.512
WBGene00015330	47.4139	44.1009	44.239	33.8898	34.2032	34.8383
WBGene00015326	56.2233	46.7028	49.377	30.6228	30.8299	36.4587
WBGene00015329	25.5058	23.3514	24.1225	15.6381	15.3757	17.729
WBGene00020994	63.5799	80.5915	91.2647	70.5675	65.3469	65.4351
WBGene00020993	21.1702	19.7088	20.0295	15.6381	13.8852	14.7741
WBGene00195093	40.3341	47.093	40.8427	33.8898	30.5161	34.4094
WBGene00043064	6.11123	4.94347	6.44427	4.39958	4.62841	4.57521
WBGene00018118	17.2268	15.8711	21.6841	12.8938	11.218	11.9623
WBGene00004849	7.58715	7.15502	8.18596	8.27643	5.96202	5.67136
WBGene00199412	7.61022	4.4231	3.65756	6.44691	5.88357	5.81433
WBGene00021155	41.9946	36.0353	40.9298	34.2819	30.9084	33.9328
WBGene00018319	29.2186	29.1404	34.3114	23.871	23.2205	25.6403
WBGene00018317	78.9156	86.1855	86.8234	56.1926	58.8357	61.5748
WBGene00018321	12.1302	11.7082	10.5372	10.4109	10.9042	9.96062
WBGene00018316	33.3696	27.9696	36.6626	25.4827	21.8084	23.6863
WBGene00018322	1.13	3.18724	2.87379	3.70261	2.90256	8.05428
WBGene00002032	207.044	201.381	198.988	130.332	132.027	147.122
WBGene00022775	26.4282	27.5143	22.642	25.2649	22.0438	23.3527
WBGene00022776	5.92674	7.15502	7.31511	5.40146	4.62841	4.19395
WBGene00022774	27.9964	25.4328	32.918	20.1684	19.1412	18.6821
WBGene00022773	9.31675	9.04134	11.0598	6.96963	6.04047	7.72067
WBGene00004374	66.1627	64.2651	62.0914	60.1566	43.1462	49.5648
WBGene00044499	3.66674	1.88632	5.138	2.87497	2.98101	2.38292
WBGene00015098	69.9448	72.0706	72.977	45.2155	43.3031	46.753
WBGene00004243	15.82	15.8061	16.6332	13.1116	10.7473	12.7248
WBGene00001411	49.2588	49.6298	40.7556	38.9864	38.5178	38.794
WBGene00001093	58.345	55.6791	51.38	42.6454	40.479	42.6543
WBGene00020464	368.773	345.392	328.135	287.628	256.602	280.947
WBGene00020463	172.175	156.044	165.896	138.783	131.714	133.491
WBGene00020462	39.3425	39.1575	40.2331	26.5281	27.9274	28.3091
WBGene00000817	18.5874	19.5137	18.462	14.6362	14.2775	14.2975
WBGene00004804	37.9588	34.9946	44.9357	28.8804	28.8687	27.4513
WBGene00000247	52.6027	45.4669	50.8574	27.0073	30.3592	30.3585
WBGene00016953	17.0884	16.0012	16.0236	30.4486	31.8497	36.697
WBGene00016955	19.5329	20.9447	21.2487	16.9885	16.0033	16.5852
WBGene00019264	13.7445	17.042	15.5011	15.943	15.5326	14.7741
WBGene00003636	5.05042	8.52098	6.44427	7.31811	5.0991	5.48073
WBGene00016291	19.1178	23.2213	22.9033	19.515	16.3956	17.586
WBGene00015539	2.90572	4.03283	4.96383	4.57382	5.02065	3.47907
WBGene00015540	17.5266	16.9119	17.2428	11.2385	12.2378	12.9154
WBGene00015538	19.3023	15.9362	21.597	14.2442	15.2188	13.5827
WBGene00168796	32.0321	5.9842	14.369	24.0888	27.6136	26.3551
WBGene00019296	13.3755	12.0985	11.9306	7.57947	8.70769	7.53004
WBGene00019295	19.6251	18.4079	22.9904	15.4203	12.3163	14.8694
WBGene00006780	12.2455	9.6918	12.7144	7.10031	3.53014	5.29009
WBGene00044502	45.9841	42.6049	41.8877	93.8722	86.7631	97.4616
WBGene00019517	1320.12	1283.61	1355.65	1345.57	1250.14	1260.04
WBGene00002245	40.0343	41.7593	48.5062	31.886	32.242	32.5984
WBGene00220029	21.9082	21.4	25.6029	15.2461	15.3757	18.3485
WBGene00006974	91.7146	101.471	97.2736	74.3137	73.7408	80.3999
WBGene00023326	6.48021	6.37447	6.53135	8.75559	8.86458	8.53087
WBGene00015701	9.68573	11.3179	12.8014	16.0737	12.787	16.5852
WBGene00015703	5.60389	4.87842	5.74759	3.52837	2.98101	3.14546
WBGene00015702	12.061	10.8626	10.5372	10.8465	7.45252	8.81682
WBGene00016763	9.75491	8.06566	9.14389	3.39769	2.11809	4.19395
WBGene00016758	14.8515	12.7489	14.0206	12.5453	12.0025	10.9615
WBGene00016757	5.32715	7.48025	7.66345	0.0435602	0.0784476	0
WBGene00019055	93.2597	85.9903	87.6072	80.4121	63.6995	72.7268
WBGene00001853	14.6439	13.0091	14.8044	9.36544	8.94303	10.2466
WBGene00000820	12.3147	15.5459	12.5402	15.7688	18.3567	20.2549
WBGene00022250	6.98756	7.22007	6.35718	4.57382	4.9422	4.71819
WBGene00022235	33.5772	34.0189	37.2722	27.1815	27.4567	26.3551
WBGene00003082	6.06511	7.28511	5.05091	5.83706	5.17754	4.4799
WBGene00004783	71.0287	71.6152	84.298	41.9484	44.6367	46.8959
WBGene00022251	8.85552	11.5781	14.369	10.3238	9.49216	10.4849
WBGene00022233	10.4237	11.8383	11.7564	9.67036	7.84476	8.86448
WBGene00219218	8.30205	8.1307	9.6664	7.53591	6.90339	7.29175
WBGene00189951	1235.41	1378.64	1164.23	1920.96	1614.61	1698.12
WBGene00004881	17.3651	17.107	15.8494	12.1968	12.0025	14.8218
WBGene00022253	24.4449	24.4572	26.1254	19.2972	18.8274	19.8736
WBGene00022232	18.2184	23.8067	19.6811	15.6381	14.5913	14.7265
WBGene00022244	22.3925	22.6359	22.3808	18.9922	19.0628	19.3493
WBGene00002033	34.1998	30.7666	34.3114	23.4789	22.1222	26.1645
WBGene00022257	75.664	78.7052	78.202	47.5241	45.4996	51.7095
WBGene00015311	5.4194	5.07356	5.48633	1.69885	1.8043	1.66805
WBGene00015308	31.7323	27.1891	30.3926	23.3918	20.4748	21.065
WBGene00004179	76.1252	69.4687	73.4995	51.3574	50.7556	54.3307
WBGene00015310	75.5256	65.3709	75.5024	53.3177	44.5582	50.661
WBGene00016610	17.1806	18.7982	18.549	14.2877	14.5128	14.6788
WBGene00018160	18.5874	18.6031	21.5099	13.6779	13.1792	12.8678
WBGene00018161	48.8668	50.6706	54.7763	35.7629	38.0471	40.3191
WBGene00001029	21.2394	21.4	23.8612	16.3351	16.7878	16.8234
WBGene00017480	10.7235	10.3423	14.1948	9.32188	7.53097	8.67384
WBGene00001090	37.2439	39.5477	39.9719	30.1872	30.4377	28.9764
WBGene00015278	4.33552	5.39879	6.00884	2.22157	1.72585	1.33444
WBGene00015283	26.9817	25.8882	23.687	21.0396	19.7688	18.5391
WBGene00015282	40.3341	45.9222	46.329	38.333	41.7341	38.4604
WBGene00044503	51.3344	45.9222	49.9866	48.7003	40.7143	44.513
WBGene00022230	7.56409	7.28511	6.87969	4.22534	3.68704	3.14546
WBGene00004885	9.50124	10.6675	8.70847	8.18931	7.76631	7.38706
WBGene00003030	53.7327	58.6712	60.4368	44.0829	46.9901	44.6083
WBGene00019259	39.135	41.1739	42.5844	37.5489	31.4575	34.6477
WBGene00004954	15.3588	17.3672	17.4169	15.4639	13.8068	12.1053
WBGene00015938	12.9835	14.0499	12.1048	10.3673	10.5904	10.2942
WBGene00015927	20.2478	20.3593	19.7682	14.8105	14.9835	15.5367
WBGene00015928	53.1331	52.4918	56.7792	54.3631	54.5211	53.5681
WBGene00006917	5.97287	5.46383	6.2701	6.66471	5.25599	5.00414
WBGene00219822	24.1682	21.8553	22.0324	31.6247	29.967	30.7874
WBGene00003043	9.24756	8.58602	10.4502	10.498	8.47234	9.19809
WBGene00006608	11.0233	11.1228	15.1527	9.10408	8.55079	9.86531
WBGene00020234	34.7764	33.3684	32.1342	23.5225	22.1222	23.0667
WBGene00020235	6.6647	7.15502	7.14094	13.5908	10.9042	8.38789
WBGene00020684	39.3886	35.0596	33.3534	29.7516	23.9265	26.5458
WBGene00004458	62.0348	56.2645	61.4818	53.6226	57.3452	51.8048
WBGene00020683	28.596	27.9046	29.0863	22.477	23.7696	23.4956
WBGene00020682	10.9772	10.6675	10.7985	6.35979	5.64823	7.10111
WBGene00020687	20.9857	19.5137	18.6361	18.0339	16.0033	17.1094
WBGene00022726	84.4734	82.9332	78.6375	96.8343	73.8192	76.7778
WBGene00003992	137.007	135.1	136.113	97.6619	101.197	96.6514
WBGene00001862	29.6798	28.49	29.2604	22.5642	18.1998	18.6345
WBGene00015553	36.2754	36.6207	41.0169	30.4486	32.5558	29.0717
WBGene00015552	6.15736	6.43952	5.92176	6.27266	5.25599	5.43307
WBGene00015554	4.47388	5.65897	4.26715	2.57005	1.72585	2.66887
WBGene00015555	44.6927	37.9867	43.3682	33.7156	34.2816	35.5532
WBGene00000585	8.71716	10.5374	12.6273	8.92984	7.60942	8.67384
WBGene00002228	311.073	253.938	275.623	166.661	152.267	166.137
WBGene00006572	4.77368	5.20365	4.18006	2.52649	3.4517	2.04931
WBGene00235272	27.4429	29.2055	28.9121	42.7761	38.2824	36.7447
WBGene00021542	73.9113	73.8268	68.4486	64.5562	51.7754	52.5196
WBGene00004473	35.5605	41.4341	34.7468	26.5717	22.3576	22.8761
WBGene00022620	17.9647	16.0012	18.2007	12.8067	14.1206	15.0601
WBGene00022618	22.1388	22.4407	28.825	19.8199	17.6507	21.8276
WBGene00016402	28.227	29.1404	28.3025	16.5093	17.3369	17.3953
WBGene00000888	7.84083	10.5374	10.0147	5.70638	5.96202	5.90965
WBGene00016404	9.57042	8.9763	7.66345	9.49612	8.08011	9.76999
WBGene00016405	82.6054	81.0469	81.8596	67.5618	62.9934	62.4803
WBGene00016400	4.38164	4.29301	6.2701	3.57193	4.54996	3.05014
WBGene00016397	18.9102	9.88694	19.5941	1.39393	1.17671	0.667219
WBGene00004411	49.9046	48.459	50.5091	41.0772	36.5566	41.7012
WBGene00206380	7.74858	6.76475	7.14094	5.53214	3.68704	2.85951
WBGene00044504	70.1754	72.2007	71.9319	44.7363	49.0298	46.2287
WBGene00017053	10.3776	10.0821	13.0627	6.57759	5.88357	6.91048
WBGene00000292	11.5537	11.5781	11.2339	8.27643	8.31545	9.24574
WBGene00001241	18.7949	20.7496	19.3328	15.2025	16.3171	14.7265
WBGene00236806	5.23491	4.55319	5.138	1.43749	2.74567	1.90634
WBGene00015534	10.4237	5.33374	7.48928	2.87497	2.90256	2.47824
WBGene00236807	11.8765	5.52888	13.411	5.22722	4.39307	5.09946
WBGene00201532	7.31042	5.9842	5.92176	6.14198	6.11891	5.67136
WBGene00018345	14.1366	16.7167	13.9335	0.740523	0.235343	0.762536
WBGene00004477	16.8347	13.6596	14.369	6.88251	7.76631	8.1496
WBGene00018350	6.50327	8.52098	6.2701	2.26513	1.88274	1.76336
WBGene00197012	29.8874	26.7988	35.1822	23.871	28.5549	26.5458
WBGene00020447	22.7845	23.8067	24.5579	15.8995	14.5913	18.1102
WBGene00016739	22.7615	20.2942	23.1645	14.2006	12.6301	13.2014
WBGene00004044	101.539	106.285	111.817	82.1545	79.5459	94.4114
WBGene00018902	15.5433	16.0663	13.7594	13.9393	13.2576	11.2951
WBGene00018901	6.15736	5.78906	5.74759	5.40146	5.49133	5.57604
WBGene00018900	87.6097	85.9253	88.3909	68.2588	65.5822	67.6274
WBGene00001936	5.81144	6.56961	6.00884	5.40146	5.56978	6.48155
WBGene00001934	9.75491	8.00061	7.4022	8.31999	7.21718	6.62453
WBGene00201427	21.6545	16.1313	14.8915	24.4373	23.6127	23.305
WBGene00006967	6.45715	6.82979	4.5284	7.79727	7.21718	6.62453
WBGene00019900	24.9292	19.969	30.3926	12.8938	12.2378	13.7256
WBGene00019899	39.0427	31.8724	32.3955	31.4504	24.5541	28.7381
WBGene00004039	71.4438	72.0706	82.0338	58.5884	63.3857	60.9075
WBGene00019898	8.27899	8.9763	8.36013	7.01319	8.00166	6.57687
WBGene00019902	7.17205	8.39089	7.48928	4.61738	3.60859	4.2416
WBGene00003914	149.114	136.01	150.482	88.0787	97.5888	104.038
WBGene00000392	7.17205	5.9842	8.18596	6.40335	4.39307	4.43224
WBGene00018636	19.6021	20.1641	25.1675	15.7688	16.474	14.0593
WBGene00000996	6.9645	8.45593	5.39925	5.05298	5.96202	5.24243
WBGene00018638	11.8765	10.4723	11.4081	6.83895	7.53097	6.48155
WBGene00018635	10.7927	13.3994	12.366	10.9336	10.512	9.2934
WBGene00002074	55.6929	50.1502	54.2538	45.9995	43.6953	42.0824
WBGene00017992	8.71716	10.2122	7.14094	8.05863	5.49133	7.19643
WBGene00017990	15.8431	15.3508	14.0206	10.5851	10.0413	11.5334
WBGene00017993	43.7933	35.2547	37.2722	26.6588	24.9463	28.7381
WBGene00017989	33.9	32.5879	35.6176	27.3993	25.7308	24.973
WBGene00018468	87.0793	83.3235	81.5113	91.1279	86.1355	90.3605
WBGene00004046	12.9604	11.6432	12.8014	11.8919	10.2766	10.0559
WBGene00001584	18.5182	20.0341	17.4169	15.5945	15.6895	16.4898
WBGene00015620	5.28103	2.9921	4.70257	3.17989	3.60859	3.0978
WBGene00017996	8.67103	10.7976	9.75348	10.2802	8.94303	10.1036
WBGene00017997	20.2708	18.0827	20.552	14.462	14.3559	14.7265
WBGene00003607	33.4388	31.8724	34.7468	13.6343	11.0611	12.3435
WBGene00016846	58.0221	48.459	61.4818	19.6892	16.3956	15.3937
WBGene00016844	3.64368	6.37447	5.83467	4.4867	4.70686	4.4799
WBGene00016842	14.5517	14.5702	18.0265	6.2291	6.04047	5.67136
WBGene00016700	7.44879	8.1307	7.83762	5.66282	5.49133	4.28926
WBGene00016701	25.7364	23.6116	27.78	15.3332	17.8076	18.2055
WBGene00016702	18.1031	16.9119	16.0236	14.5927	13.1792	12.4865
WBGene00016703	9.20144	9.56171	8.36013	12.8938	9.96285	13.4397
WBGene00001827	24.4449	28.8152	29.6088	24.1759	22.8283	22.3042
WBGene00016374	12.1994	13.1392	12.2789	12.2404	9.09992	10.2942
WBGene00016375	8.62491	8.78116	9.14389	7.71015	5.33444	6.1956
WBGene00016376	26.9125	30.1812	26.5608	26.3103	22.3576	22.0182
WBGene00044325	16.4888	19.6438	19.7682	12.2404	11.2965	12.2482
WBGene00044326	10.3545	13.5295	11.7564	10.6287	9.09992	9.34106
WBGene00016378	52.6719	59.2566	58.608	45.1283	45.2643	46.324
WBGene00004703	30.8098	28.6201	31.0892	19.4714	17.6507	17.2524
WBGene00016380	4.47388	5.52888	5.138	3.39769	2.66722	3.76502
WBGene00016381	12.7759	15.8711	18.0265	11.8048	12.0809	12.9631
WBGene00002221	276.228	217.968	265.782	137.65	127.556	150.458
WBGene00016383	9.20144	9.75685	11.321	9.67036	9.64906	9.38872
WBGene00016384	25.8517	23.2863	24.732	22.085	21.024	24.1152
WBGene00015509	11.3923	10.4723	10.276	7.75371	7.92321	8.57853
WBGene00015508	16.2121	20.4243	16.1107	14.3313	16.5524	15.5843
WBGene00015507	4.8198	5.39879	5.05091	3.17989	3.1379	3.76502
WBGene00016793	9.96246	13.4644	13.0627	7.97151	6.7465	9.67467
WBGene00016792	16.7655	14.3751	16.1107	14.5055	12.4732	12.2959
WBGene00016794	27.489	24.4572	27.1704	16.6835	18.1214	15.8226
WBGene00003827	41.049	43.6456	42.9327	29.0111	31.3006	30.7874
WBGene00016791	14.2519	13.7246	16.5461	9.10408	8.78613	9.48404
WBGene00002080	60.0054	69.4037	56.2567	53.579	51.3047	53.6158
WBGene00016790	9.84716	8.52098	10.1889	7.27455	5.17754	6.29092
WBGene00004471	23.3841	22.9611	22.642	13.8086	14.2775	14.9171
WBGene00001535	4.26633	6.17934	5.39925	2.65717	2.98101	3.38375
WBGene00017644	147.269	186.291	140.903	102.192	98.9225	96.985
WBGene00017643	20.2708	19.4486	19.507	17.2934	14.2775	18.3485
WBGene00017642	27.0047	26.7338	27.1704	25.4391	22.2791	25.5926
WBGene00017641	143.81	145.052	133.936	106.81	101.511	104.563
WBGene00000183	22.208	22.0505	23.0774	14.5491	13.8852	17.1571
WBGene00004371	50.3888	49.3696	53.2087	36.547	39.7729	38.2698
WBGene00021541	37.7282	39.1575	39.4494	33.2364	29.0256	29.5483
WBGene00016129	12.7759	14.5052	11.5823	11.3256	11.1396	10.0083
WBGene00016128	6.52634	6.56961	5.22508	5.09654	4.9422	5.29009
WBGene00016124	23.4302	23.2213	24.4708	17.9904	16.3956	16.9188
WBGene00004732	79.2154	77.0791	81.3371	59.1112	54.2858	65.2921
WBGene00021538	21.5392	23.6766	24.1225	14.2442	14.0421	13.5827
WBGene00021539	20.5937	21.4651	19.507	18.0339	16.0818	15.9179
WBGene00021536	15.9584	16.0012	17.3298	13.1116	11.4534	12.0099
WBGene00018361	7.44879	6.30943	8.88264	6.2291	5.56978	6.62453
WBGene00018357	6.73389	6.56961	6.09593	5.66282	5.0991	4.33692
WBGene00002162	9.31675	10.9277	9.6664	5.96774	6.27581	6.86282
WBGene00004057	116.044	115.261	95.619	176.027	145.913	156.51
WBGene00004056	124.831	140.954	143.08	141.179	123.006	120.147
WBGene00003961	32.4241	32.2626	37.8818	24.6551	25.2601	26.5934
WBGene00006957	20.5245	19.7739	18.549	18.818	16.0033	16.4422
WBGene00044608	29.4723	27.5143	29.5217	26.5717	27.6136	27.213
WBGene00004101	16.2121	15.8061	15.6752	12.9809	13.3361	13.1537
WBGene00015572	5.90368	3.25228	5.39925	0.958324	0.470686	0.905511
WBGene00015573	37.7282	16.5866	28.2154	3.48481	2.43188	1.62039
WBGene00020373	19.0025	19.8389	16.1107	17.4241	17.1016	16.3945
WBGene00003656	40.0574	38.0517	42.0619	27.6171	26.1231	29.5483
WBGene00195811	123.424	118.643	146.128	124.059	156.581	136.399
WBGene00019510	58.2297	48.524	46.6774	34.761	31.3006	36.3158
WBGene00000923	19.6943	19.6438	19.7682	16.5093	14.5128	15.3937
WBGene00019504	6.04205	5.39879	6.87969	5.88062	5.64823	4.38458
WBGene00019503	7.54103	8.45593	5.39925	7.97151	5.96202	7.24409
WBGene00018072	30.2794	34.5392	34.1372	29.2289	31.379	31.0257
WBGene00018071	12.9835	11.9684	15.414	7.44879	8.15855	7.48238
WBGene00018073	6.57246	5.33374	7.75054	3.26701	4.07928	3.00248
WBGene00001905	5.30409	5.65897	4.44132	7.92795	6.5896	7.19643
WBGene00005019	31.2941	29.7909	33.8759	27.6171	23.4558	23.3527
WBGene00017079	27.3045	27.8395	28.825	26.0054	20.3179	23.3527
WBGene00017071	97.872	114.675	102.586	99.1865	87.9398	97.9858
WBGene00017074	12.1994	15.1556	13.1498	12.7196	11.924	10.2942
WBGene00017075	61.3199	57.1101	58.608	45.7817	44.5582	44.2747
WBGene00017070	39.2503	45.8572	50.0737	25.6569	29.1041	29.4053
WBGene00017078	4.42776	5.59392	5.05091	4.4867	4.00083	3.95565
WBGene00017069	302.564	290.299	302.271	345.737	313.555	338.471
WBGene00019789	13.4447	11.6432	12.2789	11.2821	10.9042	13.9163
WBGene00019791	3.36694	2.92705	4.96383	5.53214	4.31462	4.57521
WBGene00019788	3.62062	3.38237	4.96383	5.88062	4.9422	4.86116
WBGene00019792	10.6543	11.7082	13.411	11.195	9.57061	8.76916
WBGene00020827	68.6995	58.2158	66.5327	46.1738	43.6169	47.5155
WBGene00020824	31.8476	31.7423	35.8789	29.4902	27.4567	27.6419
WBGene00006374	6.87225	5.72402	7.83762	4.7045	3.60859	3.76502
WBGene00016182	7.40266	8.84621	6.61844	7.44879	8.00166	6.1956
WBGene00001566	28.8727	30.5064	29.87	22.2157	26.5937	22.0182
WBGene00016178	138.298	96.983	114.952	86.6412	86.7631	91.3136
WBGene00016177	9.43205	11.7733	9.92765	31.1891	24.005	29.7865
WBGene00006450	24.7909	26.5386	25.8641	22.5206	20.3964	20.7791
WBGene00003224	21.5853	18.8632	18.462	11.2821	11.7671	11.6763
WBGene00044001	14.7131	13.9848	12.366	10.7594	11.8456	10.3895
WBGene00001051	12.6837	11.2529	12.2789	9.409	7.37408	7.91131
WBGene00002043	10.3314	8.91125	7.83762	7.57947	5.56978	7.81599
WBGene00077437	4090.77	3454.05	3323.33	2611.21	2611.52	2718.53
WBGene00022012	4.45082	6.95988	3.48339	6.83895	5.64823	6.29092
WBGene00249826	4.1049	5.13861	5.39925	6.35979	5.96202	7.38706
WBGene00018335	9.36287	9.88694	7.75054	7.18743	6.04047	6.14794
WBGene00018337	25.1137	24.1319	23.3387	17.8161	16.0033	17.729
WBGene00003034	50.7117	50.9958	53.5571	43.6909	44.9505	45.8951
WBGene00006483	24.1682	23.6766	23.8612	21.4316	21.1809	18.8728
WBGene00017235	37.0594	42.9952	37.7947	30.9277	33.3402	31.3593
WBGene00017237	27.8349	24.5873	26.2996	23.2611	21.8084	20.8744
WBGene00017238	6.82613	6.89484	5.22508	6.2291	6.90339	6.48155
WBGene00002028	12.9374	14.8304	12.6273	14.5055	11.5318	11.6763
WBGene00000994	18.9333	18.0176	21.4228	17.2498	16.3171	15.9179
WBGene00009006	23.0613	23.1562	23.1645	18.7309	19.1412	18.5391
WBGene00009007	20.8013	19.4486	20.1166	13.0681	13.4145	15.9656
WBGene00009008	4.8198	5.2687	6.7926	2.70073	2.58877	2.19229
WBGene00009010	9.50124	9.82189	9.31806	7.36167	7.21718	7.67302
WBGene00009011	20.2478	22.2456	21.0745	14.7669	15.3757	13.9163
WBGene00009012	16.95	20.1641	16.0236	15.3332	13.5714	13.3444
WBGene00004051	43.7472	42.3447	38.5785	38.2023	35.223	38.0315
WBGene00008968	33.7156	32.0675	29.783	23.4789	21.1809	21.1604
WBGene00303015	152.735	154.939	137.855	195.585	169.761	180.673
WBGene00007900	62.0348	57.9557	61.9172	32.6266	28.0842	27.9279
WBGene00007899	29.1725	25.8231	26.8221	14.5927	12.0025	13.8686
WBGene00194651	11.7382	11.5131	15.3269	5.5757	4.62841	5.48073
WBGene00007898	26.7972	28.2949	28.825	6.92607	7.53097	5.33775
WBGene00007492	28.7804	26.4736	29.87	24.8729	23.0636	22.0182
WBGene00007493	22.3002	26.6687	21.7712	19.907	15.6111	19.8259
WBGene00003864	9.84716	10.8626	9.92765	6.66471	6.51115	6.57687
WBGene00005007	17.4574	16.8468	19.5941	12.3275	13.1008	12.6295
WBGene00007760	9.61654	9.56171	9.14389	7.27455	6.35426	5.90965
WBGene00007761	59.2674	60.8177	66.0102	49.6586	48.6375	51.5188
WBGene00007762	26.6588	24.0669	28.9121	13.1552	12.2378	13.4397
WBGene00007765	13.8829	11.7082	13.5852	5.74994	4.39307	5.0518
WBGene00004307	14.0443	11.9034	11.6693	9.80104	8.31545	8.1496
WBGene00008363	11.2308	9.49666	8.44721	11.7612	9.02148	10.4849
WBGene00008362	10.539	12.7489	12.1048	9.06052	9.57061	8.10194
WBGene00008364	7.33348	6.50456	6.70552	5.22722	4.86375	4.81351
WBGene00219575	16.3274	21.5952	18.2007	15.5074	11.4534	13.2967
WBGene00008274	48.175	53.2073	52.0766	39.7269	38.8316	38.8893
WBGene00000266	4.22021	5.46383	6.87969	3.44125	2.90256	2.5259
WBGene00008281	7.72552	4.87842	6.2701	4.31246	5.41289	5.52838
WBGene00013880	32.6317	32.848	34.1372	25.4827	26.5153	26.0215
WBGene00013881	23.73	24.3271	18.8103	19.2536	19.5335	17.729
WBGene00303009	15.5663	14.31	16.0236	9.1912	9.17837	7.53004
WBGene00002046	17.3882	15.2857	16.5461	13.7215	13.4145	13.535
WBGene00007223	4.47388	5.65897	4.5284	2.57005	3.37325	3.14546
WBGene00007221	18.7719	20.3593	16.5461	13.5472	12.0025	13.8686
WBGene00000374	8.67103	9.88694	9.40514	10.2802	9.09992	11.2474
WBGene00219207	206.859	197.609	175.824	279.7	219.496	243.249
WBGene00001413	12.6606	16.9769	15.7623	12.7631	12.2378	13.392
WBGene00004843	3.36694	3.05714	5.05091	4.39958	3.37325	4.38458
WBGene00000121	10.5621	11.0578	9.6664	11.6741	9.25682	10.1989
WBGene00009077	16.0045	20.9447	19.5941	0	0	0
WBGene00006941	77.2322	72.3307	80.205	55.8441	52.6384	52.1384
WBGene00008110	55.8774	47.093	67.0552	42.2534	41.4988	36.7447
WBGene00008111	494.456	461.434	512.058	383.939	377.961	383.508
WBGene00012431	8.48654	12.0334	11.0598	7.23099	6.11891	7.10111
WBGene00012433	5.32715	5.78906	6.09593	3.57193	3.21635	2.95483
WBGene00012434	5.69613	6.24438	6.70552	4.00754	3.60859	3.76502
WBGene00012435	8.37124	6.82979	8.96972	7.88439	7.06029	7.19643
WBGene00077756	207.966	222.911	241.573	194.714	206.945	214.94
WBGene00009878	9.61654	8.2608	7.4022	6.09842	4.15772	5.6237
WBGene00004463	18.3568	16.5216	14.8915	14.8976	13.8068	15.3937
WBGene00009881	37.9819	38.507	42.4102	28.3141	29.4963	29.167
WBGene00011856	13.537	11.1878	12.6273	2.17801	1.4905	1.47741
WBGene00011857	7.95613	6.43952	8.18596	5.70638	8.08011	7.48238
WBGene00303026	8.90165	8.06566	8.27304	8.71203	6.7465	7.91131
WBGene00011858	4.95817	5.39879	5.39925	4.13822	4.54996	3.19312
WBGene00006931	14.0443	14.6353	11.9306	11.8048	10.6689	10.0083
WBGene00011860	12.5684	16.3265	14.4561	16.4657	13.8068	11.438
WBGene00007505	201.186	197.088	195.157	156.599	159.876	156.415
WBGene00000911	56.454	65.2408	67.4035	51.6188	47.2255	49.3742
WBGene00010148	18.7719	18.2778	19.8553	14.2006	13.1008	11.438
WBGene00014772	18.1261	19.5787	18.8974	15.5945	13.3361	15.6796
WBGene00010317	38.3509	31.1569	36.4014	20.0812	21.8084	25.6403
WBGene00000775	65.3556	80.8517	69.929	69.0429	64.0133	63.6241
WBGene00009542	64.8021	65.7611	55.8213	54.668	47.0686	54.283
WBGene00007886	17.5266	20.6195	24.8191	14.5491	12.0025	9.15043
WBGene00007882	24.1913	22.1155	21.4228	17.1627	14.5128	15.1077
WBGene00007880	5.09654	5.33374	5.39925	3.44125	2.74567	3.14546
WBGene00001239	6.5494	7.74043	8.88264	6.96963	5.56978	5.95731
WBGene00009186	5.85756	5.65897	5.57342	6.66471	3.76549	5.52838
WBGene00014243	62.9803	64.2	65.2264	46.3916	48.716	45.8951
WBGene00010484	8.0945	8.71612	7.66345	7.36167	7.53097	7.38706
WBGene00000509	8.5096	9.17143	9.14389	7.40523	6.90339	7.0058
WBGene00001607	9.5243	11.6432	9.05681	9.01696	8.78613	7.19643
WBGene00003687	10.2161	9.95198	9.57931	2.26513	2.03964	2.90717
WBGene00011747	11.0463	9.04134	10.6243	8.31999	7.68787	7.62536
WBGene00011746	32.9084	34.0189	30.828	30.1001	28.0842	29.4529
WBGene00004031	49.1435	43.5806	46.7645	33.3671	39.3023	36.9353
WBGene00011743	6.61858	6.30943	6.87969	5.61926	5.96202	5.00414
WBGene00001396	14.4363	15.0906	14.4561	9.97528	9.17837	10.0559
WBGene00001188	47.2756	41.4991	42.4973	39.3784	38.204	43.5599
WBGene00012341	37.9358	36.8158	42.7586	31.8425	29.5748	28.9764
WBGene00012342	36.4368	40.1332	35.4435	30.0565	28.398	27.1177
WBGene00003787	44.6697	39.0274	42.8457	33.9769	28.0842	30.2155
WBGene00010638	22.5539	23.3514	21.8583	14.5055	16.8662	17.8243
WBGene00009320	24.3757	33.3684	26.5608	24.6551	25.3386	27.7372
WBGene00009319	21.7698	20.4894	23.5999	17.0756	17.4154	16.4898
WBGene00009322	10.7465	11.448	10.9727	11.0207	10.7473	9.57935
WBGene00009323	88.0018	99.1946	90.1326	92.2169	75.1528	76.6825
WBGene00009131	19.0717	16.9769	21.1616	15.6381	16.0818	16.2992
WBGene00009132	6.59552	5.59392	6.87969	7.10031	5.88357	6.24326
WBGene00001650	123.516	131.587	125.837	42.2098	38.5962	45.2279
WBGene00008151	18.8872	17.6274	18.6361	15.5074	15.9249	14.7741
WBGene00006699	27.6274	28.6851	23.9483	25.8747	23.2989	22.3518
WBGene00008149	11.277	10.4723	8.88264	9.27832	8.237	8.62618
WBGene00008147	7.03368	5.65897	7.22803	4.57382	4.7853	3.95565
WBGene00005663	14.1827	12.879	15.6752	10.9772	9.09992	11.7716
WBGene00003576	28.1347	28.7502	27.2575	27.0509	22.2791	20.4455
WBGene00001001	42.4788	43.3204	45.0228	36.8519	28.8687	31.7405
WBGene00007309	451.24	407.901	449.096	520.457	484.571	526.102
WBGene00010676	24.1682	25.3678	23.4258	16.2915	15.6895	18.0626
WBGene00010677	36.1139	30.1812	33.0051	28.227	25.6524	28.6904
WBGene00010678	4.03572	4.68329	5.31217	3.13633	2.98101	3.43141
WBGene00000975	8.44042	9.56171	8.88264	6.96963	6.90339	5.81433
WBGene00011777	5.23491	6.37447	5.74759	12.676	10.0413	19.254
WBGene00011776	25.6672	24.0669	22.4678	16.0737	13.7283	16.2039
WBGene00006638	18.08	16.0663	17.0686	15.4639	12.9439	14.9171
WBGene00011775	35.1223	33.0432	42.4102	26.2232	29.6532	29.2623
WBGene00004091	6.59552	8.65107	8.01179	8.58135	6.98184	6.7675
WBGene00004254	56.9613	59.1915	58.7822	48.2647	45.4212	45.9428
WBGene00010556	37.8666	32.3277	42.9327	25.0035	27.2998	31.7882
WBGene00010557	18.3568	22.4407	21.3357	17.6419	17.8861	17.2524
WBGene00001653	27.5813	31.2219	26.3867	24.6115	21.8869	21.6369
WBGene00000019	9.08614	7.4152	13.6723	3.39769	3.21635	3.6697
WBGene00007698	15.2666	17.8876	14.2819	16.1173	12.3163	15.0124
WBGene00007696	13.3294	13.4644	14.2819	11.195	11.8456	11.6287
WBGene00007697	8.02532	8.06566	10.7114	5.61926	4.86375	5.29009
WBGene00003531	6.22654	6.30943	5.74759	3.17989	2.98101	3.14546
WBGene00008506	63.0495	61.0128	64.1814	43.5602	38.6747	45.9428
WBGene00004297	35.9525	40.7836	38.4914	25.7441	25.1032	24.1628
WBGene00004140	23.707	22.6359	23.7741	27.0073	24.0834	23.6863
WBGene00201400	7.81777	5.46383	7.31511	5.61926	5.56978	6.52921
WBGene00012786	6.06511	6.17934	6.61844	4.87874	4.70686	3.33609
WBGene00011236	165.995	165.736	169.989	180.165	153.836	159.894
WBGene00011237	10.6082	10.6024	10.0147	10.106	8.55079	10.8661
WBGene00004800	22.8537	26.1483	23.4258	18.818	18.043	18.4438
WBGene00011239	16.6272	19.5137	19.0715	14.0699	13.2576	12.5342
WBGene00002152	76.1252	73.5666	87.0847	60.5051	57.3452	62.5279
WBGene00011240	75.0644	70.5095	80.0308	67.5183	61.2676	62.099
WBGene00003064	25.229	24.197	32.3955	13.0681	11.6887	14.0116
WBGene00011225	16.4657	15.0255	17.0686	10.498	8.15855	12.0099
WBGene00008733	37.7052	34.3441	38.8398	31.9296	32.3204	30.3585
WBGene00008729	18.1953	18.1477	19.8553	12.676	13.3361	14.4405
WBGene00001189	5.60389	6.6997	9.14389	8.49423	11.6102	7.43472
WBGene00008488	9.29369	8.1307	9.49223	7.53591	6.19736	6.00497
WBGene00000419	42.917	40.4584	41.9748	33.8898	33.1833	37.6025
WBGene00006527	88.0479	83.3235	95.3577	81.4575	72.0149	71.6784
WBGene00011597	17.6649	20.2292	19.1586	14.1571	15.4542	15.0601
WBGene00044606	9.80103	8.00061	10.6243	9.88816	7.68787	8.81682
WBGene00011600	11.6921	11.2529	12.8885	9.80104	7.53097	7.5777
WBGene00011601	18.841	19.0584	24.2966	16.0301	17.1016	15.1077
WBGene00001867	25.7133	27.1891	30.7409	22.8255	22.2007	23.4003
WBGene00011288	14.8515	16.2614	15.6752	5.22722	5.25599	6.29092
WBGene00011291	7.63328	6.50456	7.22803	6.79539	5.49133	7.10111
WBGene00011292	20.5245	19.5137	17.504	12.8067	12.8654	13.2967
WBGene00013857	42.8709	40.3933	40.8427	35.9807	30.3592	32.8367
WBGene00000865	11.8765	11.5131	13.411	9.80104	9.80595	9.48404
WBGene00012014	23.7531	24.7173	25.7771	19.6456	19.3766	18.4915
WBGene00012015	15.059	18.0827	16.0236	14.1571	13.493	13.4873
WBGene00014669	15.451	14.8955	15.2398	13.1987	9.09992	11.1521
WBGene00011259	3.96654	4.74833	5.83467	4.22534	3.37325	3.86034
WBGene00011720	37.4745	38.8973	37.5335	34.9788	36.1644	32.1218
WBGene00002001	21.1933	19.8389	18.7232	20.0377	16.6309	16.5852
WBGene00011722	17.6188	18.7331	20.1166	18.2953	16.5524	18.4438
WBGene00008750	16.3966	19.3836	18.7232	16.1173	17.5723	16.1562
WBGene00004319	49.4433	55.2237	52.2508	36.8083	37.8902	36.1728
WBGene00001017	66.3703	63.3545	62.701	45.956	40.6359	45.4185
WBGene00002981	14.5286	13.6596	17.5911	11.3692	10.5904	10.5325
WBGene00014004	8.3943	10.4073	10.276	8.66847	8.70769	7.95897
WBGene00000866	10.9772	9.75685	10.1018	9.06052	6.66805	6.29092
WBGene00012795	13.3063	12.4888	11.8435	10.3238	9.25682	10.4372
WBGene00008776	63.1417	66.932	54.8633	59.7646	57.659	55.9987
WBGene00045056	161.798	161.183	169.728	162.044	139.872	158.464
WBGene00003586	12.7068	15.676	15.5882	11.4999	9.02148	10.7708
WBGene00008774	11.7843	10.7976	11.1468	9.27832	9.09992	8.19726
WBGene00008775	28.7113	29.5307	26.2125	19.2536	17.2585	20.5885
WBGene00044784	29.7029	33.6936	32.3955	22.477	19.7688	26.6887
WBGene00000109	29.4723	27.059	29.3475	22.6077	22.436	20.0166
WBGene00001426	13.5831	11.6432	11.0598	7.97151	8.55079	8.91214
WBGene00006490	60.3513	68.363	64.791	57.1074	55.2271	62.5279
WBGene00002992	19.6021	21.7252	18.3749	14.7233	14.199	15.0124
WBGene00012385	6.64164	5.20365	5.6605	5.00942	3.2948	5.6237
WBGene00010882	10.1008	9.82189	10.276	8.88628	6.90339	6.71985
WBGene00002344	11.8765	10.2122	12.1048	8.58135	7.84476	7.48238
WBGene00002214	52.8564	53.4025	62.788	40.8159	40.4005	40.8433
WBGene00014505	5345.32	6168.99	5148.27	5004.19	5121.45	5444.7
WBGene00011482	26.9125	29.7909	27.3446	24.263	21.024	24.5918
WBGene00004474	7.01062	6.30943	7.48928	4.00754	5.17754	4.19395
WBGene00011481	20.7782	19.0584	21.3357	14.9411	12.5516	15.1077
WBGene00011480	24.5141	25.9532	28.7379	19.6892	15.8464	16.1086
WBGene00004985	5.30409	5.59392	4.09298	5.05298	2.98101	4.2416
WBGene00004204	31.4556	34.214	30.4796	29.316	25.8877	28.7381
WBGene00008502	18.3798	21.4	17.6782	16.2044	15.9249	15.9656
WBGene00008503	95.7042	98.0888	102.324	82.895	70.8382	75.2527
WBGene00008504	7.33348	8.06566	7.31511	5.74994	5.80512	3.62204
WBGene00008505	20.9166	16.3265	18.7232	15.0283	14.5913	11.6763
WBGene00007444	23.6378	24.7173	23.3387	21.6058	19.2981	17.5383
WBGene00007445	28.3884	27.6444	32.3084	20.9524	20.9455	19.2064
WBGene00011122	41.1874	42.8	39.9719	31.3633	29.0256	30.8827
WBGene00004199	25.0215	27.059	24.1225	24.0888	22.7498	21.5893
WBGene00011123	10.3314	11.2529	9.23098	6.66471	8.86458	8.48321
WBGene00011124	18.08	13.5295	11.8435	4.39958	3.53014	3.52673
WBGene00011131	23.9606	22.4407	23.5129	20.2555	19.8472	23.1144
WBGene00011129	23.707	24.3921	24.9933	5.7935	5.96202	8.24492
WBGene00011128	54.0095	47.6785	48.5932	45.2155	40.1652	45.4662
WBGene00007114	10.2392	9.17143	9.6664	10.3673	9.09992	9.2934
WBGene00007113	8.48654	6.76475	8.36013	6.40335	6.04047	4.62287
WBGene00001019	13.0988	13.8547	12.9756	12.676	12.3947	11.724
WBGene00007105	13.4217	12.5538	15.5882	12.9809	11.2965	12.1529
WBGene00001020	16.1198	16.7818	13.7594	11.0207	10.8258	12.9154
WBGene00007107	11.1155	10.3423	7.4022	5.48858	5.25599	5.19477
WBGene00007108	37.9127	39.0924	43.9778	32.7573	33.9678	29.4053
WBGene00007109	36.8288	34.9946	36.0531	29.8387	28.0842	27.07
WBGene00001920	5.81144	6.24438	5.138	4.83518	3.76549	5.19477
WBGene00007110	26.6127	26.6037	26.1254	20.2555	20.5533	21.8276
WBGene00007111	38.5354	32.718	42.7586	28.1834	28.3196	28.3091
WBGene00010061	70.5444	71.225	74.1961	59.8517	54.3642	54.9502
WBGene00001930	4.54307	6.89484	4.70257	4.4867	4.07928	5.19477
WBGene00001932	5.88062	5.91915	6.2701	4.61738	4.39307	5.09946
WBGene00002223	71.6283	80.7867	71.9319	72.7019	57.0314	63.2905
WBGene00044025	5.09654	5.2687	5.83467	5.1401	5.0991	3.38375
WBGene00011338	42.1099	37.5313	46.6774	36.3727	35.6152	38.8893
WBGene00010351	74.7877	72.721	73.5865	74.7057	61.8167	63.0998
WBGene00001940	6.27266	6.82979	6.18301	4.66094	3.68704	5.52838
WBGene00010353	58.0913	56.0043	60.7851	39.9011	37.7333	40.2714
WBGene00010354	6.52634	4.94347	7.05386	4.2689	4.7853	6.33858
WBGene00001938	5.92674	6.76475	7.31511	5.00942	4.15772	5.0518
WBGene00009035	87.6789	80.8517	91.0035	59.8081	58.5219	64.5296
WBGene00002192	43.9548	45.7271	47.9837	37.3746	35.5368	36.697
WBGene00007513	9.15532	10.3423	8.01179	7.79727	5.56978	6.24326
WBGene00007514	16.2582	15.8061	16.5461	15.0718	15.9249	15.4413
WBGene00200561	15.2204	20.2292	16.2848	11.9355	15.2188	16.1086
WBGene00003148	13.6292	11.5131	11.2339	10.498	11.0611	9.76999
WBGene00010409	13.191	14.5702	14.6302	9.06052	8.94303	9.57935
WBGene00004892	27.3737	34.5392	30.4796	30.2308	25.9662	29.0717
WBGene00010848	10.0086	9.36657	9.75348	5.61926	4.9422	4.14629
WBGene00010847	19.8327	20.2942	19.5941	17.8597	18.5136	17.2047
WBGene00001585	8.27899	9.56171	8.18596	6.27266	4.70686	5.00414
WBGene00003218	137.099	123.652	128.014	95.3532	97.4319	93.077
WBGene00010846	10.3776	8.91125	8.62138	7.53591	6.82494	6.67219
WBGene00008722	12.4531	12.7489	14.2819	8.71203	9.25682	10.1036
WBGene00004755	50.7578	51.6462	53.2958	42.5583	38.91	43.6075
WBGene00006406	9.68573	10.1471	8.18596	8.45067	7.84476	7.86365
WBGene00004360	13.3294	11.9684	11.6693	10.8029	8.237	8.43555
WBGene00008720	16.4888	18.538	16.2848	12.2404	13.4145	11.6763
WBGene00009587	66.0244	62.769	65.6618	53.9711	51.9323	53.9494
WBGene00004480	22.2311	26.2134	22.2937	17.5112	16.6309	19.0157
WBGene00012497	17.2037	17.172	18.2878	14.1135	13.3361	13.2014
WBGene00012496	19.0486	18.0827	21.4228	14.9411	14.3559	14.5835
WBGene00012498	1272.98	1112.48	1259.51	970.913	968.122	989.533
WBGene00012499	1307.25	1125.35	1278.58	1029.33	1018.17	1078.56
WBGene00010231	13.6984	11.7082	10.276	8.88628	8.94303	11.7716
WBGene00003415	30.0719	25.1727	28.2154	21.1267	18.9843	18.2055
WBGene00010232	21.8159	23.1562	23.5999	17.032	17.1016	17.3953
WBGene00010233	38.4662	32.2626	37.4464	30.405	31.0653	29.9772
WBGene00006491	21.1933	22.831	25.7771	15.6381	16.6309	14.0116
WBGene00001320	19.7174	17.9526	18.8974	15.0718	15.5326	14.2022
WBGene00014087	38.2817	31.287	34.0501	26.8766	25.7308	29.5006
WBGene00014076	7.12593	7.67539	6.61844	5.22722	5.88357	5.95731
WBGene00014078	20.4553	18.9283	18.1136	17.8161	13.9637	14.5358
WBGene00002335	30.879	26.9939	27.5188	22.9998	22.8283	22.6854
WBGene00010448	25.8055	26.3435	25.69	13.5908	10.8258	11.2951
WBGene00003920	43.4705	40.7186	38.1431	30.1436	26.28	31.264
WBGene00010919	429.262	460.003	405.553	498.198	444.406	573.808
WBGene00010921	37.1978	33.1082	32.3084	43.5602	35.7721	36.2204
WBGene00044768	6.6647	6.11429	4.87674	7.49235	4.70686	7.14877
WBGene00006415	91.4148	94.3162	95.8802	73.6167	66.1313	76.1582
WBGene00001151	9.96246	8.84621	9.57931	6.70827	7.37408	7.05345
WBGene00002363	19.6943	15.9362	22.2937	17.9904	18.8274	16.6328
WBGene00009551	4.42776	4.61824	6.44427	3.31057	3.37325	3.52673
WBGene00195534	13.2833	25.693	19.3328	40.903	19.6904	25.4496
WBGene00014090	298.09	302.267	289.121	181.82	170.624	179.053
WBGene00014095	15.5663	14.1799	16.0236	13.1552	13.0223	13.2491
WBGene00006566	10.1239	12.879	13.1498	12.5889	9.33527	12.3912
WBGene00014096	30.5562	33.8888	34.3984	27.0944	23.8481	25.402
WBGene00014097	4.49695	3.96778	7.14094	5.18366	4.07928	4.62287
WBGene00011742	13.6061	15.2207	17.4169	10.7158	11.1396	8.86448
WBGene00011741	6.20348	5.85411	4.78966	3.31057	2.27498	3.24078
WBGene00011740	10.3084	9.88694	11.321	5.83706	5.96202	6.10029
WBGene00011737	631.925	591.915	581.377	1057.95	874.926	990.534
WBGene00011739	23.9145	26.3435	24.645	16.2479	18.3567	14.2022
WBGene00000270	11.9227	14.9605	13.7594	10.1495	9.09992	9.48404
WBGene00005015	45.0156	38.8322	43.1069	30.6228	31.2222	34.5524
WBGene00010667	9.36287	8.58602	10.7114	5.53214	5.25599	4.19395
WBGene00045036	4.65837	5.33374	4.96383	3.57193	5.17754	4.52756
WBGene00010670	11.5998	13.2693	13.9335	10.3673	9.33527	9.19809
WBGene00008682	56.8229	55.3538	53.7312	45.4768	46.1272	41.9871
WBGene00008683	15.6817	19.1234	14.8915	14.5055	13.2576	14.2022
WBGene00008688	14.667	14.7654	15.1527	9.97528	12.3163	10.1989
WBGene00008687	30.9943	31.8724	31.9601	28.924	24.7894	24.2582
WBGene00008684	13.9059	13.2043	15.1527	9.80104	9.64906	9.57935
WBGene00044329	4.79674	4.87842	4.5284	4.18178	3.37325	5.24243
WBGene00008686	21.9543	21.9854	25.69	18.4695	18.749	18.7298
WBGene00008685	36.3676	36.4906	37.6206	33.672	33.8109	31.264
WBGene00010889	12.1302	12.7489	11.7564	11.4128	9.64906	11.438
WBGene00010890	60.4897	54.8985	60.6109	38.8992	37.5764	43.0833
WBGene00010891	28.2039	28.2949	27.2575	22.6949	18.1998	20.6838
WBGene00000122	19.6943	16.6517	23.2516	12.5889	14.5128	12.7248
WBGene00010892	17.5496	14.245	15.8494	15.5074	15.8464	16.7281
WBGene00003010	15.5663	15.0906	17.8524	9.97528	10.2766	8.91214
WBGene00007089	6.94144	7.93557	7.57637	5.31434	5.17754	4.81351
WBGene00007093	34.0154	35.1897	35.5305	28.0528	23.7696	25.6879
WBGene00007090	58.8985	58.6061	53.5571	95.6146	64.2486	80.2569
WBGene00007088	66.7162	69.9891	69.8419	78.0163	65.7391	77.7786
WBGene00007087	27.9272	29.2705	27.3446	19.4278	17.5723	19.1587
WBGene00007092	84.7501	68.9484	69.2323	50.5734	47.2255	48.6116
WBGene00007091	484.01	499.095	482.972	308.014	318.027	332.132
WBGene00009435	19.0025	20.9447	19.5941	17.2934	17.2585	16.6805
WBGene00009436	19.4406	18.7331	20.8132	12.3275	14.4344	13.2491
WBGene00009437	22.7384	19.6438	19.3328	18.9051	15.768	16.1086
WBGene00014883	4.19715	4.55319	3.13505	4.31246	3.1379	5.67136
WBGene00001044	18.818	16.3265	22.3808	16.7271	16.474	14.3929
WBGene00012710	142.841	136.596	138.29	82.5901	75.2313	75.2051
WBGene00004448	120.149	169.964	125.141	69.5656	84.4096	79.6373
WBGene00016582	36.1831	39.1575	39.3623	30.8406	29.8101	31.7882
WBGene00016583	29.0802	30.0511	28.6509	22.9127	23.6127	19.1587
WBGene00016589	16.189	16.2614	16.1107	16.5529	14.6697	16.7281
WBGene00302978	5.09654	5.2687	5.6605	3.09277	4.07928	3.24078
WBGene00016588	33.4849	38.7022	39.8848	24.3501	25.6524	23.2097
WBGene00016592	6.57246	7.08997	6.18301	4.2689	4.9422	5.76668
WBGene00016586	10.4929	8.1307	9.49223	7.40523	5.72668	6.52921
WBGene00016585	94.2514	101.341	79.5954	59.6339	59.934	66.15
WBGene00008949	11.4614	12.3587	15.2398	11.3692	10.8258	16.4422
WBGene00006733	12.2917	15.1556	10.5372	11.1514	9.72751	10.3895
WBGene00008948	22.6923	23.6116	24.2966	20.8653	20.0041	21.351
WBGene00004756	44.1623	40.7186	45.284	34.1076	32.7911	33.3609
WBGene00000376	20.8704	21.5952	20.7262	18.426	17.8861	18.1102
WBGene00009211	27.3507	24.7824	31.4376	21.1267	21.6515	19.2064
WBGene00004492	25.3213	18.6681	20.2907	10.7158	13.1008	13.7733
WBGene00001580	56.6384	58.476	57.7371	53.7968	49.422	50.3274
WBGene00008580	25.6441	24.9775	28.3896	14.0699	17.0231	15.775
WBGene00008582	5.88062	6.6997	5.83467	16.1173	14.1206	15.632
WBGene00199029	8.0945	5.39879	3.91881	5.31434	6.82494	6.52921
WBGene00201775	6.20348	6.11429	8.18596	4.61738	6.11891	5.19477
WBGene00007730	8.41736	7.15502	9.05681	5.48858	5.0991	6.43389
WBGene00007731	5.44246	5.72402	5.39925	5.5757	3.60859	5.29009
WBGene00001085	50.1352	50.1502	42.4973	38.8121	37.2626	41.034
WBGene00007732	12.8221	13.8547	14.6302	6.70827	8.15855	8.24492
WBGene00001865	40.4033	43.7107	43.8907	36.2856	30.7515	34.2664
WBGene00014769	5.39633	4.74833	4.5284	3.00565	1.41206	2.47824
WBGene00001820	4.77368	5.2687	4.26715	3.78974	3.4517	3.6697
WBGene00014082	26.5204	29.921	27.1704	28.9675	29.967	33.1226
WBGene00014083	10.0778	9.88694	11.0598	8.40711	8.3939	7.24409
WBGene00044907	417.178	420.585	442.39	463.001	402.279	419.252
WBGene00010671	8.71716	7.80548	8.62138	8.49423	8.08011	7.76833
WBGene00002002	7.88695	7.35016	8.18596	5.48858	5.80512	5.71902
WBGene00002368	67.5695	69.9241	68.1002	53.4919	48.0099	48.2304
WBGene00013224	13.5831	13.9848	12.8885	11.1514	10.1197	10.3895
WBGene00013223	28.619	26.6037	25.3416	24.1759	22.3576	21.7323
WBGene00000186	48.2442	53.9879	50.9445	41.7306	35.929	49.8508
WBGene00006916	21.47	24.3271	25.5158	18.6438	17.4938	18.7774
WBGene00007752	6.15736	7.22007	5.39925	5.66282	5.96202	4.71819
WBGene00011939	27.7427	26.2134	28.7379	21.9979	21.5731	21.208
WBGene00011940	21.2164	20.8146	20.0295	15.7688	17.4154	15.0124
WBGene00007780	5.4194	6.17934	5.39925	4.74806	3.68704	4.28926
WBGene00007779	22.4847	21.6602	23.1645	65.863	55.9332	75.634
WBGene00004315	40.8876	39.6128	43.5423	32.2345	26.8291	33.075
WBGene00008555	45.8688	46.1174	42.0619	33.1057	36.1644	32.6937
WBGene00010828	5.99593	6.43952	5.138	3.52837	3.2948	3.81268
WBGene00005153	5.85756	7.22007	6.61844	3.87686	4.86375	6.00497
WBGene00014139	18.7488	18.4079	21.5099	13.373	14.5913	14.6312
WBGene00007867	4.22021	4.74833	3.3963	9.49612	7.60942	8.43555
WBGene00003150	19.8788	19.5137	17.1557	17.9032	14.7482	16.0609
WBGene00009889	5.74225	6.37447	5.6605	2.70073	3.68704	3.43141
WBGene00008034	9.24756	9.62675	12.8885	7.27455	9.17837	8.7215
WBGene00008035	81.1064	87.2912	82.4692	60.1566	57.7374	60.0973
WBGene00004339	11.4845	11.5781	8.18596	10.3238	8.47234	11.2474
WBGene00001007	32.2166	28.4249	29.6959	19.515	21.1024	23.0667
WBGene00007207	40.1497	41.8894	39.2752	36.5905	34.9876	36.3158
WBGene00023421	67.4542	75.7782	69.6677	81.8496	66.3667	77.2067
WBGene00007202	16.0045	16.0012	15.8494	13.5037	15.1404	12.2006
WBGene00008624	12.5914	11.7733	10.4502	13.4601	13.493	11.4857
WBGene00003421	83.182	84.4943	82.6434	53.9711	52.403	59.0012
WBGene00185077	666.77	623.593	628.838	740.959	693.399	721.454
WBGene00008177	16.2812	16.7167	15.0656	21.9108	16.5524	18.5391
WBGene00000417	28.7113	27.2541	24.645	21.8236	19.7688	22.5901
WBGene00008178	12.407	12.7489	10.5372	17.1191	12.9439	13.821
WBGene00219548	4.7045	5.20365	4.96383	6.96963	4.70686	6.10029
WBGene00010435	6.64164	7.15502	9.05681	5.00942	4.62841	4.4799
WBGene00006466	9.01695	9.17143	6.70552	6.0113	5.88357	6.38624
WBGene00004424	12.9604	13.9198	11.8435	7.62303	6.90339	6.7675
WBGene00003037	44.7158	42.4748	51.5541	38.4636	36.2428	39.5565
WBGene00010436	11.6229	11.383	17.4169	7.44879	5.64823	9.10277
WBGene00010437	7.54103	6.89484	6.2701	5.53214	4.9422	5.81433
WBGene00010439	16.3274	17.2371	16.5461	13.3294	14.0421	12.6295
WBGene00006763	27.2123	28.7502	27.1704	21.4316	19.9257	18.9204
WBGene00013460	25.5519	22.3757	26.4737	21.1267	19.6904	19.2064
WBGene00013465	14.8745	16.1313	18.0265	8.75559	8.3939	8.62618
WBGene00013461	35.2607	33.1082	35.5305	23.8274	25.5739	26.4981
WBGene00013462	42.6403	41.304	34.7468	32.4088	30.5946	30.0248
WBGene00013463	7.88695	8.9763	6.7926	5.31434	5.0991	4.71819
WBGene00000818	18.7488	15.611	19.4199	11.8919	14.4344	12.5818
WBGene00013464	69.5297	70.7046	78.2891	75.5769	63.1503	68.0563
WBGene00001393	14.1596	14.9605	15.1527	9.80104	10.9042	11.581
WBGene00001394	6.08817	8.52098	6.09593	3.87686	6.43271	7.0058
WBGene00004333	46.3301	38.442	43.8907	32.1474	32.4773	31.5023
WBGene00003230	25.1368	26.1483	26.9092	18.6873	18.749	19.9689
WBGene00012191	5.9498	10.0821	8.70847	3.61549	2.98101	3.62204
WBGene00000093	10.1931	8.71612	13.5852	5.7935	6.98184	7.19643
WBGene00004410	5.25797	5.33374	4.96383	2.04733	2.58877	2.71653
WBGene00013376	35.7911	41.9544	36.3143	39.2042	33.0264	37.4596
WBGene00003142	14.0904	13.0091	14.4561	15.8995	12.7085	13.821
WBGene00013378	12.799	11.1228	11.2339	8.27643	8.55079	8.86448
WBGene00004278	5.00429	3.7076	5.22508	2.91853	2.03964	2.71653
WBGene00044745	16.9039	18.8632	22.1195	18.7309	20.7886	18.4915
WBGene00014938	6.80307	6.6997	10.4502	5.7935	4.86375	6.48155
WBGene00003077	6.38797	6.37447	9.40514	4.79162	6.51115	5.09946
WBGene00013379	7.6794	7.87052	6.44427	6.40335	5.49133	5.52838
WBGene00013380	32.8392	29.7909	33.7889	20.3426	17.2585	19.8259
WBGene00013381	7.17205	6.50456	7.22803	5.40146	4.7853	4.14629
WBGene00013383	3.82817	3.44742	5.6605	3.87686	5.0991	4.05097
WBGene00004029	14.8515	17.7575	15.0656	15.1589	15.0619	15.3937
WBGene00010709	40.7262	39.0274	34.5726	30.9713	29.4963	30.5491
WBGene00010711	125.984	110.838	124.444	133.991	117.828	141.021
WBGene00010712	6.98756	6.37447	6.96677	3.78974	3.2948	2.76419
WBGene00010713	41.7178	39.0924	42.5844	35.6758	29.8885	32.8367
WBGene00012640	5.1196	5.78906	3.91881	3.44125	2.35343	2.5259
WBGene00045062	264.305	229.546	259.425	267.895	268.84	286.38
WBGene00206493	7.19511	6.11429	4.87674	10.8465	9.09992	9.15043
WBGene00012639	7.93307	5.20365	7.48928	4.00754	6.51115	3.6697
WBGene00012868	19.9249	22.1806	19.4199	16.5093	14.7482	17.2047
WBGene00012867	17.9878	18.0176	16.8073	15.1154	12.1594	16.2992
WBGene00012866	82.3979	59.9721	79.0729	72.5712	74.0546	71.2494
WBGene00004239	29.1956	25.3678	29.783	22.085	20.7102	18.7774
WBGene00003582	42.9862	45.0766	45.5453	37.7231	35.929	37.6979
WBGene00004681	19.6713	21.9204	23.3387	16.9885	16.1602	17.3953
WBGene00045203	9.87022	10.017	12.6273	18.3824	16.3956	14.1069
WBGene00014672	7.86389	5.52888	6.35718	7.71015	6.51115	6.1956
WBGene00007454	80.1379	84.8195	85.5171	166.182	158.229	173.667
WBGene00044256	172.683	147.068	162.152	165.703	151.718	164.469
WBGene00012879	34.0384	39.0924	38.7527	26.8331	25.0248	24.1152
WBGene00011959	29.1264	24.6523	24.0354	20.5604	19.6904	20.7314
WBGene00004430	8.83246	8.78116	9.6664	6.2291	5.64823	6.05263
WBGene00001635	20.7551	23.2213	21.9453	20.3426	17.4154	16.8711
WBGene00012890	22.7615	23.5465	21.9453	23.6967	19.6904	20.8268
WBGene00012888	10.8157	13.6596	12.1919	9.06052	11.0611	9.34106
WBGene00012887	38.7199	38.2468	47.1999	30.1436	31.5359	30.978
WBGene00007199	5.62695	5.00851	6.2701	3.09277	3.2948	3.52673
WBGene00007195	11.277	13.5945	10.1018	9.27832	8.15855	8.7215
WBGene00001562	11.5306	10.7325	9.75348	8.18931	8.47234	7.05345
WBGene00012535	51.4266	6.63466	19.9424	37.636	23.4558	55.6651
WBGene00165771	18.5182	4.09788	7.14094	32.7137	23.0636	23.019
WBGene00044989	8.11756	9.49666	8.5343	6.66471	6.5896	5.48073
WBGene00199919	34527.8	51692.9	30961.9	57360.2	56272.2	45633.1
WBGene00003086	14.3441	14.7654	16.8073	11.8484	10.512	10.7708
WBGene00003085	51.4727	52.687	52.3379	44.17	43.9307	44.8466
WBGene00009924	28.1578	28.3599	27.8671	24.3937	22.7498	22.4471
WBGene00009925	12.3839	12.9441	13.5852	7.40523	5.96202	6.43389
WBGene00009926	10.1239	13.3344	11.5823	15.7688	14.8266	15.2984
WBGene00169273	13.168	4.81338	5.83467	13.6779	10.3551	13.7256
WBGene00002117	21.3086	24.262	29.5217	16.5964	14.3559	17.6813
WBGene00012543	109.195	96.7879	109.465	74.4443	73.0347	73.8706
WBGene00170296	31.4325	5.33374	11.4952	27.9656	25.5739	24.1152
WBGene00271789	5.58082	5.72402	5.39925	4.2689	3.68704	2.47824
WBGene00010483	13.191	12.6189	14.5431	12.6325	11.6887	12.2006
WBGene00008535	5.92674	5.33374	5.138	3.78974	3.1379	3.71736
WBGene00008537	21.0088	21.4	18.9845	18.4695	14.6697	17.7766
WBGene00013453	4.52001	3.90274	5.6605	3.35413	2.35343	1.81102
WBGene00044249	101.47	80.7867	98.3186	124.103	130.929	124.722
WBGene00006606	7.54103	8.06566	9.84057	7.84083	7.13873	6.67219
WBGene00010794	39.1119	41.4991	45.9807	30.5792	32.4773	30.6921
WBGene00167074	2.30613	0.780548	0.522508	5.27078	4.62841	3.38375
WBGene00013289	12.2455	9.23648	10.8856	12.9374	11.6887	11.438
WBGene00044268	214.193	149.67	200.033	150.5	119.868	135.064
WBGene00014922	15.428	10.6675	12.6273	13.1116	16.3956	17.729
WBGene00169467	11.3461	2.53678	3.22213	9.53968	9.57061	12.2006
WBGene00013323	27.3276	35.1246	28.4767	33.9769	27.9274	31.9788
WBGene00013321	190.255	211.008	210.397	154.029	152.502	143.738
WBGene00077762	516.687	432.749	396.148	539.231	485.905	512.996
WBGene00013302	16.1429	13.0742	18.462	10.498	7.37408	9.86531
WBGene00013324	13.6984	16.5216	14.1077	13.9828	10.8258	12.2482
WBGene00013301	14.4363	17.5623	16.1977	13.6779	10.9827	11.3427
WBGene00013332	32.1013	30.9617	36.4014	24.8729	27.9274	28.6427
WBGene00013325	6.64164	5.78906	6.53135	2.91853	4.31462	4.05097
WBGene00044258	414.134	336.156	415.655	413.865	374.587	376.883
WBGene00220185	107.489	107.065	104.763	139.48	142.069	177.099
WBGene00045311	82.5132	67.6475	85.6042	84.2889	99.2362	99.1773
WBGene00013307	27.2815	23.0912	24.2095	19.0794	18.5136	17.0141
WBGene00001558	39.527	42.8651	41.6265	30.9277	34.4385	33.5039
WBGene00000763	34.4535	38.2468	40.7556	23.1305	25.3386	27.6419
WBGene00000192	15.4049	15.0255	13.4981	12.7631	9.96285	10.7232
WBGene00013311	27.3737	26.0183	28.9121	20.2119	19.3766	19.7306
WBGene00013327	26.6588	23.6116	26.1254	17.9468	16.0033	22.1135
WBGene00001330	11.9457	12.4888	11.1468	8.53779	6.98184	8.7215
WBGene00165783	3.57449	0.520365	0.957931	6.88251	3.76549	4.43224
WBGene00194661	153.334	148.694	130.801	124.669	140.421	139.687
WBGene00194923	115.329	97.0481	90.7422	152.635	105.198	109.09
WBGene00219443	234.764	152.987	165.025	250.907	177.762	188.442
WBGene00014926	12.0841	8.71612	10.5372	4.83518	4.23617	4.43224
WBGene00012762	48.1058	52.3617	46.5032	35.9807	32.4773	33.218
WBGene00012764	10.17	14.5702	13.2369	4.53026	4.47151	4.38458
WBGene00001336	17.1345	18.4079	17.8524	14.3313	12.6301	15.5367
WBGene00012765	5.69613	6.6997	5.83467	4.61738	5.25599	5.14712
WBGene00012767	26.3129	25.8231	25.9512	18.4695	17.6507	17.6813
WBGene00012768	46.7913	53.2073	49.2899	36.8955	33.4187	37.7932
WBGene00012769	41.787	37.011	42.149	35.6758	33.8894	34.9337
WBGene00047065	4.19715	3.77265	2.78671	5.92418	5.41289	4.62287
WBGene00220149	15.7739	10.6024	12.9756	14.0264	9.49216	9.43638
WBGene00012745	18.6566	13.2043	19.5941	12.5889	13.0223	15.489
WBGene00012746	9.75491	1.75623	4.00589	16.8578	7.45252	15.8226
WBGene00220205	11.5998	14.1799	10.7985	19.6456	15.3757	15.1554
WBGene00013529	12.6606	13.5295	13.6723	9.75748	10.4335	9.86531
WBGene00013530	22.3464	22.2456	24.0354	16.1608	16.6309	16.2039
WBGene00013532	21.5853	24.1319	24.0354	15.4203	12.4732	15.489
WBGene00013531	43.7241	51.9715	47.1128	71.6565	63.1503	74.0613
WBGene00013535	5.88062	4.09788	4.09298	4.9223	3.68704	4.28926
WBGene00013536	10.1239	8.9763	8.18596	10.4109	8.62924	9.48404
WBGene00013537	101.769	87.1612	97.6219	101.757	96.0199	101.513
WBGene00013538	12.799	11.9684	13.411	11.9355	10.5904	10.5325
WBGene00013632	34.0384	30.1812	39.2752	28.2706	25.8093	33.1703
WBGene00014958	19.3484	15.4158	15.1527	17.9468	16.3956	22.2565
WBGene00047356	9.47818	1.95137	1.91586	11.195	8.31545	8.29258
WBGene00167061	7.65634	8.9763	8.79555	6.66471	6.82494	6.62453
WBGene00013637	5.44246	4.29301	6.7926	0.479162	1.17671	0.285951
WBGene00185102	43.309	28.0997	37.4464	32.0167	31.4575	29.2146
WBGene00013638	5821.54	5624.5	5822.83	3717.82	4108.46	4122.55
WBGene00220222	10.2161	11.8383	8.27304	17.9468	13.3361	13.7256
WBGene00194667	396.677	385.981	360.008	375.097	395.454	371.784
WBGene00044995	5.65001	7.15502	5.92176	6.0113	6.43271	7.05345
WBGene00194646	7.6794	8.39089	9.23098	1.089	1.25516	0.476585
WBGene00194645	4.12797	3.51246	5.138	0	0	0
WBGene00013644	87.6558	70.2493	84.0367	67.6054	56.0116	62.8615
WBGene00198447	16.6272	28.8803	13.8465	10.89	17.18	12.7725
WBGene00013652	8.3943	6.43952	8.70847	4.4867	4.39307	4.2416
WBGene00004816	32.3088	25.7581	30.7409	18.2953	13.9637	12.4389
WBGene00013653	8.97083	8.1307	8.44721	11.1514	9.96285	9.19809
WBGene00002175	4.84286	4.35806	4.70257	5.05298	4.31462	3.86034
WBGene00173846	2.23694	0.130091	0.435423	6.62115	1.25516	3.28844
WBGene00185076	302.287	332.253	243.576	397.269	472.882	527.007
WBGene00010528	5.25797	4.74833	4.96383	6.70827	5.41289	6.48155
WBGene00007960	20.5476	13.3344	12.8014	25.9183	19.9257	20.4455
WBGene00012420	25.1829	24.0018	25.4287	13.5472	11.7671	10.1513
WBGene00199628	5.74225	4.29301	6.53135	3.96398	3.37325	3.00248
WBGene00185101	1.45286	0.715502	0.435423	7.05675	3.60859	3.43141
WBGene00199886	5.88062	3.12219	6.87969	2.70073	2.98101	3.05014
WBGene00013419	13.6523	14.7003	14.4561	11.6741	9.41371	11.8193
WBGene00012423	11.6459	11.448	11.8435	9.14764	7.68787	7.24409
WBGene00012159	1.03776	1.431	2.78671	2.61361	1.96119	6.29092
WBGene00004357	11.1847	11.2529	10.3631	8.62491	7.76631	7.43472
WBGene00169988	8.78634	2.53678	5.31217	12.676	11.218	10.7708
WBGene00013106	155.133	145.377	156.578	110.817	104.492	126.2
WBGene00013109	20.4784	16.2614	17.9394	13.0245	13.5714	12.1053
WBGene00050282	3.82817	1.88632	1.91586	5.74994	5.72668	4.71819
WBGene00012792	505.387	553.343	464.858	569.027	473.824	508.182
WBGene00170627	3.13633	4.03283	3.13505	6.53403	6.19736	6.38624
WBGene00045602	5.1196	4.61824	4.09298	4.61738	3.84393	5.24243
WBGene00046293	3.18245	2.73192	2.87379	7.31811	3.53014	5.43307
WBGene00171932	9.9394	12.2286	11.0598	23.6096	16.3956	13.2491
WBGene00219241	3.80511	3.31733	4.70257	5.53214	5.02065	6.05263
WBGene00003130	13.8368	17.9526	14.7173	12.8503	10.6689	12.7725
WBGene00020284	52.6719	47.9386	55.4729	41.7306	37.3411	40.3667
WBGene00020287	5.02735	4.4231	4.44132	4.09466	3.37325	3.14546
WBGene00020286	5.14266	5.91915	6.09593	3.09277	2.43188	3.71736
WBGene00020285	13.4217	10.2122	14.5431	13.373	11.5318	14.7741
WBGene00013789	33.139	33.8888	31.873	27.3993	27.692	28.2138
WBGene00000184	12.2455	12.2936	15.9365	6.66471	8.00166	7.0058
WBGene00013792	10.2853	11.5131	12.1919	9.10408	8.78613	8.1496
WBGene00004403	22.6231	21.5952	22.1195	15.551	12.0809	15.5367
WBGene00013795	5.67307	7.02493	6.35718	11.0643	7.45252	38.0315
WBGene00013796	3.89735	4.09788	5.31217	4.0511	2.82411	2.38292
WBGene00013799	61.6197	47.1581	59.3047	60.81	46.6763	50.3274
WBGene00013802	17.8955	19.0584	19.0715	7.49235	4.54996	5.52838
WBGene00013803	41.0029	40.2633	44.5874	36.6341	31.7713	33.0273
WBGene00004914	9.77797	10.5374	10.3631	9.75748	9.33527	8.00662
WBGene00013804	6.43409	6.63466	5.74759	3.44125	3.76549	5.52838
WBGene00013805	24.0298	22.1806	23.3387	22.6077	21.4946	20.5408
WBGene00013807	12.8221	15.4809	17.4169	9.67036	9.25682	10.4372
WBGene00013808	22.0004	20.2942	18.0265	19.4714	18.749	20.1119
WBGene00000889	17.5035	18.473	14.369	16.2915	13.493	15.346
WBGene00006698	15.0821	14.1799	16.8073	11.6741	10.2766	12.2006
WBGene00200927	9.1092	6.63466	8.5343	6.27266	10.0413	10.0559
WBGene00006405	36.5982	31.5471	35.4435	28.3577	27.8489	29.024
WBGene00045043	87.4483	77.3393	68.5356	56.2797	46.0488	57.4761
WBGene00013779	645.692	526.219	519.634	558.441	465.194	438.744
WBGene00219490	213.432	177.184	169.293	245.549	257.544	248.491
WBGene00013997	16.2582	14.0499	13.4981	13.2423	12.4732	14.1546
WBGene00013998	7.42573	8.06566	6.70552	7.18743	6.7465	6.57687
WBGene00013999	13.4908	15.676	13.5852	18.5131	16.8662	17.9196
WBGene00000224	10.0778	7.4152	11.1468	7.49235	9.17837	10.8661
WBGene00001606	15.9353	15.676	12.2789	16.1173	11.8456	14.1069
WBGene00002005	48.0597	36.6857	40.4944	50.3991	33.5756	32.0265
WBGene00012128	14.3902	13.9848	13.411	10.7594	9.17837	9.91296
WBGene00044067	23.4302	23.2863	30.1313	16.8578	16.6309	17.8243
WBGene00012130	24.4449	11.7733	26.2996	4.96586	4.39307	3.38375
WBGene00008197	24.3066	23.6766	26.2125	18.121	17.3369	17.2047
WBGene00007824	13.6292	13.3994	13.7594	7.79727	7.45252	9.48404
WBGene00007825	11.1847	10.4073	7.83762	7.14387	6.90339	7.62536
WBGene00008710	47.5062	48.7192	51.9895	31.7118	34.6738	35.6962
WBGene00008352	7.86389	10.8626	9.57931	0.0871203	0.392238	0.381268
WBGene00019184	4.08184	3.96778	3.04796	5.22722	4.39307	5.71902
WBGene00021040	7.63328	6.04924	6.70552	5.27078	5.96202	4.76585
WBGene00018794	59.3597	52.9471	57.3017	44.6927	42.9893	48.4687
WBGene00016224	36.529	36.0353	35.008	41.3822	42.6755	43.3216
WBGene00016225	72.8044	70.8997	59.653	82.0238	73.9761	79.3037
WBGene00016216	341.906	284.575	367.933	257.702	253.464	259.786
WBGene00020540	68.1921	59.4517	68.2744	38.1587	34.3601	36.2204
WBGene00020543	8.94777	9.62675	8.01179	5.96774	4.07928	4.67053
WBGene00006894	6.41103	7.15502	5.22508	8.01507	5.88357	6.52921
WBGene00018241	13.2141	11.383	12.7144	9.80104	8.31545	8.81682
WBGene00001963	6.9645	7.22007	8.01179	4.53026	3.68704	3.62204
WBGene00003510	5.92674	3.77265	7.14094	4.57382	3.68704	4.2416
WBGene00006715	8.97083	8.9763	9.6664	7.44879	7.29563	8.24492
WBGene00018240	8.90165	8.78116	11.1468	7.75371	7.06029	6.67219
WBGene00018239	10.5621	8.78116	11.2339	6.14198	6.90339	6.00497
WBGene00185078	7.40266	7.28511	7.66345	6.2291	6.7465	7.24409
WBGene00002230	20.9166	21.0748	19.2457	28.4012	24.4757	26.4505
WBGene00021755	6.73389	5.07356	8.18596	6.05486	5.33444	4.14629
WBGene00021754	18.818	16.7167	16.8073	15.8995	17.2585	16.0132
WBGene00021753	15.4972	13.0742	13.7594	14.3749	13.7283	12.9631
WBGene00021752	13.7676	10.9927	12.1048	10.0188	9.02148	10.8185
WBGene00021757	7.63328	8.65107	8.88264	7.71015	6.5896	7.24409
WBGene00021751	12.0841	10.0821	13.5852	7.88439	8.15855	7.43472
WBGene00000081	211.08	180.632	217.45	180.121	186.078	203.263
WBGene00021756	10.5159	9.23648	9.40514	7.05675	7.45252	8.76916
WBGene00001561	35.0301	36.6857	34.4855	27.1815	29.4179	27.07
WBGene00004045	316.055	296.673	273.881	405.415	336.619	395.375
WBGene00019636	5.81144	4.87842	6.61844	6.96963	6.35426	8.91214
WBGene00023104	3.82817	4.61824	4.87674	4.35602	5.17754	5.76668
WBGene00019638	186.243	168.208	184.968	179.163	170.78	191.778
WBGene00021910	32.6778	33.2383	32.918	31.102	29.5748	26.3075
WBGene00021913	121.418	104.008	105.634	100.711	83.3898	93.0294
WBGene00021912	4.45082	4.48815	4.61549	5.22722	4.31462	4.67053
WBGene00044401	161.821	167.623	166.158	206.737	162.622	205.027
WBGene00021914	15.9353	17.5623	20.3778	15.8995	13.493	13.8686
WBGene00017328	20.1094	19.7739	20.9003	15.1589	14.4344	16.9188
WBGene00003134	18.9794	16.2614	19.8553	14.3313	13.1792	15.489
WBGene00006781	33.3005	32.9131	37.9689	26.049	21.8084	25.7832
WBGene00020702	8.30205	7.54529	6.7926	3.70261	6.27581	5.81433
WBGene00021905	42.917	37.9216	36.8368	26.441	25.9662	29.4529
WBGene00021906	31.0405	26.3435	35.4435	19.7328	20.0826	20.9221
WBGene00020560	17.9647	19.1885	18.8103	13.765	12.8654	12.9154
WBGene00020562	4.88899	4.29301	5.22508	4.22534	3.84393	4.95648
WBGene00020564	37.1747	45.8572	40.6685	59.1547	55.3056	62.8615
WBGene00001412	14.2288	12.4888	13.1498	9.6268	8.00166	9.38872
WBGene00021063	14.6208	13.7246	12.9756	13.1116	12.5516	12.2482
WBGene00044319	8.99389	9.17143	11.4081	5.1401	4.62841	5.48073
WBGene00044318	20.2478	16.5866	15.2398	9.8446	10.9827	12.1053
WBGene00021061	13.0988	16.0663	14.6302	13.1116	11.6887	11.724
WBGene00015648	6.48021	5.78906	7.22803	4.00754	3.2948	4.14629
WBGene00015647	10.4929	10.4723	9.23098	11.5434	14.3559	11.0568
WBGene00016029	33.7847	32.3927	29.6088	36.3292	29.7316	28.0708
WBGene00016030	4.58919	4.4231	5.48633	2.61361	3.21635	2.71653
WBGene00003936	7.58715	7.74043	6.18301	5.48858	4.54996	4.4799
WBGene00018363	20.8243	21.2699	21.5099	32.9315	28.6334	28.6904
WBGene00000117	11.1847	12.1635	11.9306	6.83895	6.7465	8.10194
WBGene00018364	9.9394	10.2122	8.62138	9.53968	7.92321	9.67467
WBGene00018362	27.0278	24.4572	25.1675	15.8995	18.043	17.9672
WBGene00004498	8.02532	6.11429	5.74759	3.35413	3.76549	3.14546
WBGene00015173	21.2625	20.4894	23.1645	14.1135	12.3163	15.2507
WBGene00000903	8.78634	9.6918	10.4502	17.1627	18.5921	18.9681
WBGene00019327	998.76	897.174	1078.11	1730.38	1593.35	1616
WBGene00019326	21.9082	21.2049	24.1225	17.729	19.455	17.7766
WBGene00004388	12.3378	10.2772	12.2789	6.05486	7.21718	8.57853
WBGene00006430	33.9923	30.8967	35.008	26.3103	25.8093	25.4973
WBGene00019334	12.5223	12.3587	11.321	10.8465	11.0611	9.10277
WBGene00000202	14.3672	15.3508	13.8465	13.3294	11.0611	13.678
WBGene00021170	13.2141	13.2043	13.4981	8.66847	7.68787	7.91131
WBGene00020761	8.78634	7.54529	9.57931	6.14198	6.19736	6.38624
WBGene00020757	11.8996	11.383	13.324	9.10408	10.0413	9.2934
WBGene00020762	41.5103	46.8329	42.5844	33.1929	29.4963	32.4078
WBGene00020763	30.7637	28.3599	38.1431	17.3805	18.8274	21.0174
WBGene00017758	51.4497	53.3374	53.3829	41.5564	37.6549	40.2238
WBGene00017759	9.15532	10.1471	7.66345	8.66847	7.21718	7.67302
WBGene00017760	23.707	27.5143	26.5608	18.9922	17.8076	18.5868
WBGene00017763	9.06307	10.017	10.1889	9.53968	7.53097	7.24409
WBGene00017757	32.3319	30.7015	27.5188	21.1702	18.9059	21.1127
WBGene00020453	143.303	124.042	117.129	189.835	179.096	189.395
WBGene00020455	807.951	832.259	660.45	780.685	703.832	718.023
WBGene00020456	494.848	546.774	534.09	659.414	647.036	621.705
WBGene00020457	1430.35	1584.9	1472.34	632.189	645.389	654.351
WBGene00020451	56.477	49.825	55.9084	62.4217	57.9728	58.334
WBGene00020450	118.396	113.765	99.2765	131.944	112.808	116.334
WBGene00020449	493.488	566.222	420.793	551.167	537.758	569.757
WBGene00020458	70.1523	65.501	70.5386	52.7078	59.228	51.8048
WBGene00020448	193.83	233.839	214.054	297.56	313.241	311.305
WBGene00017153	9.75491	11.6432	11.1468	10.2802	6.5896	8.95979
WBGene00015267	14.0904	13.3994	15.1527	12.8067	12.787	12.9631
WBGene00015266	13.5139	11.7082	14.369	9.80104	8.08011	9.81765
WBGene00006697	17.0653	14.8955	15.8494	10.9336	9.49216	12.1529
WBGene00004277	14.4363	15.741	12.8014	14.2006	12.6301	13.2014
WBGene00003917	214.331	184.534	175.824	228.909	174.232	218.895
WBGene00019030	52.2568	36.1003	50.5091	15.6817	10.3551	11.3904
WBGene00004891	7.44879	6.43952	6.35718	6.96963	4.86375	6.62453
WBGene00022103	417.201	355.605	394.058	450.891	413.576	444.892
WBGene00022491	9.80103	9.04134	8.18596	8.92984	8.3939	9.24574
WBGene00022492	6.38797	6.76475	6.18301	7.75371	6.35426	5.71902
WBGene00022493	59.9823	59.7119	65.7489	45.6075	45.4996	47.4678
WBGene00022489	16.0045	15.4158	14.5431	10.3238	9.72751	11.6287
WBGene00022488	22.1388	19.2535	20.8132	14.6362	13.493	16.4422
WBGene00022497	20.5706	20.5544	18.9845	4.18178	2.43188	2.95483
WBGene00022487	4.31246	3.38237	3.74464	6.40335	6.35426	7.95897
WBGene00022486	2908.67	2256.5	3059.72	2115.85	2569.94	2402.7
WBGene00022485	178.01	203.398	191.586	182.735	193.53	201.548
WBGene00044675	61.1815	58.411	66.0102	27.7478	23.4558	27.1177
WBGene00022484	10.8849	12.0985	9.92765	8.66847	7.53097	8.05428
WBGene00022482	11.2539	9.23648	8.36013	8.10219	7.06029	7.29175
WBGene00013839	3.52837	4.74833	2.17712	5.70638	6.27581	5.19477
WBGene00013838	8.18675	8.58602	8.44721	4.09466	6.43271	5.71902
WBGene00013836	5.39633	5.85411	4.96383	4.87874	5.17754	5.00414
WBGene00013837	187.926	164.696	167.377	25.9183	25.417	26.5458
WBGene00014978	32.77	31.8073	30.7409	50.0942	53.972	51.1375
WBGene00013841	6.68776	5.9842	6.7926	10.9772	11.6887	8.81682
WBGene00013842	57.0536	62.4438	51.8154	64.774	68.2494	72.0596
WBGene00013845	12.407	12.7489	11.2339	14.7669	14.9835	16.2515
WBGene00013843	45.5229	47.4183	43.3682	39.7269	36.0075	33.5516
WBGene00022479	15.7047	15.4158	14.1077	2.43937	1.96119	2.76419
WBGene00022478	10.3545	10.1471	9.92765	2.30869	1.4905	1.62039
WBGene00022476	16.2582	19.969	20.552	0	0.235343	0
WBGene00022332	8.57879	9.75685	9.31806	9.88816	8.31545	10.6278
WBGene00022326	15.2896	20.5544	12.6273	22.9562	21.8084	25.8786
WBGene00022322	7.47185	5.2687	5.74759	6.18554	3.92238	4.76585
WBGene00022321	3.52837	4.48815	3.83173	7.10031	9.41371	7.76833
WBGene00219771	2016.31	1947.73	1771.56	1597.92	1541.81	1603.09
WBGene00022352	73.773	45.3368	49.2899	30.7535	35.4583	41.8918
WBGene00022339	582.781	441.725	523.118	335.457	333.089	350.576
WBGene00022353	14.2749	14.31	14.6302	20.2119	16.7878	17.586
WBGene00022354	29.6107	26.7988	35.966	27.3993	21.4162	26.2122
WBGene00022347	12.3608	10.6024	11.2339	7.97151	7.68787	7.14877
WBGene00001236	16.4657	14.7654	17.0686	13.5472	10.9827	15.3937
WBGene00022336	11.8304	12.3587	10.7985	5.96774	6.43271	7.5777
WBGene00022348	27.0739	22.766	25.9512	19.3843	18.3567	18.5868
WBGene00022335	21.447	20.2292	22.5549	16.7707	15.0619	16.3469
WBGene00022349	44.2546	46.6377	46.6774	79.8022	63.7779	65.1015
WBGene00022334	169.961	160.598	162.587	155.684	132.655	133.92
WBGene00022350	29.9105	29.7909	35.0951	25.0035	23.8481	22.3042
WBGene00022351	17.3421	19.6438	18.2007	15.3767	15.8464	13.678
WBGene00019715	37.8666	35.0596	38.4043	27.138	28.3196	27.9279
WBGene00019716	18.8872	16.7818	18.6361	15.943	14.3559	14.4882
WBGene00004905	43.3782	42.9952	50.9445	37.8102	40.3221	37.0783
WBGene00022054	27.3276	28.555	28.9992	26.9637	28.4765	27.5943
WBGene00022053	13.8829	13.1392	17.2428	8.18931	8.94303	8.48321
WBGene00022056	8.69409	9.30153	7.75054	9.45256	7.06029	8.43555
WBGene00022057	25.229	25.3028	26.9962	16.5529	18.043	18.8251
WBGene00022052	28.619	29.7259	26.9092	24.8729	22.1222	24.1152
WBGene00022051	11.7612	8.78116	9.40514	8.92984	8.55079	8.19726
WBGene00021246	49.6278	59.2566	46.8516	82.5901	60.5616	65.6257
WBGene00021248	21.5162	22.7009	21.8583	15.943	13.493	14.1069
WBGene00002025	109.749	82.608	101.715	70.916	61.2676	71.1541
WBGene00021244	7.42573	6.11429	6.53135	2.09089	2.66722	2.19229
WBGene00021260	21.7237	17.4322	20.2907	12.5018	9.41371	10.6755
WBGene00021264	72.643	85.7952	65.1393	67.3005	58.8357	66.7695
WBGene00021256	69.5528	76.3636	67.7519	32.5394	31.2222	35.1243
WBGene00021442	11.2078	10.3423	12.4531	6.49047	5.41289	7.14877
WBGene00006513	35.3529	30.0511	41.0169	44.9105	39.3807	47.1342
WBGene00000545	79.3999	71.9405	74.7186	62.0297	56.4823	59.4301
WBGene00004249	331.483	333.749	348.339	341.904	337.639	387.845
WBGene00021443	28.5498	25.628	29.3475	18.6873	17.2585	17.3
WBGene00021440	62.0578	63.3545	74.1091	36.939	34.7523	35.7915
WBGene00004163	9.5243	7.80548	11.9306	3.78974	5.0991	4.52756
WBGene00021444	26.0592	27.2541	25.2546	20.996	18.4352	21.4463
WBGene00004886	16.3043	17.042	15.0656	13.6779	13.1008	12.5342
WBGene00015245	10.6543	12.5538	9.14389	10.2802	9.49216	8.53087
WBGene00004128	65.517	67.8426	72.2803	49.3101	44.9505	49.0406
WBGene00018720	11.9688	9.36657	9.92765	2.22157	2.43188	1.71571
WBGene00018721	12.3839	12.2286	10.9727	9.1912	6.98184	8.05428
WBGene00004491	21.7698	25.1076	24.2966	15.5074	13.1008	14.2022
WBGene00020115	15.7278	14.4401	16.2848	14.5055	16.0818	13.2014
WBGene00202187	23.7992	36.1003	18.8974	18.9922	22.5929	22.9714
WBGene00004088	5.62695	5.72402	5.83467	5.3579	4.9422	5.29009
WBGene00021704	24.3757	22.0505	24.9062	10.0624	11.7671	13.5827
WBGene00021700	103.776	89.3077	94.574	107.899	96.0983	96.8897
WBGene00021698	65.494	67.8426	64.7039	58.1093	55.4625	57.4761
WBGene00021697	72.0203	64.7855	70.2773	62.1168	59.8555	68.2946
WBGene00016524	19.7866	18.473	20.2907	14.6798	12.2378	14.7741
WBGene00016522	10.2392	9.95198	8.96972	8.18931	8.3939	10.0559
WBGene00016527	553.124	624.243	532.958	24.3501	23.3774	18.9681
WBGene00305981	1567.22	1409.67	1778.88	573.252	566	599.162
WBGene00020637	18.8872	21.8553	15.0656	0.958324	1.17671	1.00083
WBGene00020641	23.2919	23.8717	27.2575	5.92418	4.23617	5.0518
WBGene00020640	8.55573	7.48025	6.96677	4.87874	4.00083	5.09946
WBGene00020639	5.97287	4.29301	5.05091	0.522722	0.784476	0.381268
WBGene00044676	4.38164	6.04924	4.61549	7.49235	3.60859	5.19477
WBGene00021860	96.8342	117.342	88.3039	25.0471	25.1032	27.0224
WBGene00044403	154.072	131.848	130.105	154.726	141.284	153.174
WBGene00021863	107.627	97.8286	104.676	113.082	97.4319	108.852
WBGene00021865	14.667	13.0742	10.7114	9.45256	8.31545	11.8193
WBGene00021857	17.8725	16.7167	16.5461	17.3805	15.5326	16.3945
WBGene00021867	7.05674	6.6997	6.87969	4.79162	3.4517	5.0518
WBGene00021856	43.0092	47.7435	47.3741	36.4599	36.8704	38.1744
WBGene00004016	8.32511	6.56961	5.138	9.14764	6.35426	6.62453
WBGene00001589	26.5435	21.2049	24.8191	23.1305	19.2197	21.9706
WBGene00019199	17.6419	20.8146	21.5099	15.8995	14.9835	15.0124
WBGene00019200	3.89735	4.94347	3.3963	7.44879	7.60942	6.91048
WBGene00000506	6.61858	7.93557	6.18301	5.70638	4.31462	6.00497
WBGene00019198	94.9201	67.0621	79.2471	109.815	83.7036	97.7952
WBGene00021021	13.929	15.0255	14.8044	12.3711	12.0025	11.1521
WBGene00021022	10.4929	9.56171	13.4981	7.27455	6.04047	7.76833
WBGene00021020	7.21817	3.51246	4.78966	2.74429	2.74567	3.14546
WBGene00021019	164.588	139.263	158.059	131.116	122.221	130.632
WBGene00306003	18578.1	14935.6	16259.2	9459.27	9166.6	10139.3
WBGene00305992	1999.46	1651.83	2225.19	1505.22	1735.73	1735.77
WBGene00219670	4.54307	7.74043	4.70257	3.22345	4.00083	1.954
WBGene00017101	21.5392	17.3672	18.2878	17.7726	13.8852	16.8711
WBGene00017100	49.9968	50.0851	46.242	45.5204	40.9497	44.1318
WBGene00017106	31.3864	31.0268	28.3896	21.0396	20.4748	19.683
WBGene00004884	33.0468	27.3842	33.3534	26.5717	23.8481	26.2598
WBGene00021847	5.44246	4.61824	6.61844	3.61549	4.7853	4.28926
WBGene00004314	18.7719	20.3593	22.3808	16.3786	14.5128	16.3945
WBGene00021849	6.84919	6.43952	4.87674	5.5757	4.62841	4.33692
WBGene00000464	9.47818	9.10639	9.40514	6.05486	7.21718	6.62453
WBGene00021853	94.9432	81.5022	99.5378	55.4957	58.6788	52.8533
WBGene00021854	10.931	9.6918	12.8014	8.23287	6.66805	7.14877
WBGene00000160	30.7637	25.628	27.5188	23.3483	23.3774	22.3518
WBGene00007019	8.20981	6.50456	8.27304	6.44691	5.25599	6.48155
WBGene00022198	81.1295	80.9168	73.7607	106.592	78.9968	91.5996
WBGene00022195	27.858	25.693	22.7291	22.3899	19.7688	21.7799
WBGene00022193	6.6647	7.35016	7.92471	5.48858	4.62841	5.71902
WBGene00022192	5.69613	5.85411	7.4022	5.00942	5.80512	4.95648
WBGene00002915	6.13429	4.87842	7.83762	4.18178	4.70686	3.908
WBGene00003941	37.9588	36.7508	35.4435	36.8083	34.8307	31.8835
WBGene00022174	7.51797	9.36657	8.09887	8.71203	7.60942	8.00662
WBGene00022173	9.91634	9.36657	8.70847	9.53968	7.29563	6.91048
WBGene00022176	23.7992	24.5222	20.7262	20.1684	16.474	18.1102
WBGene00022172	13.191	10.9277	14.1948	8.18931	6.51115	7.91131
WBGene00022177	20.6398	15.5459	16.8944	15.6381	17.18	16.8234
WBGene00022181	15.428	18.9283	17.6782	18.9051	19.6119	22.2089
WBGene00022182	5.5347	6.63466	5.05091	4.13822	3.37325	4.67053
WBGene00002244	13.7214	15.676	15.1527	13.9828	14.5128	13.392
WBGene00022185	14.3902	14.245	12.6273	9.67036	8.08011	11.0091
WBGene00022169	6.78001	8.39089	5.48633	5.27078	5.02065	5.86199
WBGene00044609	5.67307	4.61824	4.09298	3.52837	2.98101	2.85951
WBGene00022168	6.5494	8.00061	8.70847	7.10031	4.70686	5.67136
WBGene00007000	44.6005	46.963	49.6383	33.3235	34.5954	34.6001
WBGene00022167	7.21817	6.63466	5.138	3.78974	3.60859	4.4799
WBGene00022188	5.07348	5.72402	5.57342	4.00754	3.4517	3.908
WBGene00018991	7.63328	8.58602	6.53135	6.14198	6.66805	5.14712
WBGene00018990	28.5729	32.9131	29.1734	78.2341	72.0149	79.685
WBGene00019994	24.3296	18.2128	24.1225	46.5658	42.1264	44.2747
WBGene00219718	50.0199	45.4019	40.4073	54.5809	61.346	64.7202
WBGene00019997	9.17838	10.017	9.14389	6.0113	6.19736	7.38706
WBGene00194747	6.5494	7.80548	7.75054	5.96774	7.06029	5.90965
WBGene00019157	29.1725	27.124	33.7018	22.8255	25.8877	24.4011
WBGene00019158	12.1302	13.0742	14.2819	12.1097	11.4534	10.4849
WBGene00019159	12.8221	11.448	12.4531	10.3673	9.96285	9.24574
WBGene00000898	68.4919	95.6821	82.1208	75.1413	51.3047	91.9809
WBGene00006725	16.581	13.7246	12.366	10.6287	12.7085	10.1989
WBGene00019168	29.5415	31.0268	34.5726	21.4752	23.0636	21.5893
WBGene00004787	19.4637	17.3021	19.3328	12.676	11.8456	12.4389
WBGene00019167	38.4201	37.9867	35.7047	36.7212	32.7911	35.2673
WBGene00021819	28.3884	27.7094	28.825	32.3652	32.3989	33.5992
WBGene00021817	54.3554	49.3696	51.1187	43.3424	37.1842	32.3601
WBGene00219660	21.1933	15.741	17.1557	20.5168	17.4938	18.2532
WBGene00219661	6.34185	6.50456	5.39925	4.57382	7.06029	9.10277
WBGene00016635	656.139	510.608	573.278	499.505	429.344	524.529
WBGene00020103	10.1931	9.23648	10.0147	9.10408	7.37408	8.00662
WBGene00020102	29.7029	26.9289	26.0383	25.4391	18.4352	24.5441
WBGene00020100	21.5162	26.7338	25.2546	30.3614	23.9265	27.2607
WBGene00019174	53.9633	45.0766	44.5874	54.1017	52.3246	54.9026
WBGene00305995	6.50327	4.87842	5.74759	5.31434	5.56978	8.95979
WBGene00305996	20.2478	19.7088	18.0265	17.3369	18.043	31.6452
WBGene00021799	6.01899	7.28511	6.7926	6.92607	7.45252	5.71902
WBGene00021800	7.35654	6.24438	7.48928	7.44879	7.06029	5.67136
WBGene00021808	50.3197	48.6541	45.1099	83.0692	71.9365	78.3505
WBGene00021815	12.2686	13.9848	11.4081	11.4128	9.64906	12.1529
WBGene00021813	9.24756	9.95198	7.14094	7.23099	5.17754	6.05263
WBGene00021812	16.7194	18.4079	18.7232	8.84272	11.3749	10.9138
WBGene00021811	6.08817	5.2687	5.6605	3.78974	4.39307	4.71819
WBGene00021816	12.5684	13.2043	12.5402	11.1514	9.64906	11.4857
WBGene00021810	20.2478	20.2292	23.9483	18.9487	19.1412	16.9188
WBGene00009738	12.2686	11.7082	15.414	8.45067	8.31545	8.57853
WBGene00008348	9.29369	9.36657	11.321	6.14198	6.5896	6.62453
WBGene00003372	4.75062	4.55319	5.83467	2.26513	3.53014	2.81185
WBGene00010303	32.77	26.0183	32.3955	21.4752	20.6317	22.1135
WBGene00010304	9.43205	8.45593	7.83762	6.92607	7.37408	7.72067
WBGene00003795	45.4999	41.8243	46.5032	37.2439	36.3997	38.794
WBGene00010305	11.6229	13.2043	11.6693	11.2385	9.49216	9.5317
WBGene00010306	37.7743	41.369	36.3143	31.3198	29.3394	32.6937
WBGene00010450	8.78634	7.61034	8.79555	6.70827	5.72668	5.24243
WBGene00010449	4.93511	4.94347	5.48633	2.78785	3.05946	2.95483
WBGene00004976	10.7927	11.6432	9.40514	11.195	8.78613	10.5325
WBGene00010451	56.1772	52.8821	57.9984	63.1187	50.5203	63.2428
WBGene00219295	9.15532	7.80548	12.5402	8.92984	6.51115	8.53087
WBGene00007921	42.3866	36.0353	49.7253	33.8027	33.1049	31.264
WBGene00007927	10.3084	8.58602	8.44721	6.14198	4.23617	5.86199
WBGene00007922	9.13226	6.95988	9.40514	5.53214	4.86375	5.71902
WBGene00007923	7.77164	7.48025	7.22803	8.40711	6.04047	6.33858
WBGene00007924	24.4911	22.2456	23.4258	19.2536	14.8266	20.7314
WBGene00007928	18.5874	22.3757	22.9904	29.4467	33.2618	33.218
WBGene00007925	7.40266	4.81338	5.05091	1.26325	0.862924	0.857853
WBGene00007926	57.2611	51.321	49.7253	49.8328	39.3807	40.462
WBGene00001639	14.4363	14.31	14.9786	8.31999	7.21718	7.91131
WBGene00010815	20.4553	19.5137	22.4678	14.8976	15.768	15.489
WBGene00010814	16.5119	16.7167	16.6332	12.1533	11.3749	11.8193
WBGene00004428	83.574	77.3393	79.16	51.6624	49.3436	55.7604
WBGene00010810	22.946	25.8231	24.4708	22.6077	19.0628	19.54
WBGene00010812	18.0339	18.4079	21.0745	12.1533	10.1982	9.24574
WBGene00010811	4.65837	6.11429	7.31511	8.75559	9.17837	8.81682
WBGene00008288	12.4761	16.2614	16.9815	9.49612	9.96285	7.43472
WBGene00000248	12.1533	10.8626	11.321	7.10031	5.88357	7.14877
WBGene00003605	5.25797	5.2687	5.22508	1.91665	2.27498	2.14463
WBGene00004765	5.16572	5.59392	5.22508	4.31246	4.00083	4.19395
WBGene00007859	8.3943	11.1228	8.79555	8.66847	6.04047	9.5317
WBGene00007860	10.3545	8.1307	8.70847	8.01507	7.13873	6.05263
WBGene00008118	15.1051	17.4973	13.5852	9.32188	10.3551	9.43638
WBGene00008117	27.9502	25.3678	28.4767	17.2934	17.0231	17.3
WBGene00008120	36.2754	40.3933	41.9748	28.0528	30.5946	27.9279
WBGene00008119	49.0282	49.3696	44.4132	38.3765	33.7325	39.08
WBGene00008121	4.84286	4.74833	4.78966	10.3673	8.47234	10.0559
WBGene00000885	15.2666	15.8061	20.8132	8.40711	7.92321	9.57935
WBGene00003962	30.0719	32.718	32.8309	25.7876	22.1222	24.7824
WBGene00007573	5.1196	4.4231	5.31217	4.18178	4.00083	4.19395
WBGene00006474	21.3086	20.9447	28.3896	18.6438	19.6119	16.1562
WBGene00007576	17.4804	16.3915	15.9365	11.1078	10.3551	11.0091
WBGene00007581	33.3466	31.8073	32.2213	26.1361	26.0446	24.6394
WBGene00007577	53.1331	42.2146	50.2479	34.369	30.2023	36.0775
WBGene00007579	5.60389	5.91915	6.2701	3.39769	4.00083	4.4799
WBGene00007578	164.265	151.882	165.548	143.052	116.259	138.4
WBGene00184990	14.7592	12.879	19.1586	9.67036	8.62924	10.1989
WBGene00007580	5.30409	5.13861	6.44427	5.00942	4.07928	4.2416
WBGene00009372	17.3651	15.611	12.2789	14.8105	12.2378	14.2975
WBGene00009374	178.586	162.809	177.217	122.796	113.827	127.343
WBGene00003476	45.4076	52.9471	48.9416	38.5508	38.9885	38.6987
WBGene00001086	6.08817	4.74833	4.26715	4.66094	2.27498	4.28926
WBGene00007970	253.42	188.958	238.002	147.103	131.792	152.65
WBGene00194650	20.7321	20.6845	16.3719	20.8218	17.6507	18.2055
WBGene00044167	1787.73	1265.27	1795.42	902.872	1257.83	1058.69
WBGene00007965	11.2539	13.7897	15.0656	10.8465	8.86458	11.9623
WBGene00007966	190.14	181.868	185.665	203.252	167.172	178.576
WBGene00000264	30.9251	27.7094	28.6509	23.6967	23.0636	23.1144
WBGene00007969	5.60389	5.59392	4.96383	5.00942	4.39307	4.62287
WBGene00004414	26.5896	25.5629	25.6029	17.9904	14.1206	15.2984
WBGene00006575	19.948	21.9204	21.3357	9.45256	7.76631	5.67136
WBGene00014202	14.667	15.611	11.4952	12.0662	10.5904	10.1036
WBGene00003930	23.4072	27.059	24.9933	19.8199	16.6309	17.7766
WBGene00014204	20.3862	18.0176	24.1225	13.5037	14.9835	12.7248
WBGene00014205	9.75491	10.017	11.321	10.106	9.80595	9.34106
WBGene00014206	62.3576	55.7441	68.884	48.0033	45.8134	49.6601
WBGene00007980	30.0719	31.0268	25.69	22.085	20.7102	22.8761
WBGene00007982	203.1	206.975	181.833	270.509	216.123	251.351
WBGene00006537	21.9774	21.7903	20.9003	16.2044	12.2378	17.729
WBGene00011367	8.53267	11.9034	8.96972	8.88628	9.25682	11.1044
WBGene00011368	22.8768	25.4328	23.1645	19.907	17.0231	19.6353
WBGene00004322	18.7027	18.4079	18.8974	13.8086	12.3163	15.1554
WBGene00002202	48.2903	40.9137	46.6774	32.3216	32.8696	29.4053
WBGene00004392	13.3755	14.5052	13.8465	10.7594	10.512	9.57935
WBGene00007270	11.7151	11.2529	9.40514	9.80104	6.5896	8.62618
WBGene00006830	15.1974	13.2043	18.549	12.1097	11.5318	13.392
WBGene00007630	10.8849	11.383	8.79555	9.36544	9.17837	8.1496
WBGene00006448	26.6127	24.5222	23.5129	15.5074	14.5128	15.7273
WBGene00007628	5.1196	5.2687	5.05091	4.13822	5.25599	3.81268
WBGene00004381	4.79674	3.83769	3.30922	4.35602	5.56978	4.86116
WBGene00007627	11.7382	12.6189	15.0656	7.66659	9.09992	9.43638
WBGene00007626	31.248	34.0839	32.0472	32.3216	27.9274	27.8326
WBGene00007625	10.2853	9.04134	9.84057	7.88439	6.27581	7.5777
WBGene00007624	156.079	149.605	149.699	145.186	117.985	125.437
WBGene00007623	9.77797	7.80548	8.09887	5.83706	5.41289	4.95648
WBGene00007622	19.6251	24.0669	20.1166	16.5964	15.6111	14.7265
WBGene00003073	14.8515	16.7818	13.0627	14.3749	13.2576	13.2967
WBGene00001034	63.995	59.7119	79.5083	44.4314	42.6755	44.7513
WBGene00006959	16.5119	12.4237	16.3719	9.58324	9.17837	7.10111
WBGene00011279	15.0821	15.2857	14.1077	10.8029	11.5318	10.4372
WBGene00011280	12.8221	13.5945	12.0177	8.9734	10.6689	10.4372
WBGene00011281	11.4845	11.6432	13.7594	9.93172	7.06029	8.81682
WBGene00011282	34.5227	31.0918	33.8759	22.9998	19.1412	21.5416
WBGene00003401	15.1974	13.5295	16.2848	14.462	12.9439	10.3895
WBGene00009649	3.64368	4.35806	5.22508	4.83518	3.37325	2.14463
WBGene00023422	11.0233	9.62675	13.9335	6.83895	6.43271	7.33941
WBGene00009648	6.5494	7.61034	9.6664	6.79539	6.82494	5.00414
WBGene00012858	14.7592	15.9362	15.2398	11.3256	11.4534	12.6772
WBGene00011604	53.9633	53.3374	51.0316	45.1283	42.9108	43.9411
WBGene00011605	26.7972	27.124	27.78	23.871	24.3188	22.8284
WBGene00011198	4.24327	4.87842	5.31217	3.65905	4.54996	3.05014
WBGene00011200	12.6145	11.5131	12.2789	8.31999	7.92321	8.19726
WBGene00003157	20.9857	22.2456	20.9003	17.6854	15.8464	18.7774
WBGene00011201	3.6898	4.55319	5.05091	4.39958	3.76549	2.95483
WBGene00011206	27.5121	30.3113	34.0501	26.441	21.1024	23.9722
WBGene00011205	12.43	13.6596	15.414	17.2063	14.0421	17.2047
WBGene00001352	33.7386	32.783	34.3984	27.3558	24.4757	27.3083
WBGene00010428	11.5537	10.1471	12.4531	8.88628	7.53097	9.81765
WBGene00007135	22.8768	19.969	21.6841	17.1627	15.1404	16.2515
WBGene00007136	15.2204	18.2128	18.9845	16.8142	18.4352	18.7774
WBGene00007137	12.7529	13.5945	10.4502	8.9734	9.64906	9.81765
WBGene00002003	25.8747	29.2705	28.3025	23.0433	19.8472	22.2565
WBGene00007139	29.9796	26.2134	30.5667	54.276	67.2296	60.145
WBGene00045168	13.6292	12.879	13.7594	2.39581	2.98101	2.62122
WBGene00007131	4.79674	5.20365	4.26715	0.827643	0.784476	0.857853
WBGene00045189	11.1847	6.37447	9.6664	2.09089	1.25516	1.90634
WBGene00007133	441.346	388.973	442.826	483.649	449.583	457.235
WBGene00007132	7.01062	6.76475	6.2701	0.522722	0.627581	0.524243
WBGene00007134	10.3314	8.91125	12.1048	0.435602	0.0784476	0
WBGene00011111	70.2677	61.273	74.022	46.6529	50.8341	53.2822
WBGene00004387	31.9168	30.3763	32.1342	17.6419	15.2188	19.8736
WBGene00011110	33.8309	30.3763	34.2243	24.263	23.6912	23.0667
WBGene00011109	16.927	17.9526	17.4169	16.0301	15.768	13.2491
WBGene00011116	11.4845	8.91125	11.0598	8.53779	7.21718	7.81599
WBGene00011115	21.6776	19.5137	21.3357	19.6456	18.9059	18.9204
WBGene00000520	20.9627	21.1398	16.8944	15.0283	15.2188	15.8703
WBGene00007791	10.6774	9.17143	9.75348	9.49612	7.84476	8.86448
WBGene00007788	137.307	131.652	141.077	102.497	93.4311	94.6497
WBGene00007789	177.618	170.094	182.442	120.27	113.357	116.382
WBGene00000463	5.60389	7.22007	7.31511	10.0188	9.49216	11.7716
WBGene00004132	58.6217	50.6055	57.9984	44.0829	41.7341	45.0849
WBGene00004470	8.41736	5.9842	9.05681	3.61549	5.49133	5.00414
WBGene00002100	116.321	96.7229	115.213	99.2301	86.6846	94.6021
WBGene00000465	28.227	29.921	31.7859	25.4391	16.9447	19.6353
WBGene00000223	18.5874	20.2292	18.549	13.9393	14.3559	14.4405
WBGene00000380	10.908	10.7325	9.40514	10.89	6.66805	7.19643
WBGene00000396	7.24123	6.63466	8.27304	4.57382	4.00083	4.05097
WBGene00010905	5.90368	6.04924	4.78966	3.78974	4.31462	4.71819
WBGene00010909	5.67307	6.95988	4.61549	5.53214	6.19736	5.0518
WBGene00010908	18.8872	17.6924	17.9394	14.3313	15.3757	13.4397
WBGene00003915	162.075	154.613	176.521	377.972	371.606	384.318
WBGene00009439	11.7612	10.4073	10.1889	8.79915	7.68787	7.05345
WBGene00009440	24.4219	25.3678	22.9033	18.7309	18.749	18.4438
WBGene00004762	46.5146	50.8657	50.8574	43.2117	41.891	39.9378
WBGene00009441	8.44042	8.52098	9.31806	5.61926	6.66805	6.7675
WBGene00009445	10.3314	9.95198	10.1889	9.32188	7.13873	7.0058
WBGene00009442	58.5756	61.7283	55.56	53.9711	47.0686	50.1367
WBGene00004874	73.2656	77.4043	70.6257	60.2002	48.3237	56.237
WBGene00009444	8.97083	7.15502	11.4081	7.05675	4.86375	6.71985
WBGene00000145	3.41307	5.39879	4.09298	3.61549	3.2948	3.76502
WBGene00000206	6.73389	6.82979	6.2701	4.57382	5.72668	4.43224
WBGene00004760	66.4164	70.7046	70.6257	65.0353	59.6202	57.4285
WBGene00011953	18.5413	19.8389	19.6811	15.2461	16.1602	14.1069
WBGene00011408	13.4217	17.9526	14.8915	12.1968	9.41371	13.3444
WBGene00011410	8.11756	7.87052	9.49223	7.05675	4.86375	6.52921
WBGene00011409	15.6125	16.7818	18.2007	14.8105	15.0619	14.4882
WBGene00001036	12.6837	13.3344	12.5402	8.79915	7.29563	9.62701
WBGene00011411	7.58715	8.71612	8.09887	5.92418	5.64823	5.43307
WBGene00000543	81.4985	73.1113	78.5504	70.3061	58.365	62.9092
WBGene00011412	7.51797	5.39879	7.92471	5.88062	4.9422	5.19477
WBGene00007045	4.26633	4.16292	5.05091	2.13445	1.41206	2.95483
WBGene00011415	18.449	20.7496	23.3387	14.7669	15.2188	17.9196
WBGene00001259	58.7601	60.6876	56.7792	49.92	45.6565	50.9946
WBGene00000068	6.29572	6.76475	8.96972	6.88251	6.19736	5.00414
WBGene00004469	10.2161	7.02493	8.96972	5.3579	4.62841	4.81351
WBGene00007167	10.3776	9.23648	8.18596	8.18931	8.00166	8.19726
WBGene00007168	16.3043	16.1313	16.1977	11.4999	8.62924	12.3435
WBGene00007171	17.9878	19.1234	20.8132	11.1078	11.0611	13.8686
WBGene00008003	46.9988	40.7186	48.0707	54.668	45.1858	53.8064
WBGene00003210	91.9222	87.8767	84.9946	75.8818	72.4856	74.4902
WBGene00008005	84.8654	87.4213	79.5083	62.0297	54.9133	57.6668
WBGene00008006	39.4117	42.6049	41.0169	28.6626	28.9472	28.9764
WBGene00008008	13.0988	14.6353	11.0598	11.6741	10.1197	9.43638
WBGene00003912	6.13429	6.56961	9.23098	6.49047	5.64823	4.76585
WBGene00008007	106.958	101.927	98.0573	102.105	94.6078	100.559
WBGene00017811	16.2812	15.9362	16.1107	9.8446	12.3163	11.2474
WBGene00017801	6.18042	5.65897	4.78966	4.39958	2.98101	4.33692
WBGene00000418	24.6294	27.4493	26.8221	21.8672	22.436	19.7306
WBGene00016445	5.48858	4.61824	4.70257	2.74429	2.74567	3.62204
WBGene00016444	48.5439	46.0523	51.1187	34.5432	32.242	32.5031
WBGene00016443	20.0633	19.7739	20.9874	12.9374	12.1594	12.8678
WBGene00016446	14.298	16.0663	14.8915	9.58324	12.787	10.8661
WBGene00016442	21.4008	21.4	24.3837	17.4241	21.2593	17.2524
WBGene00000767	8.74022	10.2122	8.01179	6.70827	5.96202	7.0058
WBGene00016452	7.3796	8.00061	8.18596	5.22722	3.60859	4.81351
WBGene00016449	5.76531	6.95988	6.70552	4.0511	2.43188	4.28926
WBGene00000204	18.057	15.676	16.2848	17.2063	13.1008	15.1077
WBGene00016439	12.038	11.8383	13.324	10.5416	9.49216	9.57935
WBGene00016450	4.42776	5.07356	3.3963	0.0435602	0	0.095317
WBGene00017827	16.7425	21.0097	18.3749	17.3805	15.6895	15.9656
WBGene00017828	87.3099	85.9903	91.526	87.8609	83.076	77.874
WBGene00003598	59.6595	58.6061	57.3888	51.7495	43.46	47.2296
WBGene00017826	11.9919	12.4237	10.3631	9.01696	8.78613	10.1513
WBGene00005011	14.5286	18.0827	12.5402	15.2025	12.8654	14.1069
WBGene00017831	22.7845	22.3757	19.3328	19.2972	17.4938	19.7306
WBGene00017825	12.7529	11.5131	11.5823	9.53968	8.62924	10.3419
WBGene00004679	19.6482	18.8632	20.9003	11.8048	13.4145	11.5334
WBGene00017830	12.3147	15.3508	13.6723	11.2821	12.0809	11.5334
WBGene00006735	13.7214	13.4644	13.8465	8.71203	10.9827	9.86531
WBGene00016144	16.8578	17.2371	20.9003	17.3805	16.6309	15.4413
WBGene00004782	120.518	114.415	134.285	97.7055	105.904	103.467
WBGene00016145	5.28103	4.94347	5.31217	3.22345	3.05946	4.43224
WBGene00016143	20.34	18.6681	21.3357	13.9828	17.3369	16.1086
WBGene00016142	34.2921	33.1082	25.7771	27.6171	24.4757	25.9262
WBGene00001499	16.8117	18.2128	16.5461	15.1589	12.1594	13.2014
WBGene00016140	51.565	48.8493	52.5991	43.2117	41.1066	44.6083
WBGene00016139	24.9523	23.8067	25.8641	17.4241	18.6705	16.7758
WBGene00016166	15.9584	16.5866	14.8915	13.0681	13.493	14.4405
WBGene00016167	14.5055	17.6274	16.0236	11.4999	11.1396	10.3419
WBGene00043156	6.2496	5.85411	6.09593	4.44314	4.9422	3.95565
WBGene00016169	17.3882	15.9362	19.9424	14.0264	12.1594	12.6295
WBGene00016171	23.6147	24.9775	23.0774	19.4278	17.4938	18.5391
WBGene00016165	93.2367	101.276	105.024	85.0295	80.7226	76.3965
WBGene00016170	36.4829	41.4341	35.7047	39.2042	31.1437	34.886
WBGene00020095	10.8849	10.9277	9.84057	8.49423	6.90339	7.14877
WBGene00020098	23.6839	22.8961	24.9062	19.5585	13.3361	17.1094
WBGene00020096	11.5768	10.8626	11.5823	7.40523	7.76631	8.00662
WBGene00043060	7.88695	9.36657	5.39925	6.66471	6.19736	6.00497
WBGene00020099	11.3	10.5374	12.7144	10.89	6.90339	8.57853
WBGene00020097	46.7913	42.1496	49.0287	31.3198	31.8497	31.4546
WBGene00020094	41.1643	42.8651	43.3682	37.2439	43.1462	40.2714
WBGene00007015	113.231	107.39	108.072	86.7283	74.6821	90.5035
WBGene00020093	10.2392	10.2122	10.4502	10.5851	9.57061	9.15043
WBGene00020092	30.7637	30.8316	29.2604	24.3066	22.9852	25.5926
WBGene00016678	10.5621	9.43162	10.6243	10.0188	10.2766	11.1044
WBGene00016676	9.38593	10.2772	10.9727	8.18931	7.84476	8.00662
WBGene00016674	26.7741	21.5301	22.2937	28.924	23.4558	24.4488
WBGene00006519	18.5413	23.2213	20.8132	12.5889	11.6887	12.2959
WBGene00018802	17.9186	15.2207	15.414	14.4184	13.4145	13.2014
WBGene00004728	10.8157	13.2043	11.2339	10.1931	10.1197	9.05511
WBGene00021900	10.539	11.448	7.48928	7.53591	6.98184	9.34106
WBGene00021901	13.4908	11.1228	13.411	9.49612	8.31545	10.0083
WBGene00021899	18.1261	17.6274	20.4649	12.1968	13.1792	11.9146
WBGene00021902	30.0488	32.2626	28.6509	24.6551	21.1024	23.5909
WBGene00050920	82.2364	78.9654	80.7275	114.52	105.826	117.002
WBGene00044604	5.14266	5.46383	5.31217	5.27078	3.4517	4.19395
WBGene00001744	38.397	37.2712	40.7556	27.6171	28.4765	27.4989
WBGene00020422	14.2749	12.2936	13.5852	11.6741	9.96285	10.4849
WBGene00006736	38.2356	36.5556	39.1881	34.9788	33.5756	33.5516
WBGene00020423	17.0423	15.3508	15.0656	16.2479	15.2188	17.0617
WBGene00019631	8.90165	9.56171	9.92765	7.71015	6.90339	7.5777
WBGene00019630	7.49491	6.6997	5.57342	3.17989	3.4517	3.28844
WBGene00019629	81.3832	80.7867	83.9496	58.4578	60.3262	58.9059
WBGene00019628	9.66267	10.2122	10.1018	10.498	9.09992	10.2942
WBGene00189952	73.7038	83.4536	79.0729	69.5656	71.7796	75.777
WBGene00019627	21.5623	23.6766	21.1616	18.8616	16.8662	18.6345
WBGene00001262	31.9629	32.5879	32.4826	25.5698	23.142	21.2557
WBGene00022531	194.522	172.241	181.136	133.948	126.301	139.973
WBGene00022534	15.9815	16.8468	16.0236	11.8048	9.8844	11.3904
WBGene00022532	9.20144	10.017	6.96677	11.8919	8.47234	11.0091
WBGene00003588	30.2333	28.49	28.3896	22.3028	18.2783	17.8243
WBGene00016411	13.7906	9.17143	10.1018	9.32188	7.21718	7.05345
WBGene00000229	18.1261	16.7167	19.1586	17.8161	15.8464	15.0124
WBGene00016408	49.0974	51.321	48.8545	46.9143	39.616	39.9855
WBGene00016412	12.6837	13.0742	10.5372	10.4544	9.64906	9.24574
WBGene00006946	46.3301	52.687	56.0825	37.5924	39.1454	42.0824
WBGene00016409	17.7802	19.0584	20.2907	13.4601	14.1206	13.5827
WBGene00001660	51.8878	53.0122	56.6921	46.8272	47.3039	45.6568
WBGene00001661	8.99389	8.06566	12.7144	6.53403	6.82494	6.29092
WBGene00001662	16.0737	16.1964	18.2007	14.7233	13.7283	14.5358
WBGene00001740	6.48021	7.35016	9.05681	5.96774	5.41289	5.6237
WBGene00022598	50.8731	51.256	53.5571	32.1474	31.5359	36.7447
WBGene00022599	22.4847	22.3757	20.4649	20.8653	18.043	19.4923
WBGene00006590	44.3929	48.394	46.1549	36.4599	36.2428	35.5056
WBGene00000536	9.04001	7.35016	7.83762	6.05486	6.11891	6.29092
WBGene00003391	22.8306	21.2049	22.0324	17.2063	15.5326	18.1102
WBGene00004095	47.6215	46.2474	49.9866	40.2496	35.6152	42.5114
WBGene00018672	7.10287	6.50456	7.05386	6.2291	5.0991	5.95731
WBGene00021311	15.451	15.2857	16.1107	14.2877	13.0223	13.2014
WBGene00000973	7.19511	8.32584	6.09593	4.18178	4.62841	2.76419
WBGene00021313	41.2335	37.3362	41.3652	35.5887	36.1644	33.0273
WBGene00021314	5.30409	5.2687	4.00589	4.44314	3.92238	3.95565
WBGene00021315	9.04001	9.17143	8.44721	8.31999	7.53097	7.14877
WBGene00021316	18.5643	18.538	21.5099	14.1571	13.4145	13.0108
WBGene00001042	117.151	111.228	117.477	105.111	100.256	103.705
WBGene00020970	26.1053	27.7745	29.0863	20.0377	16.7878	21.065
WBGene00020779	12.2686	10.9277	11.8435	10.9772	11.5318	9.34106
WBGene00018612	74.7877	66.7368	72.6286	60.1566	63.3857	61.2888
WBGene00018613	16.95	17.172	17.0686	15.3767	13.3361	15.632
WBGene00003901	30.7407	26.7338	32.7438	22.8691	23.4558	25.3543
WBGene00018611	13.3755	10.1471	12.8885	8.05863	8.237	7.91131
WBGene00018610	10.2392	11.7733	9.75348	10.2802	9.8844	11.1044
WBGene00018609	18.1261	20.5544	19.507	19.1665	18.4352	17.1094
WBGene00019836	30.5562	31.0918	33.0922	25.4827	19.3766	22.7808
WBGene00019833	5.99593	6.82979	5.48633	5.1401	4.9422	4.52756
WBGene00019832	7.95613	4.35806	7.31511	2.52649	2.27498	1.47741
WBGene00019831	13.2372	12.1635	12.8885	12.5018	12.3947	13.3444
WBGene00017033	4.26633	5.07356	4.44132	3.92042	5.0991	4.28926
WBGene00017031	47.3909	45.4019	41.8877	35.5015	35.223	39.4612
WBGene00017303	13.2602	12.6839	11.321	14.7233	13.5714	13.392
WBGene00017304	4.08184	5.13861	4.61549	4.0511	3.4517	3.28844
WBGene00017301	27.6735	27.6444	23.0774	17.8161	14.7482	17.4907
WBGene00017300	53.4791	47.8736	46.9386	45.8689	45.9703	43.7505
WBGene00018964	30.4409	32.9131	26.9092	22.3464	23.6912	24.7824
WBGene00018967	75.664	78.38	83.1659	60.1566	58.8357	61.9084
WBGene00018963	34.2229	30.6365	32.7438	23.7403	23.5343	22.4471
WBGene00000420	6.73389	7.87052	8.36013	6.27266	5.02065	4.81351
WBGene00015470	18.4029	24.3271	21.3357	17.4676	20.6317	19.8259
WBGene00015468	25.8286	26.3435	25.9512	21.7801	20.0041	22.1135
WBGene00001514	35.5374	36.8158	38.3173	28.7933	28.0058	28.6904
WBGene00015469	62.0578	54.3782	64.8781	67.0391	62.4443	70.1533
WBGene00000518	160.414	141.084	146.302	186.089	171.408	180.387
WBGene00003918	47.6676	53.9228	57.0405	43.4731	43.46	44.9896
WBGene00018831	5.1196	5.20365	6.2701	3.17989	4.39307	3.28844
WBGene00018830	35.0301	33.6286	36.6626	25.6569	24.005	28.4045
WBGene00004481	4.8198	5.20365	3.83173	3.13633	2.98101	3.14546
WBGene00018827	6.89532	6.6997	4.61549	5.09654	3.92238	4.28926
WBGene00004321	128.636	104.854	125.837	164.004	143.088	148.123
WBGene00015146	18.1492	17.2371	22.8162	13.5472	11.4534	11.724
WBGene00015145	27.7658	25.3028	25.2546	21.9108	17.3369	16.4898
WBGene00015150	5.14266	3.57751	4.35423	3.44125	3.05946	3.43141
WBGene00015147	31.4556	30.9617	32.3955	25.8747	22.2007	23.2573
WBGene00006359	53.8019	50.9307	58.608	38.7686	35.3799	38.4604
WBGene00004435	14.7361	14.9605	12.7144	8.45067	6.7465	7.53004
WBGene00015143	85.3728	76.2985	79.4212	62.1168	61.1107	61.813
WBGene00000182	22.9921	23.2213	23.5999	20.299	19.5335	19.6353
WBGene00006943	85.096	93.2754	87.0847	81.414	72.9563	71.869
WBGene00015083	19.5329	17.042	17.5911	17.1627	13.3361	12.3435
WBGene00002048	7.84083	7.80548	8.70847	8.92984	9.02148	8.48321
WBGene00196359	9.1092	8.19575	9.05681	3.96398	6.51115	3.76502
WBGene00021344	15.82	22.2456	18.6361	15.0283	13.1008	15.2031
WBGene00198805	12.7298	10.8626	11.2339	5.92418	9.49216	8.19726
WBGene00255596	6.59552	4.35806	5.31217	3.78974	3.53014	4.90882
WBGene00021345	28.8958	26.7988	24.3837	34.3254	29.8885	30.5491
WBGene00020964	28.9649	27.8395	26.9962	25.9183	21.8084	21.5893
WBGene00001869	10.9772	10.3423	13.324	8.88628	7.60942	9.91296
WBGene00020018	14.5517	12.2286	13.324	16.6835	13.1792	13.7733
WBGene00007016	39.0196	38.7022	43.9778	32.6266	33.0264	31.4069
WBGene00017162	24.8139	24.5222	24.1225	17.2498	17.3369	19.3493
WBGene00000381	28.9649	25.1076	27.9542	22.477	18.3567	21.7799
WBGene00000115	83.574	81.6323	77.5054	59.9824	56.1685	57.3808
WBGene00001057	18.5874	17.3021	16.3719	12.3711	11.4534	13.1061
WBGene00017163	28.1347	28.8803	29.783	19.4714	22.8283	23.5909
WBGene00017161	43.8856	45.0766	49.7253	27.7043	27.2998	32.6937
WBGene00017164	8.69409	7.22007	8.70847	5.05298	5.49133	4.67053
WBGene00017169	7.49491	7.87052	7.66345	6.53403	5.56978	5.09946
WBGene00017165	5.37327	5.33374	5.05091	4.31246	3.60859	4.33692
WBGene00017160	11.3231	9.23648	10.9727	15.1154	11.2965	16.5852
WBGene00017166	16.95	16.0663	16.459	13.9828	11.3749	10.3895
WBGene00003252	10.2161	10.2122	7.4022	8.58135	5.80512	7.53004
WBGene00017159	15.1974	13.9848	15.5011	10.7158	9.96285	10.3419
WBGene00017158	15.2435	17.042	15.3269	11.2821	11.5318	11.4857
WBGene00016200	26.4743	24.9775	23.9483	20.7346	18.9059	19.4447
WBGene00016195	29.1494	27.9696	35.8789	23.174	24.3972	22.2565
WBGene00016194	39.0888	40.1332	38.4914	33.4107	31.8497	34.6954
WBGene00006727	33.9	35.5149	26.9092	33.28	27.1429	28.4045
WBGene00017776	31.248	31.0268	31.0021	23.2176	23.7696	24.3058
WBGene00017777	48.8437	40.1982	52.5121	45.3897	42.0479	46.2287
WBGene00017775	27.6043	32.6529	25.69	23.6096	19.3766	23.162
WBGene00017778	12.8451	8.39089	10.1889	7.40523	7.29563	7.67302
WBGene00017774	60.7434	55.614	59.5659	48.4825	44.7936	51.9954
WBGene00020209	68.907	74.4122	72.8899	58.632	55.0702	54.8549
WBGene00022694	21.5162	18.9283	23.3387	13.8086	15.4542	16.3945
WBGene00001166	33.0929	30.3763	30.6538	32.0167	29.8101	31.2163
WBGene00003796	72.1817	65.6961	70.1902	64.2948	57.659	64.5772
WBGene00000874	47.437	47.6134	51.5541	39.2913	41.6557	37.4119
WBGene00044412	15.0359	15.0255	15.2398	13.8957	12.787	13.9639
WBGene00015478	6.13429	6.43952	5.74759	8.36355	7.06029	7.67302
WBGene00020549	26.6819	23.8067	28.825	20.5604	18.043	18.3962
WBGene00002201	42.5711	49.825	45.1969	35.1531	33.7325	35.2673
WBGene00021534	29.0572	24.0669	26.0383	23.2611	21.3378	22.4948
WBGene00021535	14.3672	15.3508	12.6273	12.0226	10.5904	11.7716
WBGene00021531	179.67	142.125	171.121	159.3	143.559	175.24
WBGene00195930	5.37327	4.87842	2.43837	3.39769	3.4517	4.19395
WBGene00003593	150.521	159.167	142.819	170.146	142.853	165.613
WBGene00001160	34.0154	35.8401	40.3202	23.174	22.3576	25.3543
WBGene00018341	23.338	20.8146	23.5999	16.9013	17.5723	18.1102
WBGene00018339	20.0633	21.7903	23.3387	17.8597	20.7102	16.8711
WBGene00003546	7.63328	8.06566	11.5823	9.45256	7.53097	6.62453
WBGene00271647	115.837	103.683	112.078	81.2833	79.2321	80.8764
WBGene00016012	15.0359	18.538	13.324	13.0245	10.3551	11.0091
WBGene00016014	26.2898	25.7581	22.1195	18.9051	18.5136	20.3025
WBGene00004459	71.3977	68.5581	72.3674	55.3214	54.1289	56.9519
WBGene00016015	46.0072	45.8572	49.0287	37.6795	37.1842	37.9838
WBGene00004472	8.76328	7.4152	9.40514	6.31623	6.27581	6.05263
WBGene00016011	28.3423	31.6772	30.5667	21.3445	22.5145	21.4463
WBGene00020438	8.41736	11.383	9.84057	5.40146	5.0991	4.95648
WBGene00020441	4.8198	4.81338	5.57342	4.0511	3.92238	3.76502
WBGene00020442	11.6229	12.0985	13.1498	9.67036	9.17837	9.86531
WBGene00020437	21.1472	19.0584	21.0745	14.8105	14.905	15.0124
WBGene00015978	7.77164	7.93557	10.4502	7.05675	6.04047	6.24326
WBGene00001972	13.0988	14.1149	13.9335	8.71203	10.1982	10.0559
WBGene00018564	13.0296	11.3179	12.8885	8.79915	8.3939	10.2466
WBGene00002891	9.40899	7.93557	7.57637	5.92418	6.19736	6.00497
WBGene00016981	25.5749	19.7088	25.69	20.4297	19.3766	20.2072
WBGene00016978	7.47185	9.36657	7.48928	8.31999	8.78613	7.81599
WBGene00016977	24.0298	23.9368	25.0804	20.0812	18.8274	22.0182
WBGene00016983	11.0233	10.7325	10.7114	8.53779	9.09992	7.29175
WBGene00015813	35.5374	36.4256	41.8006	28.3141	28.1627	26.6411
WBGene00007048	50.8731	48.459	52.0766	38.5943	39.3807	41.2246
WBGene00015811	14.0904	16.4565	14.1948	12.7631	12.4732	12.7725
WBGene00015810	5.99593	5.33374	5.22508	5.05298	5.41289	3.71736
WBGene00015809	22.0696	19.904	21.7712	20.7782	17.0231	19.3017
WBGene00002850	61.5044	65.0456	62.5268	55.757	54.2073	56.523
WBGene00015807	19.7635	22.1806	19.9424	16.0301	14.199	14.0593
WBGene00015806	27.8119	27.7094	26.9092	25.2213	22.436	25.3543
WBGene00015814	42.0637	42.2797	49.4641	33.1929	33.8109	31.121
WBGene00003523	31.7784	29.7909	35.2693	22.6513	19.5335	19.8259
WBGene00015484	21.7698	23.1562	24.3837	20.3862	18.749	22.3995
WBGene00015485	34.9378	35.7751	30.5667	28.0092	31.5359	30.7874
WBGene00015486	29.6107	26.2134	28.6509	20.7782	21.8084	22.3518
WBGene00015487	36.2754	31.8724	47.6353	21.9979	23.8481	24.0675
WBGene00006515	7.88695	8.00061	9.84057	7.40523	6.7465	5.76668
WBGene00006516	22.7615	25.1076	22.9904	16.0737	15.6111	18.8251
WBGene00015481	13.8598	11.383	15.0656	10.7158	8.62924	10.0559
WBGene00003214	82.5362	73.8268	75.7637	56.5847	54.9133	54.9026
WBGene00015488	13.8137	11.5781	12.6273	11.979	8.55079	15.5367
WBGene00002855	10.0547	9.75685	10.276	10.106	9.72751	9.2934
WBGene00020822	24.8831	24.5873	21.8583	16.8578	14.9835	18.7298
WBGene00004781	17.8494	18.7982	19.3328	15.8123	16.2387	13.7256
WBGene00020821	108.088	99.4548	105.372	67.8232	67.9356	69.0095
WBGene00020820	6.75695	8.84621	7.57637	6.75183	5.88357	7.24409
WBGene00001005	5.18878	6.95988	4.35423	4.35602	3.05946	3.0978
WBGene00006463	19.0486	18.4079	20.7262	15.0718	15.1404	14.6788
WBGene00020819	23.8223	23.4815	20.552	20.0377	18.3567	19.5876
WBGene00007060	13.0527	13.2043	12.1919	10.7158	10.1197	11.1997
WBGene00004503	23.8915	27.059	23.2516	18.6002	18.3567	20.3978
WBGene00017751	10.8157	9.95198	13.6723	5.61926	5.96202	5.90965
WBGene00306069	6.59552	6.30943	4.87674	4.66094	4.00083	7.53004
WBGene00015638	24.8139	20.9447	24.0354	15.2025	13.5714	15.0601
WBGene00015639	27.1892	30.4414	28.5638	38.4201	27.1429	28.3568
WBGene00015640	18.4951	18.7982	16.8944	15.6381	13.7283	14.9171
WBGene00015641	13.3986	14.9605	13.324	12.2404	11.6887	11.1044
WBGene00015642	22.2772	22.0505	22.1195	13.5472	14.1206	13.821
WBGene00017849	31.1788	28.7502	30.0442	21.8236	19.0628	21.0174
WBGene00017848	32.7239	28.9453	31.4376	11.6306	10.1197	8.62618
WBGene00017646	13.929	16.0663	14.1948	11.0643	9.09992	10.7232
WBGene00002889	44.3007	46.7028	43.0198	40.2496	39.1454	37.9361
WBGene00003162	18.9333	17.172	16.6332	17.032	13.7283	14.5358
WBGene00021502	13.3294	13.4644	12.7144	10.3673	11.1396	10.2942
WBGene00015733	14.9437	17.042	15.6752	13.9828	12.9439	13.0584
WBGene00015734	33.3235	31.8724	33.3534	24.5244	21.8869	23.2573
WBGene00015735	25.1368	25.8882	25.8641	27.835	26.8291	27.7849
WBGene00002169	76.2175	93.4706	80.3792	80.6299	73.5839	75.5387
WBGene00018137	69.4605	59.842	64.9652	53.7533	46.2841	49.0882
WBGene00018132	6.64164	8.19575	7.48928	4.53026	4.7853	7.14877
WBGene00018131	7.17205	8.78116	5.22508	6.57759	5.17754	6.1956
WBGene00022420	57.8607	57.1751	55.4729	52.3158	54.9133	55.2362
WBGene00003851	35.0301	37.4012	44.6744	26.3975	26.2015	27.8802
WBGene00019907	6.15736	5.07356	6.7926	5.61926	3.84393	4.43224
WBGene00019908	8.46348	8.65107	11.1468	3.48481	4.31462	3.95565
WBGene00004857	6.50327	5.85411	6.7926	4.4867	4.00083	2.90717
WBGene00020068	32.9315	32.718	36.4885	23.9581	22.436	21.5416
WBGene00019381	37.3592	37.5313	41.8877	32.3216	32.8696	33.7422
WBGene00000265	14.1596	13.3344	10.9727	11.2821	10.1982	10.7708
WBGene00019380	15.0129	16.9769	14.8915	11.3256	11.5318	10.7708
WBGene00020316	9.01695	10.6675	9.40514	8.18931	6.90339	7.05345
WBGene00020314	31.2711	31.352	32.2213	24.1323	23.6127	21.3033
WBGene00020313	300.235	276.769	325.697	224.553	251.032	245.155
WBGene00018998	16.4196	13.4644	14.8044	14.2877	9.64906	10.2466
WBGene00002083	37.1286	36.4256	37.011	28.0963	28.8687	28.4998
WBGene00000276	23.9606	23.4164	26.735	18.2082	20.161	16.6805
WBGene00000762	15.9584	20.9447	16.1977	17.1627	15.3757	13.6303
WBGene00018997	4.61225	5.20365	4.00589	2.39581	3.68704	3.14546
WBGene00002845	42.3174	40.4584	40.9298	36.939	35.0661	37.9838
WBGene00004462	17.711	19.2535	13.7594	15.9866	12.787	14.8694
WBGene00018996	7.05674	7.87052	6.53135	4.13822	5.0991	3.57439
WBGene00017951	53.3176	60.2973	55.2117	47.045	45.2643	47.4678
WBGene00219317	31.6631	31.1569	32.6568	18.2082	15.6895	15.2031
WBGene00001168	14.3441	14.8955	13.0627	11.2821	8.70769	10.6755
WBGene00004340	15.2204	16.6517	16.9815	12.5889	9.57061	10.6755
WBGene00000443	157.9	144.011	138.639	225.119	212.122	208.554
WBGene00004182	12.5453	12.9441	13.324	10.106	7.06029	10.0083
WBGene00004341	11.3	14.8304	12.6273	9.88816	7.60942	8.67384
WBGene00000872	115.698	116.497	117.39	89.429	90.607	89.9792
WBGene00019811	24.076	23.3514	23.8612	17.7726	16.8662	15.9179
WBGene00006713	40.5878	37.1411	48.0707	21.3009	23.7696	22.4471
WBGene00003022	24.3527	27.3842	27.6058	23.0869	19.2197	23.0667
WBGene00022734	5.74225	4.55319	5.92176	3.22345	3.68704	3.62204
WBGene00022736	20.6398	19.1885	17.5911	20.8218	18.8274	17.2047
WBGene00022737	19.6021	20.2292	22.2937	13.3294	12.787	13.2967
WBGene00022738	30.3947	28.2298	30.6538	26.0925	22.6714	22.4948
WBGene00015102	9.54736	9.88694	9.84057	12.1097	7.53097	8.34023
WBGene00023224	6.94144	8.58602	6.35718	9.1912	6.7465	9.05511
WBGene00003609	7.9792	7.22007	8.27304	6.31623	5.25599	5.48073
WBGene00015104	14.8976	15.611	16.0236	14.5927	12.9439	13.9163
WBGene00015101	9.89328	10.7325	9.49223	8.88628	7.92321	6.57687
WBGene00015105	35.2376	35.0596	36.5756	30.6664	32.4773	28.5951
WBGene00015099	59.6364	57.045	61.9172	57.1509	53.1875	56.8089
WBGene00001613	5.67307	8.71612	8.36013	3.61549	3.37325	3.908
WBGene00003858	31.2249	35.1246	33.0922	25.1778	25.0248	20.6361
WBGene00019401	26.1976	24.197	24.9062	21.2138	21.1809	22.0182
WBGene00004390	16.6502	14.8955	16.5461	11.979	11.3749	11.3427
WBGene00019402	10.8388	9.95198	10.8856	7.71015	8.00166	7.43472
WBGene00019400	24.6525	23.0262	29.0863	19.515	19.5335	19.0634
WBGene00018152	17.4112	17.6924	15.8494	18.426	15.9249	14.6312
WBGene00004483	26.1745	23.1562	21.2487	17.2934	15.6111	17.1094
WBGene00004450	4.47388	5.07356	5.05091	2.30869	1.8043	2.43058
WBGene00018151	12.3147	12.814	11.2339	10.106	11.3749	8.81682
WBGene00018150	12.7759	12.4237	11.4081	9.71392	7.76631	10.6755
WBGene00018149	5.67307	7.4152	8.18596	4.96586	5.17754	4.57521
WBGene00004490	16.7194	16.9769	17.2428	10.1931	8.86458	8.95979
WBGene00018154	25.99	30.3763	29.2604	25.4391	25.5739	29.7389
WBGene00020112	29.9796	34.3441	33.7889	23.174	20.6317	21.1604
WBGene00006592	111.547	101.406	87.9555	164.657	146.932	143.071
WBGene00004417	16.1198	12.6189	16.5461	9.27832	8.86458	9.96062
WBGene00020107	32.378	32.6529	37.0981	20.604	21.024	22.5425
WBGene00020109	10.0086	10.9277	11.2339	9.36544	7.92321	9.38872
WBGene00020110	21.47	24.197	21.7712	18.426	19.9257	18.3009
WBGene00020111	34.0845	35.0596	35.5305	27.53	24.8679	26.7364
WBGene00020113	30.6254	35.4499	27.4317	26.7459	23.4558	24.1152
WBGene00000080	24.6294	23.2213	25.3416	20.7346	19.6904	18.7298
WBGene00020636	10.1931	9.82189	11.6693	6.62115	5.88357	5.90965
WBGene00004189	14.7361	14.5052	15.1527	14.5927	9.33527	12.4865
WBGene00020635	22.2772	28.2298	14.8915	1.91665	2.03964	1.52507
WBGene00015158	61.1585	55.0286	57.2146	29.1853	26.0446	29.7865
WBGene00015159	11.9919	11.3179	14.8044	8.92984	7.45252	8.57853
WBGene00015160	27.7658	27.8395	31.3505	27.7478	24.3188	28.3568
WBGene00015157	28.1347	27.5794	26.735	24.3501	21.5731	22.2565
WBGene00015161	6.61858	7.74043	5.22508	4.61738	5.33444	4.90882
WBGene00015164	8.0945	9.30153	12.5402	8.88628	8.94303	8.34023
WBGene00015162	4.84286	6.37447	5.6605	6.40335	4.39307	4.90882
WBGene00015156	19.3715	18.1477	19.1586	14.8105	11.218	13.3444
WBGene00015163	19.4637	19.8389	19.6811	11.4563	6.04047	6.1956
WBGene00018950	28.596	30.7015	32.5697	19.6456	17.8861	19.8736
WBGene00018948	22.2772	21.2699	27.6058	15.5074	17.8861	18.0149
WBGene00018954	12.9604	10.9277	13.2369	10.1495	9.72751	9.00745
WBGene00018953	34.7533	36.2304	33.7889	31.3198	28.7118	30.835
WBGene00001748	54.978	46.8979	46.9386	33.9769	37.3411	36.7447
WBGene00002182	7.9792	8.84621	7.92471	4.22534	3.53014	4.52756
WBGene00017272	5.62695	6.17934	7.05386	3.39769	5.17754	4.52756
WBGene00017273	24.2143	20.0341	22.0324	16.6835	15.2188	14.8694
WBGene00017274	17.4574	18.9933	20.8132	16.1173	15.8464	15.7273
WBGene00017275	8.34818	9.23648	8.44721	5.31434	5.17754	5.95731
[truncated: 5,244 more rows]

## Sheet: B
	baseMean	log2FoldChange	lfcSE	stat	pvalue	padj
WBGene00016527	5022.35	4.34312	0.0988682	43.9284	0	0
WBGene00022438	4707.69	-8.21103	0.161871	-50.7258	0	0
WBGene00219216	1861.49	4.23185	0.125623	33.6868	9.02095e-249	3.95238e-245
WBGene00021349	1188.25	-3.56774	0.138881	-25.6892	1.54519e-145	5.07749e-142
WBGene00015061	579.323	4.87286	0.197568	24.6642	2.59279e-134	6.81592e-131
WBGene00013837	1729.45	2.40088	0.109077	22.0108	2.26987e-107	4.97253e-104
WBGene00022519	695.777	-3.03932	0.150043	-20.2563	3.1233e-91	5.86466e-88
WBGene00235353	3260.76	-1.74669	0.0938035	-18.6208	2.18052e-77	3.5826e-74
WBGene00305103	1928.99	1.82558	0.100382	18.1863	6.62643e-74	9.67754e-71
WBGene00003915	5391.43	-1.5421	0.0867651	-17.7733	1.13815e-70	1.49599e-67
WBGene00194708	2964.95	-1.90673	0.108856	-17.5161	1.08034e-68	1.2909e-65
WBGene00000780	2515.68	-1.69732	0.105411	-16.102	2.47175e-58	2.70739e-55
WBGene00014759	360.811	2.9778	0.187665	15.8677	1.06135e-56	1.07311e-53
WBGene00016943	257.328	3.77243	0.24143	15.6254	4.89043e-55	4.59141e-52
WBGene00007674	228.282	6.06436	0.3962	15.3063	6.93733e-53	6.07895e-50
WBGene00304906	841.788	-2.28401	0.149534	-15.2742	1.13661e-52	9.33724e-50
WBGene00219912	780.837	2.52256	0.165251	15.265	1.30754e-52	1.01096e-49
WBGene00007779	885.65	-1.88022	0.125209	-15.0166	5.71583e-51	4.17383e-48
WBGene00001008	3048.02	-1.40227	0.0935738	-14.9857	9.11109e-51	6.30296e-48
WBGene00003884	3711.07	-1.41477	0.0947984	-14.924	2.29954e-50	1.51126e-47
WBGene00019931	255.268	3.42151	0.229741	14.8929	3.66517e-50	2.29404e-47
WBGene00013189	3204.19	-1.60155	0.109899	-14.573	4.17119e-48	2.4921e-45
WBGene00022276	199.514	-3.59619	0.247726	-14.5168	9.48003e-48	5.41763e-45
WBGene00010756	603.314	-2.13253	0.1494	-14.274	3.1782e-46	1.74059e-43
WBGene00013554	2953.88	-1.28497	0.0902646	-14.2356	5.50914e-46	2.89649e-43
WBGene00007454	2462.46	-1.33096	0.09373	-14.1999	9.17536e-46	4.6385e-43
WBGene00018990	1066.75	-1.68465	0.11878	-14.183	1.16742e-45	5.68319e-43
WBGene00022100	1253.9	-1.70364	0.122268	-13.9337	3.95586e-44	1.85699e-41
WBGene00020290	585.285	2.00011	0.144183	13.872	9.36162e-44	4.24307e-41
WBGene00185118	12651.2	1.20991	0.0880653	13.7388	5.94378e-43	2.60417e-40
WBGene00010769	388.417	2.34191	0.17086	13.7066	9.26883e-43	3.92998e-40
WBGene00012981	393.933	2.45865	0.181149	13.5725	5.82885e-42	2.3942e-39
WBGene00020637	167.398	3.80784	0.286321	13.2992	2.3386e-40	9.31471e-38
WBGene00219493	149.159	4.52856	0.343825	13.1711	1.28706e-39	4.97561e-37
WBGene00018878	2624.09	-1.29603	0.0987897	-13.1191	2.55878e-39	9.60932e-37
WBGene00020635	202.699	3.20103	0.244304	13.1027	3.17929e-39	1.16079e-36
WBGene00044502	1348.27	-1.42735	0.109674	-13.0145	1.01235e-38	3.59629e-36
WBGene00003182	726.31	-1.70127	0.131235	-12.9635	1.97091e-38	6.81726e-36
WBGene00021860	1120.04	1.61954	0.125921	12.8616	7.40501e-38	2.49568e-35
WBGene00305981	19442.3	1.10684	0.0866126	12.7792	2.14265e-37	7.04076e-35
WBGene00013440	839.735	-1.58273	0.125098	-12.6519	1.0916e-36	3.49951e-34
WBGene00019327	25780.2	-1.07446	0.0850908	-12.6273	1.49389e-36	4.67518e-34
WBGene00011737	15373	-1.03136	0.0818343	-12.603	2.03154e-36	6.2099e-34
WBGene00004149	167.024	3.43529	0.275449	12.4716	1.06629e-35	3.1853e-33
WBGene00015573	256.787	3.12391	0.251676	12.4124	2.23851e-35	6.53845e-33
WBGene00018222	441.654	1.90294	0.156011	12.1975	3.20616e-34	9.16126e-32
WBGene00017225	11555	-0.978893	0.0813734	-12.0296	2.48239e-33	6.94223e-31
WBGene00017380	267.49	2.35506	0.197053	11.9514	6.38098e-33	1.74733e-30
WBGene00007657	131.189	4.05687	0.343584	11.8075	3.57085e-32	9.57862e-30
WBGene00003786	128.791	4.87206	0.412833	11.8015	3.8325e-32	1.00749e-29
WBGene00018711	6855.53	-1.05701	0.0896674	-11.7881	4.49558e-32	1.15862e-29
WBGene00012018	131.991	4.15019	0.355885	11.6616	2.00223e-31	5.06103e-29
WBGene00001650	1511.25	1.25682	0.107916	11.6462	2.39797e-31	5.85035e-29
WBGene00013036	5005.96	-1.00196	0.086034	-11.646	2.40352e-31	5.85035e-29
WBGene00016555	4434.07	1.19653	0.103228	11.5911	4.57188e-31	1.0926e-28
WBGene00304785	9662.21	-1.02635	0.0894782	-11.4703	1.85947e-30	4.36444e-28
WBGene00198179	5859.42	-1.04705	0.0913226	-11.4654	1.96893e-30	4.54029e-28
WBGene00016346	2523.07	-1.07374	0.0948451	-11.3209	1.03364e-29	2.34244e-27
WBGene00018345	131.444	4.28694	0.379536	11.2952	1.38602e-29	3.08778e-27
WBGene00003654	254.491	2.26931	0.201225	11.2775	1.69496e-29	3.71308e-27
WBGene00006756	554.465	1.69856	0.152066	11.1699	5.72596e-29	1.2338e-26
WBGene00009518	5378.45	1.16526	0.104434	11.1579	6.5549e-29	1.38964e-26
WBGene00017582	511.587	1.65045	0.148069	11.1465	7.44441e-29	1.55316e-26
WBGene00020457	19395.1	0.875316	0.0786356	11.1313	8.83483e-29	1.81445e-26
WBGene00017536	245.597	2.23199	0.200688	11.1216	9.84382e-29	1.99057e-26
WBGene00015868	4515.49	0.995885	0.0897798	11.0925	1.36371e-28	2.71584e-26
WBGene00045401	104.198	4.94931	0.447041	11.0713	1.72945e-28	3.39282e-26
WBGene00304786	10087	-1.0131	0.091868	-11.0278	2.80609e-28	5.424e-26
WBGene00018704	976.517	1.29669	0.117775	11.0099	3.4243e-28	6.52304e-26
WBGene00015153	491.273	-1.87098	0.170468	-10.9756	5.00941e-28	9.40624e-26
WBGene00017133	424.144	1.70679	0.155571	10.9711	5.2635e-28	9.74414e-26
WBGene00000959	622.017	1.45983	0.13396	10.8975	1.18449e-27	2.16235e-25
WBGene00017186	697.731	-1.39106	0.127976	-10.8696	1.60869e-27	2.89652e-25
WBGene00020486	1321.27	-1.20293	0.111186	-10.8191	2.79589e-27	4.96611e-25
WBGene00021107	685.968	-1.39108	0.128761	-10.8036	3.31096e-27	5.80256e-25
WBGene00012961	13893	0.860172	0.0796663	10.7972	3.54886e-27	6.13766e-25
WBGene00018743	494.371	1.58105	0.146869	10.765	5.03643e-27	8.59726e-25
WBGene00021239	2345.95	-1.08649	0.101101	-10.7465	6.15272e-27	1.03681e-24
WBGene00011059	778.601	-1.39705	0.130765	-10.6837	1.21345e-26	2.01893e-24
WBGene00007388	720.593	1.36041	0.127477	10.6718	1.37863e-26	2.26509e-24
WBGene00016397	146.426	3.57505	0.335498	10.6559	1.63588e-26	2.65457e-24
WBGene00020164	2841.21	-1.16205	0.109155	-10.6459	1.82277e-26	2.92177e-24
WBGene00219691	410.801	1.79614	0.16892	10.6331	2.09034e-26	3.3103e-24
WBGene00044436	1773.84	-1.10919	0.104329	-10.6317	2.1226e-26	3.32136e-24
WBGene00022315	695.53	-1.35134	0.127733	-10.5794	3.71472e-26	5.74427e-24
WBGene00007984	409.399	1.72269	0.167324	10.2955	7.38015e-25	1.12796e-22
WBGene00019030	519.636	1.55694	0.151662	10.2658	1.00459e-24	1.51774e-22
WBGene00011474	395.542	1.82441	0.177754	10.2637	1.02747e-24	1.53467e-22
WBGene00021081	276.243	8.46836	0.828841	10.2171	1.66226e-24	2.45492e-22
WBGene00016177	387.031	-1.79373	0.17588	-10.1986	2.01134e-24	2.93745e-22
WBGene00007139	887.07	-1.39662	0.136969	-10.1966	2.05242e-24	2.9645e-22
WBGene00011398	2242.64	-1.0971	0.107672	-10.1892	2.21503e-24	3.16461e-22
WBGene00020448	5061.54	-0.866569	0.0857145	-10.1099	4.99162e-24	7.05482e-22
WBGene00196099	3.35014e+06	-0.912324	0.0904807	-10.0831	6.56368e-24	9.17798e-22
WBGene00022497	201.797	2.31451	0.229827	10.0706	7.44842e-24	1.03055e-21
WBGene00008302	94.1591	4.63253	0.463599	9.99252	1.64341e-23	2.25011e-21
WBGene00018772	1403.54	-1.22959	0.123289	-9.97317	1.99755e-23	2.70678e-21
WBGene00010070	153.477	2.61397	0.262334	9.96426	2.18489e-23	2.93043e-21
WBGene00008352	82.3213	4.80322	0.482966	9.94526	2.64469e-23	3.5113e-21
WBGene00012456	254.364	1.94435	0.196573	9.89123	4.54427e-23	5.97299e-21
WBGene00000443	3516.32	-0.891306	0.0901347	-9.8886	4.66508e-23	6.07107e-21
WBGene00016866	329.9	1.78222	0.180314	9.884	4.88427e-23	6.294e-21
WBGene00001785	108.381	3.27591	0.332457	9.85366	6.60942e-23	8.43439e-21
WBGene00045292	245.187	2.13765	0.217311	9.83683	7.81368e-23	9.87528e-21
WBGene00023069	1678.58	-1.06192	0.108115	-9.8222	9.03522e-23	1.13104e-20
WBGene00020641	261.708	1.94652	0.198723	9.79517	1.18103e-22	1.46447e-20
WBGene00012144	77.1901	4.56313	0.468898	9.73162	2.21047e-22	2.71536e-20
WBGene00019994	656.318	-1.34092	0.138455	-9.68486	3.497e-22	4.21693e-20
WBGene00006592	2448.91	-0.937114	0.0967536	-9.68557	3.47255e-22	4.21693e-20
WBGene00195788	1935.01	-1.18683	0.122609	-9.67982	3.67369e-22	4.38973e-20
WBGene00044213	574.042	-1.46414	0.151623	-9.65645	4.61563e-22	5.46007e-20
WBGene00269376	3734.23	-0.859235	0.0889879	-9.65564	4.65253e-22	5.46007e-20
WBGene00019871	1253.35	-1.07007	0.111014	-9.63902	5.47095e-22	6.36373e-20
WBGene00018664	2505.47	-0.897903	0.093179	-9.63633	5.61611e-22	6.47527e-20
WBGene00044137	536.904	1.47095	0.153076	9.60928	7.30601e-22	8.35046e-20
WBGene00016846	651.144	1.36812	0.14316	9.55652	1.21786e-21	1.37996e-19
WBGene00021106	2579.75	-0.917004	0.0960174	-9.55039	1.29203e-21	1.45149e-19
WBGene00017441	255.635	-1.8166	0.192156	-9.45379	3.2679e-21	3.64011e-19
WBGene00021895	108.196	3.14485	0.33416	9.41121	4.90468e-21	5.4174e-19
WBGene00004893	711.621	1.3781	0.146643	9.39768	5.57775e-21	6.10949e-19
WBGene00007898	304.863	1.75684	0.187522	9.3687	7.34282e-21	7.91098e-19
WBGene00021269	891.36	-1.22578	0.130835	-9.36884	7.33374e-21	7.91098e-19
WBGene00021808	1227.61	-1.0334	0.110339	-9.36572	7.55345e-21	8.07176e-19
WBGene00009773	86.4691	6.34012	0.67766	9.3559	8.2893e-21	8.78666e-19
WBGene00017185	2602.43	-0.889352	0.09528	-9.33409	1.01866e-20	1.07114e-18
WBGene00009304	291.763	1.69802	0.182072	9.32606	1.09876e-20	1.1462e-18
WBGene00022413	108.571	2.89586	0.311179	9.30609	1.32628e-20	1.37265e-18
WBGene00219413	537.174	-1.35194	0.145414	-9.29717	1.44238e-20	1.48115e-18
WBGene00019247	1428.82	1.00553	0.108737	9.2473	2.30241e-20	2.34596e-18
WBGene00011445	72.9159	5.20142	0.564364	9.21643	3.07151e-20	3.10553e-18
WBGene00021931	3556.11	-0.817383	0.0888934	-9.19509	3.74682e-20	3.75941e-18
WBGene00019858	165.073	-2.55896	0.278495	-9.18854	3.98213e-20	3.96523e-18
WBGene00001898	18317	-0.864244	0.0947064	-9.12551	7.13986e-20	7.05612e-18
WBGene00013499	1050.48	-1.12024	0.12305	-9.10392	8.71264e-20	8.54619e-18
WBGene00020256	183.993	2.08529	0.229228	9.09699	9.28672e-20	9.04183e-18
WBGene00194699	3243.66	-0.911222	0.100396	-9.07628	1.12345e-19	1.08578e-17
WBGene00022479	151.809	2.31637	0.255485	9.06656	1.22829e-19	1.17844e-17
WBGene00045297	7602.27	-0.750301	0.0827897	-9.06274	1.27219e-19	1.21171e-17
WBGene00023284	4748.88	-0.779459	0.0861238	-9.05044	1.42387e-19	1.34643e-17
WBGene00020912	1040.43	-1.21631	0.134438	-9.04731	1.46537e-19	1.37577e-17
WBGene00219455	8893.96	-0.785375	0.0874912	-8.97662	2.79203e-19	2.60273e-17
WBGene00189951	29061.4	-0.809364	0.0903443	-8.95866	3.28641e-19	3.04201e-17
WBGene00045238	883.508	-1.05526	0.118171	-8.92994	4.26256e-19	3.91798e-17
WBGene00011856	122.527	2.52954	0.283562	8.92061	4.63742e-19	4.23293e-17
WBGene00020262	13125.1	-0.7373	0.0828046	-8.90409	5.38272e-19	4.87934e-17
WBGene00020453	3049.96	-0.879788	0.0994166	-8.8495	8.79123e-19	7.91451e-17
WBGene00013509	707.691	1.16981	0.132634	8.81983	1.14637e-18	1.02502e-16
WBGene00016953	487.861	-1.33804	0.151738	-8.81807	1.16446e-18	1.03417e-16
WBGene00306121	1982.65	-0.863882	0.097989	-8.81611	1.18505e-18	1.04539e-16
WBGene00006714	3255.54	-0.874372	0.0994744	-8.78992	1.49671e-18	1.31152e-16
WBGene00004057	2604.54	-0.889818	0.101308	-8.78333	1.58702e-18	1.38144e-16
WBGene00304895	10865.1	-0.694661	0.0793315	-8.75644	2.0152e-18	1.74262e-16
WBGene00016718	62.7215	4.39318	0.501924	8.75268	2.08351e-18	1.78991e-16
WBGene00022549	65.6502	5.13487	0.587596	8.73878	2.35644e-18	2.00415e-16
WBGene00020318	208.756	2.07599	0.23757	8.73845	2.36339e-18	2.00415e-16
WBGene00011964	15562.3	-0.683673	0.0788365	-8.67204	4.24459e-18	3.57634e-16
WBGene00015430	1880.93	0.872439	0.100916	8.64518	5.37205e-18	4.49747e-16
WBGene00002056	89.5054	2.97993	0.345755	8.61861	6.77693e-18	5.63772e-16
WBGene00022691	158.96	2.13272	0.250164	8.52528	1.52436e-17	1.26013e-15
WBGene00000387	1009.91	1.01332	0.118997	8.5155	1.65866e-17	1.35413e-15
WBGene00013826	3070.64	-0.815352	0.0957418	-8.51615	1.64946e-17	1.35413e-15
WBGene00012222	535.969	-1.19907	0.141276	-8.48746	2.11198e-17	1.71358e-15
WBGene00007675	1481.95	-0.87896	0.103618	-8.48273	2.19968e-17	1.77378e-15
WBGene00006754	287.942	1.55045	0.183475	8.45049	2.90088e-17	2.32495e-15
WBGene00044637	1081.47	-0.96946	0.114858	-8.44054	3.15882e-17	2.51633e-15
WBGene00021055	1377.08	-0.912791	0.108402	-8.42045	3.75056e-17	2.96972e-15
WBGene00014978	816.432	-1.03836	0.123697	-8.39439	4.68321e-17	3.686e-15
WBGene00001671	2483.43	-0.865072	0.103638	-8.34708	6.99706e-17	5.47437e-15
WBGene00008229	63.3596	5.76582	0.691937	8.33286	7.89147e-17	6.13761e-15
WBGene00021656	8255.53	-0.677576	0.0814728	-8.31659	9.05283e-17	6.99943e-15
WBGene00050920	1869.44	-0.81705	0.0984484	-8.29927	1.04749e-16	8.05157e-15
WBGene00019370	1112.56	1.00417	0.121416	8.27046	1.33445e-16	1.01977e-14
WBGene00009299	554.686	-1.14021	0.138625	-8.22516	1.94923e-16	1.47245e-14
WBGene00012851	2047.06	-0.856414	0.104113	-8.2258	1.93886e-16	1.47245e-14
WBGene00002055	64.7906	4.35625	0.531382	8.19796	2.44501e-16	1.83641e-14
WBGene00000789	57.0603	5.75637	0.704088	8.17563	2.94315e-16	2.198e-14
WBGene00013226	3665.26	-0.796595	0.0975558	-8.16553	3.20021e-16	2.37647e-14
WBGene00018690	9885.11	-0.744701	0.0915635	-8.13317	4.1822e-16	3.08825e-14
WBGene00008582	213.641	-1.66026	0.205636	-8.07378	6.81544e-16	5.00459e-14
WBGene00009077	158.243	10.5254	1.30521	8.06409	7.37817e-16	5.38771e-14
WBGene00021671	3334.04	-0.770505	0.095587	-8.06077	7.58134e-16	5.50548e-14
WBGene00001763	275.742	1.57259	0.195113	8.05987	7.63726e-16	5.51561e-14
WBGene00021884	1856.61	-0.78517	0.0974863	-8.05415	8.00311e-16	5.74824e-14
WBGene00009788	16238.4	-0.661413	0.0821551	-8.05079	8.22644e-16	5.87654e-14
WBGene00000685	1263.53	-0.873763	0.108785	-8.03202	9.58827e-16	6.81234e-14
WBGene00011129	275.208	1.54617	0.193058	8.00883	1.15806e-15	8.18359e-14
WBGene00013673	4133.44	-0.689182	0.0868365	-7.93656	2.07874e-15	1.46112e-13
WBGene00009696	8623.36	-0.676611	0.0853277	-7.92956	2.19922e-15	1.53758e-13
WBGene00199919	892147	-0.811038	0.102363	-7.92314	2.31594e-15	1.61062e-13
WBGene00001145	657.623	1.31742	0.166377	7.91826	2.40856e-15	1.66621e-13
WBGene00022547	109.547	8.19901	1.03596	7.91438	2.48479e-15	1.70995e-13
WBGene00220185	2516.47	-0.851054	0.107631	-7.90715	2.63352e-15	1.80286e-13
WBGene00009558	925.853	1.01485	0.128516	7.89669	2.864e-15	1.95049e-13
WBGene00022761	87.5706	2.60469	0.330685	7.87664	3.36309e-15	2.27858e-13
WBGene00019538	105.773	-2.78001	0.35301	-7.87515	3.40335e-15	2.29403e-13
WBGene00022349	1121.5	-0.938854	0.119295	-7.87004	3.54526e-15	2.3775e-13
WBGene00008051	173.684	1.93144	0.246178	7.84573	4.30431e-15	2.87187e-13
WBGene00045168	140.969	2.00814	0.256293	7.83534	4.67584e-15	3.104e-13
WBGene00003970	430.865	1.31239	0.167566	7.83209	4.79819e-15	3.16922e-13
WBGene00021678	307.848	-1.36191	0.174123	-7.82155	5.21788e-15	3.42919e-13
WBGene00009630	311.504	-1.40244	0.180254	-7.78036	7.23185e-15	4.72913e-13
WBGene00007132	62.0085	3.25939	0.418987	7.77922	7.29747e-15	4.74841e-13
WBGene00021430	1449.64	-0.804659	0.103723	-7.75774	8.64583e-15	5.59807e-13
WBGene00018602	67.8611	3.23579	0.418084	7.73957	9.97522e-15	6.42717e-13
WBGene00020456	11231.6	-0.631766	0.0816869	-7.73399	1.04225e-14	6.68258e-13
WBGene00002990	1581.54	-0.801341	0.103952	-7.70878	1.27025e-14	8.10493e-13
WBGene00021886	4456.32	-0.710542	0.0922252	-7.70442	1.31435e-14	8.3458e-13
WBGene00012374	8618.04	-0.758947	0.0985708	-7.69951	1.36592e-14	8.63154e-13
WBGene00008372	126.215	2.15191	0.279609	7.69614	1.4024e-14	8.81966e-13
WBGene00012548	2705.73	-0.74139	0.0967686	-7.66147	1.83811e-14	1.15048e-12
WBGene00018767	180.545	-1.67295	0.218722	-7.64874	2.02959e-14	1.26431e-12
WBGene00017848	367.634	1.28429	0.167968	7.64603	2.07274e-14	1.2851e-12
WBGene00018075	1119.43	-0.917847	0.120068	-7.64441	2.09911e-14	1.29534e-12
WBGene00016717	65.8601	3.09195	0.40467	7.64068	2.16073e-14	1.32713e-12
WBGene00010507	89461.7	0.626967	0.0821986	7.62746	2.39419e-14	1.46368e-12
WBGene00002978	368.855	1.27881	0.167816	7.6203	2.5308e-14	1.54004e-12
WBGene00077636	6922.46	-0.80834	0.106254	-7.60762	2.79195e-14	1.69113e-12
WBGene00007125	24817.4	-0.631143	0.0831416	-7.59118	3.17003e-14	1.91133e-12
WBGene00219302	5243.14	-0.726051	0.095988	-7.56398	3.90926e-14	2.34627e-12
WBGene00044708	65.8635	9.2638	1.2257	7.55797	4.09416e-14	2.44607e-12
WBGene00015492	754.409	-0.937321	0.124271	-7.54254	4.60894e-14	2.74117e-12
WBGene00194646	80.7656	2.88378	0.382739	7.53458	4.89919e-14	2.90067e-12
WBGene00004045	6496.95	-0.69612	0.0924724	-7.52787	5.15748e-14	3.03991e-12
WBGene00007055	465.845	1.16983	0.155433	7.5263	5.21984e-14	3.06293e-12
WBGene00044220	1049.55	-0.992632	0.131975	-7.52136	5.42101e-14	3.16683e-12
WBGene00015223	112.776	9.06649	1.20706	7.51121	5.85815e-14	3.40706e-12
WBGene00007725	61.5964	3.22766	0.431509	7.47995	7.43526e-14	4.30524e-12
WBGene00006975	4656.85	-0.6801	0.0909524	-7.47753	7.57298e-14	4.36575e-12
WBGene00021101	4596	-0.715965	0.0958436	-7.47013	8.01133e-14	4.59829e-12
WBGene00016052	48.4741	5.80604	0.778109	7.46173	8.53952e-14	4.88015e-12
WBGene00013531	1137.82	-0.890966	0.119694	-7.44368	9.79214e-14	5.57177e-12
WBGene00271809	2620.81	-0.74816	0.100566	-7.43952	1.01049e-13	5.72492e-12
WBGene00010004	135.271	2.07705	0.279979	7.4186	1.18368e-13	6.67739e-12
WBGene00219490	4227.3	-0.768992	0.103986	-7.39515	1.4125e-13	7.93415e-12
WBGene00022131	423.802	-2.97595	0.402589	-7.39202	1.44619e-13	8.08879e-12
WBGene00044675	795.551	0.905569	0.122635	7.38426	1.53309e-13	8.53853e-12
WBGene00001480	299.966	-1.31541	0.17847	-7.3705	1.69986e-13	9.42742e-12
WBGene00020135	278.196	1.3378	0.181561	7.36832	1.7279e-13	9.54264e-12
WBGene00219207	4243.77	-0.691515	0.0938917	-7.36503	1.77111e-13	9.74034e-12
WBGene00219589	3907.92	-0.666703	0.0906675	-7.35327	1.9341e-13	1.05924e-11
WBGene00003579	1680.49	-0.748729	0.101959	-7.34343	2.08195e-13	1.13549e-11
WBGene00012130	219.378	1.91056	0.260995	7.32031	2.47405e-13	1.34376e-11
WBGene00018310	1979.09	-0.740321	0.101456	-7.29698	2.943e-13	1.59189e-11
WBGene00220258	234.883	-1.65812	0.228253	-7.26439	3.74736e-13	2.01866e-11
WBGene00196469	202.207	-1.64927	0.22746	-7.25083	4.14235e-13	2.22233e-11
WBGene00138721	42.1339	4.38622	0.608569	7.20742	5.70221e-13	3.04674e-11
WBGene00022478	104.187	2.15211	0.298852	7.20124	5.96662e-13	3.17511e-11
WBGene00013575	1422.24	-0.742277	0.103569	-7.16699	7.66644e-13	4.06322e-11
WBGene00013221	11097.7	-0.612847	0.0855386	-7.16457	7.80307e-13	4.11902e-11
WBGene00014907	1434.38	-0.756669	0.10578	-7.15324	8.4753e-13	4.45597e-11
WBGene00021013	3208.8	-0.697504	0.0977976	-7.13212	9.88364e-13	5.17572e-11
WBGene00002065	2147.99	-0.719382	0.101308	-7.10092	1.2393e-12	6.46401e-11
WBGene00198873	64011.8	-0.901657	0.127014	-7.09888	1.25776e-12	6.53438e-11
WBGene00004321	2612.84	-0.683041	0.0966641	-7.06613	1.59312e-12	8.24408e-11
WBGene00020564	973.319	-0.864692	0.122665	-7.04924	1.79895e-12	9.2727e-11
WBGene00003607	410.531	1.09478	0.155425	7.04376	1.87114e-12	9.60714e-11
WBGene00000903	274.766	-1.2614	0.179249	-7.03717	1.96181e-12	1.00335e-10
WBGene00012623	7173.21	-0.700301	0.0996324	-7.02885	2.08243e-12	1.06091e-10
WBGene00015226	78.4806	8.56034	1.21822	7.02694	2.11105e-12	1.06722e-10
WBGene00009221	526.229	-0.984547	0.140106	-7.02716	2.10775e-12	1.06722e-10
WBGene00010453	1500.5	-0.721615	0.102717	-7.02531	2.13595e-12	1.07567e-10
WBGene00021614	132.807	1.88508	0.269481	6.9952	2.64872e-12	1.32881e-10
WBGene00044799	2669.84	-0.759117	0.108635	-6.98777	2.79283e-12	1.39578e-10
WBGene00195266	365.745	-1.25614	0.180163	-6.97225	3.11911e-12	1.55294e-10
WBGene00269433	112.101	1.96269	0.281766	6.96568	3.26827e-12	1.60967e-10
WBGene00001854	3255.83	-0.685317	0.0983718	-6.9666	3.24699e-12	1.60967e-10
WBGene00044014	44.0124	8.68796	1.24726	6.96561	3.26979e-12	1.60967e-10
WBGene00021673	7901.57	-0.647074	0.0929622	-6.96061	3.38799e-12	1.66163e-10
WBGene00019617	61.1895	2.77328	0.39893	6.9518	3.60655e-12	1.76225e-10
WBGene00007309	9072.09	-0.566497	0.0816044	-6.94199	3.86602e-12	1.87727e-10
WBGene00007672	1233.71	0.750017	0.108043	6.94183	3.87052e-12	1.87727e-10
WBGene00019932	128.234	1.86475	0.269042	6.93108	4.17645e-12	2.01821e-10
WBGene00200812	974.007	-0.811817	0.117574	-6.90472	5.03037e-12	2.42195e-10
WBGene00016561	19865.7	-0.536279	0.0777063	-6.90136	5.15068e-12	2.47082e-10
WBGene00043988	6213.1	-0.585665	0.0848789	-6.9	5.20007e-12	2.48545e-10
WBGene00044249	2129.03	-0.779465	0.113169	-6.88761	5.67361e-12	2.70195e-10
WBGene00018856	6467.86	-0.613582	0.0892975	-6.87121	6.366e-12	3.02075e-10
WBGene00194902	86.1212	9.64006	1.40542	6.85921	6.92417e-12	3.27379e-10
WBGene00021369	824.051	0.926154	0.135555	6.83233	8.35491e-12	3.92265e-10
WBGene00011805	1382.14	-0.800618	0.117181	-6.8323	8.35622e-12	3.92265e-10
WBGene00018720	109.956	1.97483	0.289094	6.83111	8.42613e-12	3.94139e-10
WBGene00007242	914.03	-0.815479	0.119711	-6.81205	9.62154e-12	4.48459e-10
WBGene00197595	4162.73	-0.663815	0.0974748	-6.81012	9.7518e-12	4.52925e-10
WBGene00020902	4976.23	-0.594171	0.0873976	-6.79848	1.05726e-11	4.89317e-10
WBGene00195155	14421	-0.606411	0.0892383	-6.79542	1.07998e-11	4.98081e-10
WBGene00019435	980.939	-0.924364	0.13607	-6.79331	1.09587e-11	5.03642e-10
WBGene00022816	827.059	-0.960829	0.14178	-6.77688	1.22795e-11	5.62374e-10
WBGene00022562	133.623	1.72248	0.254647	6.76419	1.34053e-11	6.11801e-10
WBGene00303015	3175.91	-0.632552	0.0937984	-6.74374	1.5436e-11	7.02044e-10
WBGene00019991	3740.03	-0.611149	0.0906911	-6.73879	1.59709e-11	7.23867e-10
WBGene00012746	184.073	-1.88066	0.279243	-6.73485	1.64102e-11	7.41221e-10
WBGene00011124	161.935	1.57677	0.234566	6.72209	1.79142e-11	8.03634e-10
WBGene00008873	37.768	8.45432	1.25764	6.72239	1.78773e-11	8.03634e-10
WBGene00185101	56.7634	-2.79405	0.41606	-6.7155	1.87417e-11	8.37892e-10
WBGene00021941	643.536	-0.893165	0.13332	-6.69939	2.09288e-11	9.32501e-10
WBGene00016885	10913.6	-0.54898	0.0820258	-6.69276	2.18994e-11	9.72452e-10
WBGene00016307	1382.84	-0.72779	0.108905	-6.68279	2.34435e-11	1.03751e-09
WBGene00015014	1394.32	-0.735943	0.110316	-6.67123	2.53672e-11	1.11888e-09
WBGene00016757	57.7186	7.20347	1.08015	6.66893	2.57679e-11	1.13275e-09
WBGene00007928	518.903	-0.929259	0.139534	-6.65971	2.74365e-11	1.20208e-09
WBGene00045189	94.4804	2.03702	0.306532	6.64537	3.02447e-11	1.32072e-09
WBGene00019532	55.1658	2.9216	0.439995	6.64009	3.135e-11	1.35995e-09
WBGene00013736	721.179	-0.863176	0.129986	-6.64052	3.12588e-11	1.35995e-09
WBGene00021036	1003.73	-0.756494	0.113939	-6.63946	3.14844e-11	1.36129e-09
WBGene00194645	35.6933	8.37228	1.26254	6.63129	3.32759e-11	1.43403e-09
WBGene00007090	1324.55	-0.81574	0.123049	-6.62938	3.37107e-11	1.44802e-09
WBGene00011777	196.733	-1.56688	0.23657	-6.62334	3.51174e-11	1.50353e-09
WBGene00021487	2514.67	-0.617312	0.093251	-6.6199	3.59449e-11	1.53396e-09
WBGene00007982	4261.33	-0.654315	0.098877	-6.61747	3.65396e-11	1.55429e-09
WBGene00010138	166.265	1.54847	0.234095	6.61469	3.72319e-11	1.57863e-09
WBGene00000518	3154	-0.603757	0.0916774	-6.58567	4.52835e-11	1.91385e-09
WBGene00016637	665.697	-0.880979	0.134098	-6.56965	5.04353e-11	2.12475e-09
WBGene00019577	527.837	0.933671	0.143613	6.50131	7.96222e-11	3.34362e-09
WBGene00018038	229.045	1.2985	0.200176	6.48679	8.76828e-11	3.67039e-09
WBGene00021449	484.789	1.01375	0.156426	6.48072	9.12874e-11	3.80915e-09
WBGene00305065	3587.03	-0.602477	0.0932419	-6.46144	1.03709e-10	4.31378e-09
WBGene00017681	323.835	1.29623	0.200821	6.45464	1.08476e-10	4.49782e-09
WBGene00007075	6035.63	-0.571253	0.0885289	-6.45273	1.09854e-10	4.54064e-09
WBGene00007079	3595.18	-0.566782	0.0880924	-6.43395	1.24329e-10	5.12283e-09
WBGene00012400	51.913	7.94904	1.23652	6.42858	1.28802e-10	5.29055e-09
WBGene00011252	77.1403	2.17307	0.338902	6.41209	1.43537e-10	5.87741e-09
WBGene00016558	9970.79	-0.53005	0.0827122	-6.40836	1.47091e-10	6.00425e-09
WBGene00003089	202.121	1.57741	0.246311	6.40415	1.51208e-10	6.15319e-09
WBGene00000177	249.786	-1.20589	0.188521	-6.39659	1.58881e-10	6.44548e-09
WBGene00008782	2309.94	-0.614806	0.0961693	-6.39295	1.62713e-10	6.5806e-09
WBGene00018697	218.76	1.27424	0.200155	6.36627	1.93683e-10	7.80911e-09
WBGene00022446	8421.71	-0.535164	0.0840745	-6.36536	1.94838e-10	7.83166e-09
WBGene00185077	12991.4	-0.506925	0.0796958	-6.36075	2.0077e-10	8.0455e-09
WBGene00021256	947.681	0.770876	0.12128	6.35615	2.06873e-10	8.26487e-09
WBGene00015955	472.669	-0.920768	0.14511	-6.34533	2.21945e-10	8.84013e-09
WBGene00220084	2661.58	-0.60749	0.0959514	-6.33123	2.43218e-10	9.65819e-09
WBGene00004452	294.204	1.12875	0.178318	6.32998	2.45196e-10	9.70739e-09
WBGene00195186	858.17	0.86223	0.136238	6.32885	2.46991e-10	9.74908e-09
WBGene00020666	13086.2	-0.557748	0.0883797	-6.31082	2.77569e-10	1.09232e-08
WBGene00006407	146.276	1.56908	0.248698	6.30918	2.80513e-10	1.10061e-08
WBGene00009234	955.575	0.742724	0.117742	6.30805	2.82577e-10	1.10541e-08
WBGene00016450	36.6021	6.00002	0.953515	6.29254	3.12321e-10	1.21814e-08
WBGene00022138	1890.08	-0.678112	0.108154	-6.26985	3.61399e-10	1.40539e-08
WBGene00013159	795.301	-0.762375	0.121828	-6.2578	3.90442e-10	1.51385e-08
WBGene00008681	418.025	-1.00351	0.160477	-6.25329	4.01901e-10	1.54915e-08
WBGene00023479	284.641	-1.13186	0.18099	-6.25373	4.00775e-10	1.54915e-08
WBGene00016162	615.361	0.82515	0.132459	6.2295	4.67935e-10	1.7984e-08
WBGene00019246	368.384	1.01647	0.16331	6.22417	4.84111e-10	1.85515e-08
WBGene00018804	2122.64	0.6263	0.100634	6.22355	4.86034e-10	1.8571e-08
WBGene00022745	420.039	0.990243	0.159226	6.21909	5.00036e-10	1.90506e-08
WBGene00017226	13835.4	-0.528043	0.0849776	-6.21391	5.16825e-10	1.96334e-08
WBGene00006464	33.7484	4.04806	0.651606	6.21244	5.21693e-10	1.97612e-08
WBGene00007303	10753.4	-0.520483	0.0838281	-6.20893	5.3348e-10	2.01496e-08
WBGene00017629	942.426	-0.747939	0.120765	-6.19335	5.88999e-10	2.21828e-08
WBGene00013802	218.538	1.34063	0.216589	6.18975	6.02589e-10	2.26298e-08
WBGene00020639	48.805	2.90284	0.469297	6.18551	6.19021e-10	2.31807e-08
WBGene00002253	548.68	0.865783	0.140081	6.18061	6.38536e-10	2.38435e-08
WBGene00022559	990.833	-0.700477	0.113361	-6.17919	6.44306e-10	2.39908e-08
WBGene00015229	128.516	-1.74082	0.282563	-6.1608	7.23801e-10	2.68747e-08
WBGene00018671	173.987	1.44538	0.234766	6.15668	7.42852e-10	2.75044e-08
WBGene00012219	1125.9	-0.702603	0.114666	-6.12738	8.93352e-10	3.29837e-08
WBGene00045393	29.3893	5.06886	0.828516	6.118	9.47579e-10	3.48879e-08
WBGene00194923	2140.64	-0.603733	0.0987733	-6.1123	9.82038e-10	3.60556e-08
WBGene00022311	291.752	1.07302	0.175962	6.09798	1.07418e-09	3.93286e-08
WBGene00235272	655.777	-0.802905	0.132322	-6.06782	1.29656e-09	4.73387e-08
WBGene00021416	752.258	-0.750402	0.123702	-6.06621	1.30967e-09	4.76851e-08
WBGene00020527	722.532	-0.782409	0.129113	-6.0599	1.36204e-09	4.9455e-08
WBGene00017725	119.288	-1.61716	0.267096	-6.05462	1.4075e-09	5.09647e-08
WBGene00018575	1941.25	0.600188	0.0991753	6.05179	1.43243e-09	5.17251e-08
WBGene00017591	34.1154	3.57513	0.590885	6.05047	1.4442e-09	5.18648e-08
WBGene00043990	3705.75	-0.538444	0.0889909	-6.05055	1.4435e-09	5.18648e-08
WBGene00015819	412.752	-0.975079	0.161625	-6.03297	1.60978e-09	5.76538e-08
WBGene00003235	339.609	-0.993642	0.164779	-6.03017	1.63789e-09	5.8501e-08
WBGene00220078	836.212	-0.728302	0.121105	-6.01379	1.8124e-09	6.45589e-08
WBGene00194675	9854.78	-0.509566	0.0848332	-6.00669	1.89352e-09	6.72662e-08
WBGene00022103	7891.42	-0.506975	0.0844248	-6.00505	1.91271e-09	6.7638e-08
WBGene00011232	90.6922	1.83935	0.306308	6.00492	1.91428e-09	6.7638e-08
WBGene00008301	34.9931	5.89605	0.982425	6.00153	1.95469e-09	6.88807e-08
WBGene00017069	6030.57	-0.494916	0.0824727	-6.00097	1.96143e-09	6.88838e-08
WBGene00020630	1076.07	-0.672613	0.11209	-6.00065	1.96526e-09	6.88838e-08
WBGene00003848	392.058	-0.995616	0.166034	-5.99646	2.0167e-09	7.03118e-08
WBGene00007654	28.5701	4.72611	0.788147	5.99648	2.01639e-09	7.03118e-08
WBGene00044372	1614.55	-0.627564	0.104689	-5.99457	2.04028e-09	7.09457e-08
WBGene00003687	108.691	1.71372	0.286036	5.99126	2.0822e-09	7.22123e-08
WBGene00018384	31.533	4.14108	0.691482	5.98871	2.11518e-09	7.31628e-08
WBGene00019198	1701.83	-0.61436	0.102925	-5.96904	2.3866e-09	8.21192e-08
WBGene00198974	33967.4	-0.576966	0.096658	-5.96915	2.38493e-09	8.21192e-08
WBGene00008421	263.161	1.11108	0.186515	5.95707	2.56798e-09	8.81293e-08
WBGene00003616	131.029	1.52763	0.256882	5.94683	2.73389e-09	9.30938e-08
WBGene00013615	327.074	-1.02827	0.17291	-5.94687	2.73324e-09	9.30938e-08
WBGene00017949	6799.4	-0.486054	0.0817273	-5.94727	2.72647e-09	9.30938e-08
WBGene00010610	706.717	-0.75806	0.127747	-5.93409	2.95485e-09	1.00358e-07
WBGene00020673	1713.39	0.688031	0.116106	5.9259	3.10587e-09	1.05215e-07
WBGene00004456	463.029	0.873304	0.147458	5.92239	3.17287e-09	1.07209e-07
WBGene00018617	1229.11	-0.876015	0.147942	-5.92135	3.19302e-09	1.07613e-07
WBGene00018202	4602.7	-0.6082	0.10274	-5.91978	3.22368e-09	1.08368e-07
WBGene00011584	58.1668	2.33801	0.395716	5.90831	3.4564e-09	1.15895e-07
WBGene00018186	1192.5	-0.643608	0.108967	-5.90647	3.49508e-09	1.16894e-07
WBGene00018688	3412.65	-0.536144	0.0908851	-5.89915	3.65389e-09	1.21895e-07
WBGene00010102	10587.8	-0.497821	0.0844137	-5.89739	3.69288e-09	1.22884e-07
WBGene00018577	2225.64	-0.577353	0.0980285	-5.88965	3.87024e-09	1.28461e-07
WBGene00000075	493.78	-0.890122	0.151361	-5.88081	4.08268e-09	1.35171e-07
WBGene00007652	124.113	1.58998	0.270466	5.87866	4.13596e-09	1.35908e-07
WBGene00009157	143.387	1.42462	0.242316	5.87921	4.1224e-09	1.35908e-07
WBGene00013352	713.633	-0.783688	0.133307	-5.87881	4.13227e-09	1.35908e-07
WBGene00015320	855.184	-0.693649	0.118004	-5.87819	4.14776e-09	1.35955e-07
WBGene00011182	30.1483	4.55269	0.775104	5.87364	4.2632e-09	1.38894e-07
WBGene00018363	496.838	-0.845754	0.143983	-5.87398	4.25452e-09	1.38894e-07
WBGene00000216	32.28	3.9239	0.668077	5.87341	4.26911e-09	1.38894e-07
WBGene00011891	87.0129	2.01684	0.343412	5.87295	4.28099e-09	1.38937e-07
WBGene00009962	677.16	-0.748359	0.127434	-5.87252	4.29208e-09	1.38954e-07
WBGene00012831	364.63	-0.986213	0.168103	-5.86673	4.44475e-09	1.43543e-07
WBGene00271791	9718.19	-0.619449	0.105621	-5.86481	4.49642e-09	1.44855e-07
WBGene00018193	862.142	-0.706907	0.12056	-5.86355	4.53087e-09	1.45608e-07
WBGene00014914	8027.83	-0.478525	0.0816393	-5.86145	4.58848e-09	1.471e-07
WBGene00044692	2345.65	-0.678326	0.115736	-5.86099	4.60105e-09	1.47144e-07
WBGene00197324	1.49619e+06	-1.24425	0.212341	-5.85966	4.63804e-09	1.47967e-07
WBGene00022377	1152.25	-0.641215	0.109733	-5.8434	5.1146e-09	1.62776e-07
WBGene00016485	778.312	-0.714935	0.122885	-5.81794	5.95771e-09	1.8915e-07
WBGene00022163	10370.1	-0.565077	0.0972179	-5.81248	6.15548e-09	1.94958e-07
WBGene00077762	9200.37	-0.538978	0.0927714	-5.80974	6.25705e-09	1.97332e-07
WBGene00012910	30.2299	3.70685	0.63805	5.80965	6.26045e-09	1.97332e-07
WBGene00013637	53.1179	2.9125	0.501607	5.80634	6.38543e-09	2.0079e-07
WBGene00018712	1436.44	-0.607833	0.104795	-5.80022	6.62272e-09	2.07754e-07
WBGene00016512	769.672	-0.714921	0.123506	-5.78857	7.09889e-09	2.22161e-07
WBGene00012798	2124.88	-0.548613	0.0948321	-5.7851	7.24694e-09	2.26256e-07
WBGene00013717	66.5657	2.35754	0.407733	5.78207	7.37853e-09	2.29818e-07
WBGene00008996	2153.83	-0.657583	0.113827	-5.77704	7.60261e-09	2.36238e-07
WBGene00015271	320.997	-0.965099	0.167174	-5.77303	7.78582e-09	2.41361e-07
WBGene00022786	128.9	1.53346	0.26587	5.76772	8.03526e-09	2.48507e-07
WBGene00010357	99.6672	1.66604	0.289073	5.76339	8.24392e-09	2.54362e-07
WBGene00011626	111.275	-1.57104	0.272637	-5.76238	8.29381e-09	2.55302e-07
WBGene00008904	118.147	1.5398	0.267429	5.75777	8.52308e-09	2.61746e-07
WBGene00015713	36.7969	3.09524	0.537717	5.75626	8.59994e-09	2.63491e-07
WBGene00021246	1172.28	-0.762024	0.132506	-5.75084	8.87996e-09	2.70808e-07
WBGene00009572	3838.17	-0.519169	0.0902755	-5.75095	8.87447e-09	2.70808e-07
WBGene00011305	285.019	1.18481	0.206081	5.74926	8.9633e-09	2.72717e-07
WBGene00010003	1519.75	-0.605947	0.105504	-5.74338	9.28079e-09	2.81724e-07
WBGene00023497	785.419	-0.710617	0.123778	-5.74108	9.40719e-09	2.84903e-07
WBGene00018850	1911.89	-0.583701	0.101742	-5.73706	9.63348e-09	2.91086e-07
WBGene00007900	821.798	0.699633	0.122196	5.72552	1.03118e-08	3.10868e-07
WBGene00255736	11867.3	-0.458496	0.0801727	-5.71886	1.07244e-08	3.22567e-07
WBGene00014836	41510	-0.44138	0.0771881	-5.71824	1.07634e-08	3.22999e-07
WBGene00002020	93.5755	1.70823	0.29903	5.71259	1.11271e-08	3.33153e-07
WBGene00235372	111.013	1.63943	0.287228	5.70776	1.14475e-08	3.41969e-07
WBGene00219758	111306	-0.453044	0.079494	-5.6991	1.20441e-08	3.58974e-07
WBGene00021589	1103.53	-0.761638	0.133936	-5.68659	1.296e-08	3.85398e-07
WBGene00008861	210.252	1.21297	0.213484	5.68177	1.33305e-08	3.95521e-07
WBGene00004196	1543.31	-0.583753	0.102782	-5.67951	1.35079e-08	3.99884e-07
WBGene00007925	58.7584	2.1975	0.387091	5.67694	1.37123e-08	4.05021e-07
WBGene00003602	1597.72	0.584177	0.102919	5.67611	1.3779e-08	4.06078e-07
WBGene00017080	800.125	-0.750282	0.132226	-5.67425	1.39296e-08	4.09599e-07
WBGene00269438	4374.53	-0.500379	0.0882251	-5.67162	1.41455e-08	4.1502e-07
WBGene00015403	27.0486	4.24354	0.748318	5.67077	1.42158e-08	4.16152e-07
WBGene00015227	32.7839	3.5263	0.623299	5.65748	1.5361e-08	4.48677e-07
WBGene00022302	7504.37	-0.490391	0.0867021	-5.65605	1.54899e-08	4.51439e-07
WBGene00018773	407.731	-0.872679	0.154336	-5.65442	1.5637e-08	4.54718e-07
WBGene00009512	109.941	1.63929	0.29	5.65272	1.57926e-08	4.58228e-07
WBGene00017508	1947.06	-0.599505	0.10623	-5.64345	1.66671e-08	4.82539e-07
WBGene00022063	881.71	-0.682429	0.121022	-5.63889	1.71154e-08	4.94428e-07
WBGene00012550	390.685	0.97007	0.172246	5.63189	1.78248e-08	5.13791e-07
WBGene00019541	7029.16	-0.465752	0.0827895	-5.62573	1.84721e-08	5.31286e-07
WBGene00006789	186.918	1.22515	0.217962	5.62094	1.89918e-08	5.4504e-07
WBGene00012898	6709.85	-0.562838	0.100331	-5.60982	2.02542e-08	5.80004e-07
WBGene00022307	520.903	0.863501	0.154008	5.60688	2.06012e-08	5.88657e-07
WBGene00021357	334.137	-0.954078	0.170309	-5.60205	2.11832e-08	6.03973e-07
WBGene00008121	142.254	-1.34389	0.239988	-5.59985	2.14535e-08	6.09824e-07
WBGene00017890	1923.84	-0.707155	0.126286	-5.59963	2.14812e-08	6.09824e-07
WBGene00015158	785.322	0.69139	0.123796	5.5849	2.33831e-08	6.62386e-07
WBGene00012717	642.844	-0.772844	0.138412	-5.58363	2.35547e-08	6.64384e-07
WBGene00015225	27.1916	4.47713	0.801792	5.5839	2.35182e-08	6.64384e-07
WBGene00008267	18.5689	7.43551	1.33217	5.5815	2.38456e-08	6.71149e-07
WBGene00018390	5655.46	-0.517317	0.0926921	-5.58103	2.39101e-08	6.71526e-07
WBGene00013830	505.745	0.963486	0.172651	5.58055	2.3976e-08	6.71941e-07
WBGene00005061	1764.53	-0.58648	0.10511	-5.57968	2.40967e-08	6.73887e-07
WBGene00016172	126.128	1.45877	0.261476	5.57898	2.41932e-08	6.7515e-07
WBGene00000302	49.0942	2.3791	0.426521	5.57791	2.43423e-08	6.7787e-07
WBGene00303113	290971	-0.462596	0.0830218	-5.57198	2.51855e-08	6.9987e-07
WBGene00219718	1020.1	-0.745924	0.133972	-5.56778	2.58008e-08	7.15455e-07
WBGene00009259	53.7158	2.6321	0.473116	5.56332	2.64691e-08	7.32443e-07
WBGene00006575	257.649	1.14197	0.205424	5.55909	2.71187e-08	7.48839e-07
WBGene00021148	1095.82	-0.643884	0.115921	-5.55453	2.78361e-08	7.67038e-07
WBGene00009468	712.52	-0.698981	0.126071	-5.54433	2.9508e-08	8.10307e-07
WBGene00016273	2483.18	-0.562422	0.101443	-5.5442	2.95296e-08	8.10307e-07
WBGene00235133	18.032	7.40237	1.33637	5.53918	3.03896e-08	8.32168e-07
WBGene00016131	413.811	0.881679	0.159525	5.52692	3.25901e-08	8.90571e-07
WBGene00007133	8476.19	-0.46803	0.0847117	-5.52497	3.29537e-08	8.98638e-07
WBGene00219822	517.07	-0.777687	0.140959	-5.51712	3.44603e-08	9.37777e-07
WBGene00017942	8513.15	-0.444074	0.0806308	-5.5075	3.63971e-08	9.88436e-07
WBGene00022517	1128.33	-0.631406	0.114742	-5.50283	3.73749e-08	1.0129e-06
WBGene00219810	606.273	-0.741432	0.134852	-5.4981	3.83902e-08	1.03827e-06
WBGene00006272	286.247	1.03156	0.187663	5.4969	3.86528e-08	1.04323e-06
WBGene00007076	2478.65	-0.524694	0.0954689	-5.49597	3.88568e-08	1.04659e-06
WBGene00009509	14718.8	-0.444582	0.0809773	-5.4902	4.0148e-08	1.07915e-06
WBGene00021464	3254.27	-0.516882	0.0941542	-5.48974	4.0252e-08	1.07974e-06
WBGene00219443	3719.88	-0.505534	0.0921315	-5.48709	4.08613e-08	1.09385e-06
WBGene00019491	1115.55	-0.634143	0.115804	-5.47602	4.35007e-08	1.16214e-06
WBGene00010371	358.734	-0.928242	0.169544	-5.47495	4.37644e-08	1.16681e-06
WBGene00002221	3593.35	0.528807	0.0966407	5.47189	4.45273e-08	1.18475e-06
WBGene00044401	3413.6	-0.545318	0.0996947	-5.46988	4.50335e-08	1.1958e-06
WBGene00019986	26.5765	3.90276	0.713732	5.46811	4.54863e-08	1.20539e-06
WBGene00077629	37.2331	2.82402	0.51679	5.46454	4.64099e-08	1.22739e-06
WBGene00012758	1601.46	0.564388	0.103636	5.44589	5.15462e-08	1.36049e-06
WBGene00011869	25.044	4.1106	0.755406	5.44158	5.28093e-08	1.39103e-06
WBGene00044013	27.0227	6.99986	1.28684	5.43958	5.34074e-08	1.40397e-06
WBGene00019575	267.805	-0.981699	0.180671	-5.43362	5.52229e-08	1.4488e-06
WBGene00015455	17.1371	7.2939	1.3442	5.42621	5.75636e-08	1.5072e-06
WBGene00002272	59.7986	2.05944	0.380252	5.41599	6.09515e-08	1.59274e-06
WBGene00010919	8982.7	-0.56107	0.103718	-5.40958	6.31742e-08	1.64754e-06
WBGene00018648	6487.39	-0.464089	0.0858444	-5.40617	6.43871e-08	1.67585e-06
WBGene00003828	29.2608	3.69556	0.68439	5.39979	6.67199e-08	1.73313e-06
WBGene00167074	57.0262	-2.35474	0.436743	-5.39158	6.9841e-08	1.81063e-06
WBGene00021001	333.789	-0.928599	0.172318	-5.38888	7.08979e-08	1.83441e-06
WBGene00015572	48.8196	2.31253	0.429228	5.38764	7.13887e-08	1.84348e-06
WBGene00012124	999.829	-0.689292	0.128052	-5.38291	7.32923e-08	1.88893e-06
WBGene00021927	2240.76	0.542998	0.101056	5.37322	7.73412e-08	1.98938e-06
WBGene00003630	182.648	1.18421	0.220939	5.35987	8.32801e-08	2.13796e-06
WBGene00011288	190.255	1.14317	0.213489	5.35468	8.57079e-08	2.19599e-06
WBGene00012632	537.266	-0.795703	0.148635	-5.35342	8.63078e-08	2.20706e-06
WBGene00004202	942.809	-0.655452	0.122828	-5.33633	9.48488e-08	2.42076e-06
WBGene00195289	3029.36	-0.630698	0.11821	-5.33539	9.53408e-08	2.4286e-06
WBGene00010362	1836.67	-0.542386	0.101697	-5.33333	9.64265e-08	2.44683e-06
WBGene00012253	29.4149	3.1696	0.5943	5.33333	9.64285e-08	2.44683e-06
WBGene00304201	24.5425	4.62841	0.868313	5.33035	9.80229e-08	2.48249e-06
WBGene00008517	79103.3	-0.414322	0.0777386	-5.32968	9.83855e-08	2.48688e-06
WBGene00012101	25.7977	3.69841	0.694025	5.32893	9.87929e-08	2.49239e-06
WBGene00002019	101.409	1.51845	0.285153	5.32502	1.00942e-07	2.54173e-06
WBGene00019938	682.185	-0.677165	0.127349	-5.31739	1.05269e-07	2.64561e-06
WBGene00010402	2283.58	-0.526879	0.0992233	-5.31003	1.09606e-07	2.74935e-06
WBGene00007867	124.79	-1.39239	0.262314	-5.30808	1.10783e-07	2.77358e-06
WBGene00195070	350.173	-0.867798	0.163566	-5.30549	1.12369e-07	2.80794e-06
WBGene00008929	2864.82	-0.48088	0.0907063	-5.3015	1.14853e-07	2.86457e-06
WBGene00045058	5911.92	-0.453478	0.0855654	-5.29978	1.15941e-07	2.88622e-06
WBGene00012490	1523.9	-0.542542	0.102438	-5.29632	1.18161e-07	2.93593e-06
WBGene00022321	119.407	-1.3694	0.25863	-5.29483	1.1913e-07	2.95442e-06
WBGene00169988	168.895	-1.51114	0.286018	-5.28337	1.2683e-07	3.13946e-06
WBGene00018304	513.999	-0.741853	0.14067	-5.27372	1.33686e-07	3.30295e-06
WBGene00021095	2186.1	0.611749	0.11606	5.27097	1.35706e-07	3.34656e-06
WBGene00022476	159.706	9.01779	1.71115	5.27002	1.3641e-07	3.35762e-06
WBGene00012710	1992.07	0.503817	0.0961782	5.23837	1.62e-07	3.98005e-06
WBGene00304782	320.101	-0.882284	0.168506	-5.23593	1.64157e-07	4.02553e-06
WBGene00018933	162.494	-1.2309	0.235298	-5.23125	1.68369e-07	4.11347e-06
WBGene00011102	23.4648	4.23386	0.80933	5.23132	1.68308e-07	4.11347e-06
WBGene00019973	273.703	0.973084	0.186047	5.23031	1.69224e-07	4.12668e-06
WBGene00000100	121.202	1.36931	0.261868	5.229	1.7043e-07	4.1484e-06
WBGene00015028	124.534	1.4146	0.270647	5.22672	1.7254e-07	4.19198e-06
WBGene00012455	5155.15	-0.485941	0.0930038	-5.22495	1.742e-07	4.2245e-06
WBGene00044217	13914.5	-0.424237	0.0812268	-5.22287	1.76167e-07	4.26435e-06
WBGene00022682	608.056	-0.697901	0.133746	-5.21812	1.80748e-07	4.36719e-06
WBGene00011531	697.33	-0.66743	0.127937	-5.21686	1.81981e-07	4.38892e-06
WBGene00012113	52.0293	-2.16082	0.415342	-5.2025	1.96626e-07	4.73343e-06
WBGene00001501	52.454	2.10537	0.404899	5.19974	1.99567e-07	4.79545e-06
WBGene00006513	761.771	-0.649535	0.124965	-5.19772	2.01748e-07	4.839e-06
WBGene00021750	398.991	-0.877152	0.169045	-5.18887	2.11575e-07	5.06547e-06
WBGene00014660	96.275	-1.5402	0.297222	-5.18198	2.19546e-07	5.24675e-06
WBGene00019536	6292.56	-0.493388	0.0952818	-5.1782	2.24039e-07	5.34441e-06
WBGene00173846	46.6567	-2.61904	0.506025	-5.1757	2.27054e-07	5.40207e-06
WBGene00043989	2328.47	-0.490195	0.0947142	-5.17552	2.27278e-07	5.40207e-06
WBGene00007131	48.6653	2.18175	0.421582	5.17514	2.27738e-07	5.40324e-06
WBGene00018537	1397.19	-0.61283	0.118583	-5.16794	2.36688e-07	5.60545e-06
WBGene00019360	866.695	-0.685054	0.132809	-5.1582	2.49337e-07	5.8944e-06
WBGene00002273	31.9805	2.97656	0.577141	5.15742	2.50376e-07	5.90834e-06
WBGene00197401	322.377	-1.06116	0.205769	-5.15707	2.50849e-07	5.90889e-06
WBGene00020352	22819.9	0.450364	0.0873481	5.15596	2.5233e-07	5.93314e-06
WBGene00195165	23.3647	4.66924	0.905957	5.15393	2.55084e-07	5.9872e-06
WBGene00017182	7953.58	-0.545749	0.105934	-5.15176	2.58049e-07	6.04598e-06
WBGene00050929	126.224	-1.30312	0.253579	-5.13889	2.76363e-07	6.46356e-06
WBGene00019619	23.7436	4.15823	0.81054	5.13019	2.89448e-07	6.75755e-06
WBGene00004923	108.06	1.43371	0.279641	5.12699	2.9441e-07	6.86122e-06
WBGene00013842	1205.71	-0.598826	0.116965	-5.11971	3.06007e-07	7.11885e-06
WBGene00021977	518.399	0.719848	0.140666	5.11744	3.09713e-07	7.19236e-06
WBGene00019872	6681.73	-0.562026	0.109934	-5.11239	3.18105e-07	7.37421e-06
WBGene00015124	3323.79	-0.456142	0.0892917	-5.10844	3.24825e-07	7.50351e-06
WBGene00017556	1052.6	0.579309	0.113401	5.10848	3.24762e-07	7.50351e-06
WBGene00015600	32.4808	2.81918	0.551922	5.10793	3.25706e-07	7.51067e-06
WBGene00022198	1637.35	-0.566175	0.110981	-5.10157	3.36849e-07	7.74047e-06
WBGene00009396	20.9476	5.40985	1.06039	5.10175	3.36524e-07	7.74047e-06
WBGene00004245	527.778	-0.733457	0.143824	-5.0997	3.40191e-07	7.80362e-06
WBGene00014178	1007.05	-0.581143	0.114035	-5.09617	3.46589e-07	7.93652e-06
WBGene00010012	1833.27	-0.509512	0.0999881	-5.09572	3.47411e-07	7.94151e-06
WBGene00045062	5018.94	-0.468044	0.0918905	-5.0935	3.51514e-07	8.02136e-06
WBGene00219746	332.602	-0.93388	0.183507	-5.08906	3.59836e-07	8.19702e-06
WBGene00015321	8830.31	-0.479212	0.094236	-5.08524	3.67164e-07	8.34948e-06
WBGene00010657	20.7796	4.82061	0.948165	5.08414	3.69286e-07	8.38324e-06
WBGene00020449	10013.9	-0.512955	0.100946	-5.08148	3.7451e-07	8.48717e-06
WBGene00007960	364.373	-0.857072	0.168787	-5.07782	3.81782e-07	8.63707e-06
WBGene00195343	133.094	-1.29492	0.25532	-5.07175	3.94168e-07	8.90196e-06
WBGene00165783	67.0726	-2.19504	0.432939	-5.07008	3.97647e-07	8.96512e-06
WBGene00021027	1196.55	-0.581731	0.115076	-5.0552	4.29944e-07	9.67668e-06
WBGene00077787	13533.7	-0.512624	0.10143	-5.05396	4.32736e-07	9.72287e-06
WBGene00198860	315.633	-0.935579	0.185407	-5.04608	4.50972e-07	1.01153e-05
WBGene00001215	969.016	-0.587829	0.116722	-5.03614	4.75013e-07	1.06364e-05
WBGene00197413	64.6884	-1.92375	0.382661	-5.02728	4.97484e-07	1.11206e-05
WBGene00017419	569.985	-0.787594	0.156898	-5.01978	5.17315e-07	1.15343e-05
WBGene00005898	95.4026	-1.4694	0.292732	-5.01962	5.17745e-07	1.15343e-05
WBGene00019131	1277.28	-0.686159	0.136767	-5.01701	5.24831e-07	1.16724e-05
WBGene00021015	2053.92	-0.536782	0.107141	-5.01007	5.4411e-07	1.20807e-05
WBGene00012552	1334.4	-0.534264	0.10668	-5.00809	5.49722e-07	1.21642e-05
WBGene00003614	6766.61	-0.420835	0.0840275	-5.00831	5.49105e-07	1.21642e-05
WBGene00009867	165.836	-1.2108	0.241918	-5.00501	5.58586e-07	1.23396e-05
WBGene00022018	65.6217	2.01028	0.402069	4.99984	5.73771e-07	1.26538e-05
WBGene00014113	1510.73	0.532633	0.106579	4.99753	5.80688e-07	1.27635e-05
WBGene00010057	132.146	1.33048	0.266214	4.99779	5.7991e-07	1.27635e-05
WBGene00013581	2113.92	-0.488799	0.0978781	-4.99396	5.9155e-07	1.29805e-05
WBGene00044212	56.2729	2.10457	0.422412	4.98227	6.28432e-07	1.37668e-05
WBGene00008009	80.6106	1.6346	0.328167	4.98102	6.32506e-07	1.38331e-05
WBGene00016719	548.528	1.61051	0.324198	4.96768	6.77583e-07	1.47943e-05
WBGene00003124	1611.77	0.516021	0.104001	4.9617	6.98778e-07	1.52317e-05
WBGene00009895	20.6753	6.55003	1.32034	4.96087	7.01779e-07	1.52718e-05
WBGene00012648	78.959	1.60715	0.324408	4.95412	7.26587e-07	1.57856e-05
WBGene00022016	818.992	0.602491	0.1218	4.94656	7.5537e-07	1.63838e-05
WBGene00008015	25.6306	3.18554	0.644121	4.94557	7.59225e-07	1.64403e-05
WBGene00020146	40919.6	-0.381408	0.0772217	-4.93913	7.84737e-07	1.69648e-05
WBGene00016666	12.9525	6.87627	1.39352	4.93446	8.03721e-07	1.73466e-05
WBGene00007460	31.2475	2.76579	0.560654	4.93314	8.09164e-07	1.74355e-05
WBGene00016309	218.439	-0.977859	0.198499	-4.92626	8.38195e-07	1.80315e-05
WBGene00219700	2264.87	-0.482042	0.0978769	-4.92498	8.437e-07	1.81202e-05
WBGene00016225	1400.81	-0.551924	0.112164	-4.9207	8.62345e-07	1.84905e-05
WBGene00000899	485.582	0.772378	0.157003	4.91951	8.67625e-07	1.85734e-05
WBGene00019434	1045.46	-0.624223	0.126928	-4.91793	8.74645e-07	1.86932e-05
WBGene00022685	992.292	-0.56207	0.114456	-4.91081	9.07009e-07	1.93534e-05
WBGene00306003	240887	0.447056	0.0911647	4.90382	9.39893e-07	2.00226e-05
WBGene00016842	195.272	1.04824	0.214196	4.89383	9.88922e-07	2.1033e-05
WBGene00018353	29.0247	2.80397	0.573042	4.89313	9.92458e-07	2.10741e-05
WBGene00194660	25930.7	-0.383431	0.0784217	-4.88935	1.0117e-06	2.14481e-05
WBGene00045311	1661.18	-0.600291	0.122877	-4.88529	1.03277e-06	2.18595e-05
WBGene00050947	825.629	-0.599722	0.123014	-4.87523	1.08682e-06	2.29665e-05
WBGene00021271	411.907	-0.777492	0.159491	-4.87482	1.08906e-06	2.29769e-05
WBGene00002228	4064.72	0.451638	0.0927012	4.87197	1.1049e-06	2.32738e-05
WBGene00012228	19790.9	-0.401723	0.0825193	-4.86823	1.126e-06	2.36802e-05
WBGene00022326	385.685	-0.90219	0.185471	-4.86431	1.14856e-06	2.41161e-05
WBGene00021834	361.137	0.86188	0.177313	4.86078	1.16922e-06	2.45106e-05
WBGene00009697	736.026	0.608031	0.125152	4.85835	1.18367e-06	2.4774e-05
WBGene00008863	5429.42	-0.443461	0.0913087	-4.85673	1.19343e-06	2.49387e-05
WBGene00014888	52143.7	-0.380651	0.0783887	-4.85594	1.19815e-06	2.49977e-05
WBGene00004249	6611.52	-0.411092	0.0847202	-4.85235	1.22008e-06	2.53745e-05
WBGene00010550	2993.73	-0.51682	0.106504	-4.85261	1.21849e-06	2.53745e-05
WBGene00000801	19012.7	-0.385097	0.0794032	-4.84989	1.23527e-06	2.565e-05
WBGene00010711	2398.17	-0.457507	0.0944918	-4.84176	1.28692e-06	2.66803e-05
WBGene00017434	21.7885	3.88351	0.802158	4.84133	1.28971e-06	2.6696e-05
WBGene00000460	572.737	-0.661593	0.136841	-4.83475	1.33311e-06	2.7551e-05
WBGene00008607	18.69	4.30937	0.891478	4.83396	1.33844e-06	2.76178e-05
WBGene00007600	1155.28	-0.597366	0.123735	-4.82779	1.38053e-06	2.84415e-05
WBGene00012624	3895.66	-0.426759	0.0884748	-4.82351	1.41057e-06	2.90149e-05
WBGene00014814	4653.65	-0.463959	0.0962564	-4.82003	1.43534e-06	2.94783e-05
WBGene00021333	1448.68	-0.495998	0.103008	-4.81515	1.47088e-06	3.0161e-05
WBGene00022548	18.6317	5.61788	1.1675	4.81191	1.49495e-06	3.06069e-05
WBGene00016550	299.693	0.8368	0.173942	4.81079	1.50335e-06	3.06832e-05
WBGene00196028	22914.5	-1.84633	0.383782	-4.81088	1.50267e-06	3.06832e-05
WBGene00004795	3567.47	-0.503624	0.104724	-4.80905	1.51649e-06	3.09035e-05
WBGene00012618	3355.45	-0.507389	0.10557	-4.80617	1.53848e-06	3.13031e-05
WBGene00002230	451.603	-0.712424	0.148406	-4.80052	1.58254e-06	3.21001e-05
WBGene00003552	884.103	0.641946	0.13372	4.80069	1.58121e-06	3.21001e-05
WBGene00018929	465.57	-0.693976	0.144625	-4.79847	1.59884e-06	3.23808e-05
WBGene00002017	65.5077	1.69244	0.35299	4.79457	1.63023e-06	3.29657e-05
WBGene00022385	1619.83	-0.508558	0.106124	-4.7921	1.65043e-06	3.3323e-05
WBGene00012764	153.686	1.13946	0.23792	4.78926	1.674e-06	3.3747e-05
WBGene00045382	5798.35	-0.482306	0.100782	-4.78565	1.70431e-06	3.43055e-05
WBGene00305980	4125.53	-0.418828	0.0875276	-4.7851	1.70904e-06	3.43481e-05
WBGene00013574	130.231	-1.21488	0.254034	-4.78237	1.73237e-06	3.47638e-05
WBGene00235367	1053.97	-0.556027	0.116379	-4.77775	1.77269e-06	3.55186e-05
WBGene00019589	213.11	-0.967313	0.202549	-4.77569	1.7909e-06	3.5829e-05
WBGene00003750	587.786	0.678155	0.142082	4.77297	1.81525e-06	3.62608e-05
WBGene00010226	1636	0.515538	0.108067	4.77056	1.83719e-06	3.66434e-05
WBGene00219699	2.02297e+06	0.441462	0.0925936	4.76774	1.86301e-06	3.71021e-05
WBGene00001523	1005.73	-0.614913	0.129048	-4.76498	1.88868e-06	3.75564e-05
WBGene00018224	256.143	-0.898025	0.188494	-4.7642	1.89603e-06	3.76456e-05
WBGene00011465	182.535	1.02112	0.214353	4.76373	1.90048e-06	3.76771e-05
WBGene00015562	210.911	-0.984666	0.206828	-4.76079	1.92837e-06	3.81724e-05
WBGene00043992	312.635	0.86822	0.182412	4.75966	1.93922e-06	3.83295e-05
WBGene00171932	280.658	-1.00288	0.210781	-4.75793	1.95593e-06	3.86017e-05
WBGene00003877	21.803	3.67089	0.771621	4.75738	1.96125e-06	3.86487e-05
WBGene00007134	89.3572	6.40864	1.34945	4.74908	2.04348e-06	4.02089e-05
WBGene00004457	377.676	0.84381	0.177899	4.7432	2.10368e-06	4.13314e-05
WBGene00007307	17.9638	-4.69346	0.991967	-4.73147	2.22896e-06	4.37276e-05
WBGene00011303	411.303	-0.790114	0.167037	-4.73018	2.2432e-06	4.39413e-05
WBGene00020450	2202.95	-0.463407	0.0979977	-4.72875	2.25904e-06	4.41858e-05
WBGene00022207	344.762	-0.778525	0.164818	-4.72355	2.31763e-06	4.52644e-05
WBGene00011757	385.74	0.765917	0.162159	4.72324	2.32116e-06	4.5266e-05
WBGene00014309	478.27	0.702153	0.148739	4.72069	2.35045e-06	4.57694e-05
WBGene00017265	92.2993	1.39598	0.295787	4.71953	2.36393e-06	4.59637e-05
WBGene00011326	457.776	0.718317	0.152227	4.71871	2.3734e-06	4.60797e-05
WBGene00011433	2496.46	-0.4945	0.104837	-4.71685	2.39526e-06	4.64355e-05
WBGene00271598	212.064	-0.94727	0.201023	-4.71224	2.45007e-06	4.74281e-05
WBGene00001430	675.301	0.669012	0.142032	4.7103	2.47355e-06	4.78123e-05
WBGene00017264	2535.53	-0.485723	0.103199	-4.70666	2.51805e-06	4.86009e-05
WBGene00045203	263.698	-0.937451	0.199317	-4.70333	2.55957e-06	4.92576e-05
WBGene00007376	13127.4	-0.382586	0.0813386	-4.70362	2.55586e-06	4.92576e-05
WBGene00000730	828.248	-0.582755	0.123953	-4.70142	2.58364e-06	4.96481e-05
WBGene00206412	103.566	-1.31091	0.278896	-4.70036	2.59709e-06	4.98338e-05
WBGene00007485	4219.6	-0.416652	0.0888139	-4.69129	2.71489e-06	5.20182e-05
WBGene00050935	1546.88	-0.503867	0.107465	-4.68865	2.7501e-06	5.26161e-05
WBGene00010448	343.786	0.784967	0.167576	4.68425	2.80981e-06	5.36805e-05
WBGene00001638	1530.69	-0.487751	0.10419	-4.68138	2.84952e-06	5.436e-05
WBGene00201427	399.732	-0.783124	0.167512	-4.67503	2.93915e-06	5.59887e-05
WBGene00007892	131.585	-1.18783	0.254109	-4.67451	2.94656e-06	5.60486e-05
WBGene00014090	4367.82	0.403776	0.0864107	4.67275	2.97192e-06	5.64492e-05
WBGene00021709	201.809	-0.959515	0.205364	-4.67225	2.97912e-06	5.65045e-05
WBGene00050899	18.4716	4.3345	0.927932	4.67114	2.99528e-06	5.6729e-05
WBGene00010726	1673.84	-0.505833	0.108324	-4.66965	3.01714e-06	5.70608e-05
WBGene00021037	4048.69	-0.468414	0.100345	-4.66805	3.04072e-06	5.74241e-05
WBGene00017796	764.993	-0.572784	0.12293	-4.65943	3.17083e-06	5.97954e-05
WBGene00013288	976.699	0.539387	0.116056	4.64764	3.35755e-06	6.32259e-05
WBGene00016224	751.881	-0.580081	0.125061	-4.63837	3.51163e-06	6.60328e-05
WBGene00021461	219.451	-0.94598	0.203978	-4.63765	3.52397e-06	6.617e-05
WBGene00013560	18.3299	3.91333	0.844301	4.63499	3.56946e-06	6.69287e-05
WBGene00022039	97.5267	-1.43933	0.310619	-4.63375	3.59098e-06	6.72362e-05
WBGene00015163	248.184	1.01886	0.219904	4.63322	3.60026e-06	6.7314e-05
WBGene00219553	224.048	-0.897829	0.19381	-4.63251	3.61253e-06	6.74476e-05
WBGene00018019	32.5047	2.44644	0.528225	4.63143	3.63149e-06	6.77054e-05
WBGene00012366	569.374	-0.62915	0.135852	-4.63113	3.63675e-06	6.77074e-05
WBGene00018393	100.223	1.34831	0.291284	4.62886	3.67676e-06	6.83555e-05
WBGene00000221	1344.34	0.567695	0.12272	4.62593	3.72926e-06	6.91359e-05
WBGene00013816	11880.9	-0.393629	0.0850891	-4.62608	3.72656e-06	6.91359e-05
WBGene00011712	5985.32	-0.382425	0.0827211	-4.62306	3.7812e-06	7.00001e-05
WBGene00044403	2751.39	-0.45109	0.097647	-4.6196	3.84482e-06	7.10702e-05
WBGene00019139	584.728	-0.629211	0.136213	-4.61933	3.84981e-06	7.10702e-05
WBGene00018350	80.513	1.48765	0.322169	4.6176	3.88194e-06	7.15628e-05
WBGene00199017	218252	-0.423564	0.0917986	-4.61406	3.94883e-06	7.26938e-05
WBGene00006508	776.151	-0.572513	0.124126	-4.61235	3.98136e-06	7.31902e-05
WBGene00020275	131.201	1.17439	0.254712	4.61066	4.01389e-06	7.36852e-05
WBGene00008951	214.569	0.939225	0.20414	4.60088	4.20711e-06	7.71245e-05
WBGene00010976	3876.98	0.40376	0.0880276	4.58674	4.50212e-06	8.24176e-05
WBGene00013603	1927.66	-0.476854	0.10401	-4.58471	4.54616e-06	8.3108e-05
WBGene00011060	86.001	-1.38436	0.302435	-4.57737	4.70853e-06	8.59568e-05
WBGene00220222	243.677	-0.917288	0.200462	-4.57588	4.74232e-06	8.64535e-05
WBGene00021440	937.972	0.548008	0.11982	4.57361	4.79394e-06	8.72736e-05
WBGene00021068	429.141	-0.686425	0.150236	-4.56897	4.90127e-06	8.91042e-05
WBGene00017423	5537.04	0.395847	0.0866495	4.56838	4.91518e-06	8.92337e-05
WBGene00007765	163.105	1.02946	0.225471	4.5658	4.97599e-06	9.01406e-05
WBGene00004448	1991.8	0.477478	0.10458	4.56568	4.97885e-06	9.01406e-05
WBGene00013894	1435.7	0.493754	0.108379	4.5558	5.21856e-06	9.43504e-05
WBGene00018599	545.348	0.632477	0.138971	4.55114	5.33551e-06	9.63323e-05
WBGene00044541	3694.65	-0.494584	0.108735	-4.54851	5.40277e-06	9.74129e-05
WBGene00012572	313.976	0.785225	0.172696	4.54686	5.44523e-06	9.8044e-05
WBGene00168753	29.8981	-3.08244	0.678538	-4.54277	5.55191e-06	9.98281e-05
WBGene00044435	1094.31	-0.503137	0.110827	-4.53983	5.62987e-06	0.000101092
WBGene00002015	67.0556	1.6507	0.36397	4.53527	5.75294e-06	0.000103161
WBGene00022555	695.877	0.609378	0.134484	4.53124	5.86385e-06	0.000105006
WBGene00008862	27390.8	-0.391216	0.0865253	-4.5214	6.14306e-06	0.000109856
WBGene00003064	365.679	0.730038	0.161483	4.52083	6.15981e-06	0.000110006
WBGene00021219	291.896	-0.783102	0.173242	-4.52027	6.17596e-06	0.000110145
WBGene00009361	1838.12	0.463738	0.102602	4.51978	6.19034e-06	0.000110252
WBGene00008212	29.4606	2.6135	0.578711	4.51606	6.30007e-06	0.000112054
WBGene00199009	315.346	-0.861307	0.190783	-4.51458	6.34416e-06	0.000112686
WBGene00003917	3801.75	-0.448437	0.0994096	-4.51101	6.45211e-06	0.000114449
WBGene00002184	2685.11	-0.480281	0.106565	-4.50692	6.57766e-06	0.000116519
WBGene00008726	370.219	-0.728859	0.161782	-4.50519	6.63136e-06	0.000117312
WBGene00013635	27.0526	-2.61957	0.581554	-4.50442	6.65538e-06	0.000117578
WBGene00010704	631.412	0.596103	0.132354	4.50384	6.6735e-06	0.00011774
WBGene00001837	216.519	0.945849	0.210319	4.4972	6.88541e-06	0.000121316
WBGene00195142	580.625	-0.622072	0.138474	-4.49235	7.04418e-06	0.000123947
WBGene00016072	2079.58	-0.4342	0.0966979	-4.49027	7.1133e-06	0.000124996
WBGene00022690	24.9702	2.81777	0.627677	4.48921	7.14883e-06	0.000125453
WBGene00014156	77.3952	-1.8704	0.417177	-4.48348	7.34359e-06	0.000128699
WBGene00020306	5339.82	-0.442221	0.0986511	-4.48268	7.37108e-06	0.000129009
WBGene00008003	922.185	-0.516234	0.11538	-4.47421	7.66927e-06	0.000134049
WBGene00019875	512.679	0.629344	0.140697	4.47305	7.71108e-06	0.000134422
WBGene00021463	315.323	-0.80236	0.179369	-4.47324	7.70428e-06	0.000134422
WBGene00017432	98.5203	1.28091	0.286626	4.46891	7.86188e-06	0.00013687
WBGene00005961	289.668	-0.780283	0.174614	-4.46861	7.873e-06	0.000136882
WBGene00019200	112.059	-1.19696	0.267929	-4.46746	7.91543e-06	0.000137438
WBGene00019863	1147.48	0.528225	0.118318	4.46447	8.02669e-06	0.000139186
WBGene00020852	1468.38	0.466799	0.104711	4.45799	8.27336e-06	0.000143274
WBGene00012985	324.759	-0.771416	0.173154	-4.45508	8.3861e-06	0.000145035
WBGene00007119	1108.75	-0.510938	0.114762	-4.45217	8.50064e-06	0.000146823
WBGene00013841	165.956	-1.02558	0.230643	-4.44661	8.72371e-06	0.000150281
WBGene00010626	1151.63	0.493288	0.110934	4.44669	8.7203e-06	0.000150281
WBGene00305095	164.224	-0.989146	0.222555	-4.44451	8.80922e-06	0.000151556
WBGene00016075	37.9176	-2.26889	0.511816	-4.43302	9.29233e-06	0.000159658
WBGene00013370	504.893	-0.651197	0.14692	-4.43232	9.32226e-06	0.000159963
WBGene00185076	7412.06	-1.01047	0.228306	-4.42597	9.60093e-06	0.00016453
WBGene00000267	221.752	-0.903657	0.204234	-4.42462	9.66143e-06	0.000165351
WBGene00044897	238.5	-0.86122	0.19485	-4.41992	9.87376e-06	0.000168765
WBGene00010407	122.348	-1.17191	0.265268	-4.41783	9.96967e-06	0.000169963
WBGene00011791	687.926	-0.561525	0.127098	-4.41806	9.95923e-06	0.000169963
WBGene00020797	1028.77	0.512661	0.116394	4.40452	1.0602e-05	0.000180509
WBGene00000463	166.99	-0.986029	0.223959	-4.40272	1.06904e-05	0.000181778
WBGene00013230	668.375	-0.579137	0.131585	-4.40122	1.07642e-05	0.000182727
WBGene00019705	2501.11	-0.42992	0.0976862	-4.40103	1.0774e-05	0.000182727
WBGene00195183	731.147	-0.601657	0.136853	-4.39638	1.1007e-05	0.000186198
WBGene00200659	119.564	-1.20836	0.274851	-4.39642	1.10049e-05	0.000186198
WBGene00044663	9.38605	6.44247	1.46637	4.39348	1.11549e-05	0.000188457
WBGene00007662	9.37369	6.4313	1.46502	4.3899	1.13401e-05	0.00019134
WBGene00008695	1892.18	0.51383	0.117102	4.38789	1.14455e-05	0.000192872
WBGene00012848	297.566	-0.784093	0.178795	-4.38543	1.15758e-05	0.000194818
WBGene00016823	630.199	0.605508	0.138101	4.38454	1.16234e-05	0.000195368
WBGene00015469	1212.75	-0.47842	0.109204	-4.38098	1.18146e-05	0.000198328
WBGene00006740	1336.21	0.583861	0.133384	4.3773	1.20161e-05	0.000201453
WBGene00018233	122.691	1.19944	0.274365	4.37169	1.23287e-05	0.000206431
WBGene00206493	153.652	-1.01995	0.233695	-4.36447	1.27431e-05	0.000213098
WBGene00000019	120.602	1.18137	0.27086	4.36155	1.29146e-05	0.000215692
WBGene00020540	932.021	0.510121	0.116978	4.36084	1.29566e-05	0.000216119
WBGene00007709	318.362	0.753497	0.172892	4.3582	1.31134e-05	0.000218457
WBGene00017507	1240.07	-0.492178	0.112952	-4.35742	1.31603e-05	0.00021896
WBGene00201312	289.052	-0.764834	0.175604	-4.35544	1.32797e-05	0.00022039
WBGene00007661	13.3667	5.32242	1.22201	4.35547	1.32781e-05	0.00022039
WBGene00009247	27979.5	-0.403674	0.0926956	-4.35483	1.33167e-05	0.000220725
WBGene00009226	14.293	5.30388	1.21871	4.35206	1.34863e-05	0.000223255
WBGene00010858	359.226	0.712631	0.16389	4.34822	1.37245e-05	0.000226912
WBGene00022867	16.1301	5.43686	1.25116	4.34546	1.38984e-05	0.000229498
WBGene00166989	17.7088	-3.16529	0.728605	-4.34432	1.39706e-05	0.000230401
WBGene00014761	108.917	1.25996	0.290689	4.33439	1.46162e-05	0.000240747
WBGene00022030	258.064	-0.834217	0.192653	-4.33015	1.49009e-05	0.000245128
WBGene00170627	96.4779	-1.24429	0.287633	-4.32596	1.51872e-05	0.000249525
WBGene00007762	359.911	0.696506	0.161037	4.32512	1.52448e-05	0.00025016
WBGene00195741	361.223	-0.818484	0.18941	-4.32123	1.55159e-05	0.00025429
WBGene00023404	3421.44	-0.400812	0.0929908	-4.31024	1.6308e-05	0.00026694
WBGene00020254	58.1549	1.7365	0.402944	4.30953	1.63605e-05	0.000267466
WBGene00016281	13.852	5.23111	1.21427	4.30802	1.64719e-05	0.000268952
WBGene00010242	205.771	-0.873084	0.202798	-4.30518	1.6685e-05	0.000272093
WBGene00000820	305.88	-0.763934	0.177637	-4.30053	1.70388e-05	0.000277519
WBGene00012420	333.96	0.739181	0.17198	4.29806	1.72301e-05	0.000280288
WBGene00219315	2482.57	-0.419892	0.0977219	-4.2968	1.73278e-05	0.000281529
WBGene00010100	28896.2	-0.330067	0.0768282	-4.29617	1.73772e-05	0.000281983
WBGene00000784	16.4519	3.93396	0.917189	4.28915	1.79362e-05	0.000290695
WBGene00010850	24.7518	2.77159	0.646528	4.28689	1.81195e-05	0.000293304
WBGene00169273	199.672	-1.10026	0.256811	-4.2843	1.83319e-05	0.000296377
WBGene00011733	1464.96	0.471409	0.110096	4.2818	1.85391e-05	0.000299359
WBGene00022272	1300.61	-0.465873	0.108971	-4.2752	1.90968e-05	0.000307986
WBGene00007899	371.644	0.678976	0.158841	4.27456	1.91513e-05	0.000308485
WBGene00013403	7932.73	-0.346468	0.0811747	-4.26818	1.97073e-05	0.000317054
WBGene00220205	279.51	-0.804189	0.18866	-4.26264	2.02023e-05	0.000324619
WBGene00012407	1381.83	-0.449109	0.105374	-4.26205	2.02563e-05	0.000325091
WBGene00012634	18.2463	3.36929	0.79071	4.2611	2.03422e-05	0.000326071
WBGene00003035	428.368	0.671999	0.157812	4.25822	2.06062e-05	0.0003299
WBGene00021345	558.86	-0.581566	0.136658	-4.25562	2.08469e-05	0.000333348
WBGene00015020	417.6	-0.652377	0.153381	-4.25331	2.10637e-05	0.000336405
WBGene00050282	78.6378	-1.458	0.342842	-4.2527	2.11212e-05	0.000336914
WBGene00045338	12.1908	5.86248	1.3792	4.25063	2.1317e-05	0.000339625
WBGene00020451	1085.51	-0.479276	0.112792	-4.24918	2.14552e-05	0.000341413
WBGene00012399	14.3121	4.68579	1.10437	4.24296	2.20588e-05	0.000350593
WBGene00007417	126.219	1.11805	0.263609	4.24133	2.22204e-05	0.000352736
WBGene00000089	3348.94	-0.388652	0.0916711	-4.23964	2.23883e-05	0.000354973
WBGene00012271	64.0096	-1.54861	0.365628	-4.23549	2.28049e-05	0.000361141
WBGene00002006	1416.7	-0.507105	0.119833	-4.23177	2.31855e-05	0.000366727
WBGene00005003	14.18	4.40414	1.04135	4.22928	2.34441e-05	0.000370372
WBGene00050240	42.9663	-1.8755	0.443985	-4.22425	2.39736e-05	0.000378282
WBGene00020235	174.725	-0.980525	0.232457	-4.2181	2.4637e-05	0.000388284
WBGene00010974	87.7397	1.39263	0.330186	4.21771	2.46795e-05	0.000388487
WBGene00219399	411.112	-0.661818	0.157319	-4.20686	2.58939e-05	0.000407116
WBGene00018468	1651.15	-0.425492	0.101187	-4.20501	2.61076e-05	0.000409986
WBGene00194681	9553.49	-0.388812	0.092587	-4.19942	2.67597e-05	0.000419232
WBGene00219617	757.145	0.644445	0.153461	4.19942	2.67602e-05	0.000419232
WBGene00195448	320.888	-0.732616	0.174584	-4.19635	2.71249e-05	0.000424439
WBGene00010399	52.3467	1.7275	0.411948	4.19348	2.74706e-05	0.000429339
WBGene00022487	105.277	-1.17798	0.28109	-4.19078	2.78003e-05	0.000433975
WBGene00013246	1764.17	-0.47625	0.113698	-4.18872	2.80534e-05	0.000437406
WBGene00013859	5381.83	-0.368664	0.0882923	-4.1755	2.97339e-05	0.000463059
WBGene00008872	11.3194	5.74931	1.37752	4.17368	2.9972e-05	0.000466216
WBGene00003593	2956.63	-0.418457	0.100339	-4.17044	3.04018e-05	0.000472341
WBGene00019881	982.049	-0.538384	0.129146	-4.16882	3.06187e-05	0.00047515
WBGene00015440	111.909	1.15018	0.275948	4.16811	3.07139e-05	0.000476066
WBGene00220011	146.223	-0.981743	0.235558	-4.16773	3.07646e-05	0.00047629
WBGene00004447	231.961	0.79994	0.191959	4.16723	3.08317e-05	0.000476767
WBGene00013620	209.818	-0.869847	0.208797	-4.166	3.09995e-05	0.000478798
WBGene00020767	115.118	-1.10864	0.266498	-4.16003	3.18201e-05	0.000490896
WBGene00016641	2692.87	0.396854	0.0955363	4.15396	3.26771e-05	0.000503526
WBGene00001488	5068.44	-0.353571	0.0851435	-4.15265	3.28648e-05	0.000505825
WBGene00021890	401.859	0.636084	0.15324	4.15089	3.31184e-05	0.000509132
WBGene00194651	163.205	0.947899	0.228454	4.14918	3.33662e-05	0.000512342
WBGene00044736	51.3572	1.6548	0.399659	4.14054	3.46483e-05	0.000531409
WBGene00019174	972.353	-0.507025	0.122618	-4.135	3.54951e-05	0.000543761
WBGene00013234	2110.46	-0.418117	0.101267	-4.12886	3.64559e-05	0.00055783
WBGene00022275	1045.89	-0.464088	0.112474	-4.1262	3.68807e-05	0.000563675
WBGene00016486	172.229	-0.910983	0.220879	-4.12436	3.71767e-05	0.000567538
WBGene00009702	368.441	-0.722629	0.175526	-4.11694	3.8394e-05	0.000585441
WBGene00018851	4383.3	-0.367648	0.0893496	-4.11471	3.87669e-05	0.000590443
WBGene00014884	30363.5	-0.331077	0.0805534	-4.11003	3.95603e-05	0.00060183
WBGene00165771	360.682	-1.99405	0.485199	-4.10975	3.9609e-05	0.000601874
WBGene00013091	11.5932	5.78466	1.40788	4.10879	3.97739e-05	0.000603682
WBGene00016763	109.558	1.16484	0.283564	4.10786	3.99344e-05	0.000605419
WBGene00000469	1559.86	0.427701	0.104164	4.10602	4.0254e-05	0.00060956
WBGene00012536	47.8089	-1.96198	0.477921	-4.10523	4.03906e-05	0.000610926
WBGene00021819	585.629	-0.549145	0.133787	-4.10463	4.04968e-05	0.000611827
WBGene00001727	21.368	2.71469	0.662026	4.10058	4.12125e-05	0.000621925
WBGene00219317	440.482	0.620884	0.15148	4.0988	4.15305e-05	0.000626005
WBGene00194678	1194.44	-0.467328	0.114035	-4.0981	4.16547e-05	0.000627158
WBGene00021700	1867.75	-0.403757	0.0985843	-4.09555	4.21166e-05	0.000633387
WBGene00013158	69.1088	-1.38833	0.33933	-4.09138	4.28817e-05	0.000644157
WBGene00008568	421.437	-0.640361	0.156593	-4.08933	4.32625e-05	0.000649136
WBGene00000207	276.481	-0.814305	0.19918	-4.0883	4.34554e-05	0.000651285
WBGene00014308	71.7391	1.52554	0.373344	4.08616	4.38577e-05	0.000656567
WBGene00016985	130.893	-1.01875	0.250019	-4.07469	4.60749e-05	0.000688975
WBGene00023451	330.343	-0.7647	0.187701	-4.07403	4.62071e-05	0.000690167
WBGene00206507	8263.84	-0.352622	0.0867619	-4.06425	4.81876e-05	0.00071893
WBGene00015701	254.97	-0.776886	0.191483	-4.05721	4.96623e-05	0.000740092
WBGene00195255	1698.77	-0.498205	0.122902	-4.05368	5.04172e-05	0.000750492
WBGene00044907	8119.13	-0.342803	0.0845907	-4.05248	5.0677e-05	0.000753505
WBGene00017160	239.802	-0.773442	0.190999	-4.04946	5.13362e-05	0.000762445
WBGene00015134	392.072	0.646821	0.160012	4.04234	5.29215e-05	0.000785102
WBGene00219932	234.204	-0.775778	0.192091	-4.03859	5.37736e-05	0.000796843
WBGene00202246	13190.9	-1.16388	0.288231	-4.03802	5.39045e-05	0.000797884
WBGene00004816	405.869	0.660839	0.16375	4.03566	5.44491e-05	0.000805038
WBGene00010921	695.01	-0.508175	0.125948	-4.0348	5.46498e-05	0.000807098
WBGene00304813	825.264	-0.495507	0.122841	-4.03373	5.48992e-05	0.000809872
WBGene00015366	2980.32	-0.397647	0.098609	-4.03256	5.51718e-05	0.000812979
WBGene00048781	17.5907	-3.02163	0.74937	-4.03223	5.52497e-05	0.000813217
WBGene00047160	17.7378	-3.19695	0.79381	-4.02734	5.6411e-05	0.00082938
WBGene00045416	7.6804	6.12509	1.52229	4.02359	5.73171e-05	0.000841761
WBGene00007088	1360.27	-0.438661	0.10922	-4.01631	5.91167e-05	0.000867221
WBGene00021319	239.826	-0.819404	0.204049	-4.01572	5.92656e-05	0.000868435
WBGene00003163	107.727	1.10271	0.2747	4.01424	5.96387e-05	0.00087293
WBGene00018252	23685.2	-0.345546	0.0860968	-4.01346	5.98349e-05	0.000874827
WBGene00017698	310.545	-0.735732	0.18349	-4.00966	6.08068e-05	0.00088805
WBGene00002262	78.3765	1.28303	0.32004	4.00897	6.09833e-05	0.000889639
WBGene00235370	135.419	-0.983412	0.245372	-4.00784	6.12766e-05	0.000892926
WBGene00013547	73.0628	-1.37291	0.343252	-3.99971	6.34194e-05	0.000923128
WBGene00016695	303.11	0.736922	0.18441	3.9961	6.43938e-05	0.000935366
WBGene00021174	545.334	-0.603741	0.151084	-3.99607	6.44025e-05	0.000935366
WBGene00018768	44.5644	-1.67712	0.420238	-3.99089	6.5825e-05	0.000954971
WBGene00018490	102.264	1.11521	0.279639	3.98803	6.66231e-05	0.000965485
WBGene00013537	1859.57	-0.402396	0.100986	-3.98466	6.75779e-05	0.000977604
WBGene00022485	3649.59	-0.352283	0.0884121	-3.98455	6.76082e-05	0.000977604
WBGene00009061	266.162	0.725257	0.182062	3.98357	6.78871e-05	0.000980558
WBGene00022353	313.649	-0.677372	0.170356	-3.97622	7.00188e-05	0.00100913
WBGene00019909	613.695	-0.522109	0.131306	-3.97627	7.00051e-05	0.00100913
WBGene00018204	19442.7	-0.387174	0.0975914	-3.9673	7.26924e-05	0.00104612
WBGene00021676	3366.62	0.376779	0.0949752	3.96713	7.27443e-05	0.00104612
WBGene00009926	260.415	-0.744239	0.187651	-3.96608	7.30658e-05	0.00104959
WBGene00021863	1995.5	-0.379858	0.0958913	-3.96134	7.45297e-05	0.00106945
WBGene00008728	166.746	-0.88573	0.223769	-3.95823	7.55064e-05	0.00108229
WBGene00019814	8131.67	-0.33581	0.0849792	-3.95167	7.76071e-05	0.00111118
WBGene00194667	7242.13	-0.338842	0.0860997	-3.93546	8.30358e-05	0.00118633
WBGene00269427	30.2687	-2.13512	0.542532	-3.93547	8.30343e-05	0.00118633
WBGene00015569	489.683	0.568825	0.14487	3.92646	8.62059e-05	0.00123028
WBGene00012554	1026.7	-0.456022	0.116185	-3.92498	8.6738e-05	0.00123519
WBGene00014294	57.0021	1.48429	0.378162	3.92502	8.67226e-05	0.00123519
WBGene00019624	664.976	0.513263	0.130841	3.92279	8.7529e-05	0.00124376
WBGene00003473	10.0572	5.58789	1.42442	3.92293	8.74802e-05	0.00124376
WBGene00004811	10.43	5.59432	1.4263	3.92227	8.77186e-05	0.00124511
WBGene00015456	377.879	-0.613821	0.156666	-3.91803	8.92766e-05	0.00126586
WBGene00012792	9742.02	-0.365156	0.0933409	-3.91207	9.15076e-05	0.0012961
WBGene00044642	82.3711	-1.20959	0.309225	-3.91169	9.16509e-05	0.00129673
WBGene00195169	2607.3	-0.458159	0.117153	-3.91078	9.19988e-05	0.00130025
WBGene00011771	419.86	-0.661354	0.169214	-3.9084	9.29093e-05	0.00131171
WBGene00009943	12.0257	4.4723	1.14539	3.90461	9.4379e-05	0.00133103
WBGene00018060	182.02	0.866546	0.222014	3.90312	9.49596e-05	0.00133778
WBGene00019282	35206	-0.317128	0.0812573	-3.90277	9.50988e-05	0.00133831
WBGene00009154	91.9993	-1.24441	0.319497	-3.89489	9.82446e-05	0.0013811
WBGene00022593	106.144	1.06769	0.27428	3.8927	9.91367e-05	0.00139215
WBGene00018663	92.4749	-1.12573	0.289235	-3.8921	9.93804e-05	0.00139408
WBGene00012299	110.737	-1.11896	0.287618	-3.89043	0.000100067	0.00140222
WBGene00023453	2113.4	-1.19882	0.308231	-3.88936	0.00010051	0.00140542
WBGene00007215	666.27	-0.50682	0.130303	-3.88954	0.000100433	0.00140542
WBGene00006616	1632.66	-0.43535	0.112046	-3.88545	0.00010214	0.0014267
WBGene00007650	54.1184	1.49164	0.384208	3.88237	0.000103445	0.0014434
WBGene00015838	34.1683	2.2899	0.590348	3.87889	0.000104935	0.00146263
WBGene00011388	261.978	-0.711013	0.183388	-3.87709	0.000105712	0.0014719
WBGene00022870	18.1118	2.87819	0.742863	3.87446	0.000106862	0.00148634
WBGene00021704	324.929	0.686382	0.177197	3.87354	0.000107265	0.00149038
WBGene00044000	332.615	-0.645868	0.167344	-3.85953	0.000113606	0.00157603
WBGene00018634	1891.31	-0.374503	0.0970368	-3.85939	0.00011367	0.00157603
WBGene00206377	159.812	-0.891768	0.231486	-3.85237	0.000116981	0.00162023
WBGene00023246	274.879	-0.686556	0.178272	-3.85117	0.000117555	0.00162647
WBGene00018309	242.595	0.799607	0.207685	3.85009	0.000118076	0.00163196
WBGene00019517	24707.5	-0.300674	0.0781216	-3.8488	0.000118699	0.00163843
WBGene00019511	10778.9	-0.368756	0.0958155	-3.8486	0.000118794	0.00163843
WBGene00010943	63.0185	1.39636	0.362942	3.84734	0.000119409	0.00164519
WBGene00010330	641.729	0.545785	0.141985	3.84396	0.000121063	0.00166624
WBGene00004256	190.896	-0.835392	0.217353	-3.84348	0.000121303	0.00166779
WBGene00010811	145.325	-0.936374	0.243766	-3.84128	0.000122395	0.00168104
WBGene00019934	252.568	0.731972	0.190662	3.83912	0.000123478	0.00169238
WBGene00021301	1103.88	0.434147	0.113084	3.83917	0.000123449	0.00169238
WBGene00235311	6.83346	5.98368	1.55937	3.83723	0.000124428	0.00170362
WBGene00006713	590.831	0.55625	0.145	3.8362	0.000124954	0.00170904
WBGene00013999	308.094	-0.663373	0.172943	-3.83579	0.000125161	0.0017101
WBGene00199371	477.799	-0.565037	0.147416	-3.83295	0.000126618	0.00172821
WBGene00195811	2565.23	-0.440229	0.114977	-3.82883	0.000128754	0.00175555
WBGene00003017	332.6	0.665415	0.173809	3.82843	0.000128962	0.00175656
WBGene00004198	2389.46	-0.382616	0.099989	-3.82658	0.000129933	0.00176795
WBGene00020808	74.5971	1.27627	0.333702	3.82459	0.000130988	0.00178046
WBGene00002225	3123.54	0.357882	0.0936178	3.8228	0.000131947	0.00179164
WBGene00005726	42.2547	-1.65587	0.433324	-3.82132	0.00013274	0.00180056
WBGene00013236	1087.3	-0.495561	0.129706	-3.82065	0.000133101	0.00180358
WBGene00009801	264.021	-0.7427	0.19448	-3.8189	0.000134046	0.00181452
WBGene00018532	274.414	0.689491	0.180753	3.81456	0.000136427	0.00184296
WBGene00202271	128.668	-1.01506	0.2661	-3.81456	0.000136424	0.00184296
WBGene00001506	9.45801	5.51028	1.44473	3.81405	0.00013671	0.00184299
WBGene00009138	270.089	0.693109	0.181714	3.81427	0.000136583	0.00184299
WBGene00198334	339.437	-0.738655	0.1937	-3.8134	0.000137068	0.00184592
WBGene00000368	104.13	-1.04604	0.274328	-3.8131	0.000137233	0.00184625
WBGene00015599	24.0062	2.41385	0.633845	3.80827	0.000139944	0.0018808
WBGene00018943	191.024	-0.805142	0.211643	-3.80424	0.000142241	0.00190972
WBGene00021881	178.855	0.829183	0.218473	3.79535	0.000147434	0.00197742
WBGene00019638	3424.22	-0.344187	0.0908455	-3.7887	0.000151435	0.00202901
WBGene00011387	77.9435	-1.33285	0.351836	-3.78826	0.000151704	0.00203054
WBGene00003956	14.78	3.28911	0.868843	3.78562	0.000153323	0.00205013
WBGene00022608	2089	0.388164	0.102571	3.78436	0.000154102	0.00205845
WBGene00021679	3894.74	-0.328328	0.0868372	-3.78096	0.000156226	0.0020847
WBGene00004783	1107.2	0.425031	0.112524	3.77724	0.000158578	0.00211394
WBGene00010804	42.3646	1.65996	0.439554	3.77647	0.000159069	0.00211835
WBGene00012069	9.44497	5.48757	1.45322	3.77614	0.000159278	0.00211898
WBGene00015015	316.371	-0.639186	0.169341	-3.77454	0.000160302	0.00213044
WBGene00044237	6.55416	5.93176	1.57194	3.77353	0.000160956	0.00213698
WBGene00020799	17.0902	2.92122	0.774713	3.77071	0.000162785	0.00215908
WBGene00000031	67.1389	1.3897	0.368909	3.76704	0.000165195	0.00218883
WBGene00000219	39.3292	1.72575	0.458934	3.76035	0.000169679	0.00224598
WBGene00020532	215.647	0.767747	0.20434	3.75721	0.000171818	0.00227201
WBGene00010119	295.283	0.680407	0.181279	3.75338	0.000174467	0.00229947
WBGene00010869	105.351	-1.02302	0.272574	-3.7532	0.000174595	0.00229947
WBGene00045218	476.978	0.568644	0.151506	3.75329	0.000174529	0.00229947
WBGene00000819	4581.43	0.345123	0.0919506	3.75336	0.000174482	0.00229947
WBGene00007585	231.687	0.742021	0.197761	3.75212	0.000175347	0.00230707
WBGene00044367	89.4002	1.14782	0.305979	3.75129	0.00017593	0.00231242
WBGene00021244	80.7786	1.20745	0.321914	3.75085	0.000176234	0.0023141
WBGene00006594	2177.34	-0.362217	0.0965905	-3.75002	0.000176818	0.00231945
WBGene00219571	3548.12	0.420465	0.112241	3.74611	0.0001796	0.00235361
WBGene00018290	342.237	0.625773	0.167075	3.74546	0.000180064	0.00235734
WBGene00018496	40.2303	-1.90368	0.508309	-3.74513	0.000180302	0.0023581
WBGene00022554	114.793	0.994825	0.265679	3.74447	0.000180778	0.00236197
WBGene00046293	81.7271	-1.1963	0.319798	-3.7408	0.000183432	0.00239427
WBGene00000241	93.5816	1.19602	0.319887	3.73887	0.00018485	0.00241039
WBGene00007904	14.9561	3.07935	0.823725	3.73833	0.000185246	0.00241316
WBGene00019800	401.659	0.579251	0.155141	3.73372	0.000188675	0.00245539
WBGene00044258	7377.98	-0.343384	0.0920052	-3.73222	0.000189798	0.00246587
WBGene00009698	432.771	0.561149	0.150356	3.73215	0.000189855	0.00246587
WBGene00021375	67503.4	-0.311013	0.0833769	-3.7302	0.000191325	0.00248251
WBGene00013031	115.343	0.981498	0.263195	3.72916	0.000192118	0.00249034
WBGene00045188	14.2038	3.2473	0.871111	3.72777	0.000193183	0.00250167
WBGene00008194	6.4209	5.88427	1.58203	3.71945	0.000199655	0.00258293
WBGene00007370	202.833	-0.755522	0.203211	-3.71793	0.000200864	0.00259602
WBGene00004402	11.3332	4.02343	1.08258	3.71653	0.000201981	0.0026079
WBGene00015112	113.858	0.99416	0.267559	3.71567	0.000202669	0.00261422
WBGene00000113	143.179	0.891621	0.240217	3.71173	0.000205845	0.00265257
WBGene00010451	1091.52	-0.417146	0.112434	-3.71013	0.000207153	0.00266663
WBGene00019832	76.9794	1.30678	0.35224	3.7099	0.000207342	0.00266663
WBGene00023483	8.92783	5.41565	1.46023	3.70877	0.000208265	0.00267589
WBGene00015775	40.1857	-1.67963	0.453097	-3.707	0.000209728	0.00269205
WBGene00013508	1574.62	-0.428439	0.115628	-3.70531	0.000211132	0.00270743
WBGene00019713	383.413	-0.609524	0.164526	-3.70473	0.000211616	0.00271099
WBGene00009233	492.928	-0.544545	0.147162	-3.70031	0.00021534	0.00275602
WBGene00012472	312.592	-0.644268	0.174318	-3.69594	0.000219072	0.00280105
WBGene00020778	1899.03	-0.36164	0.0980598	-3.68796	0.000226063	0.00288763
WBGene00019735	12576.8	-0.335305	0.0909329	-3.68739	0.000226563	0.00289121
WBGene00004148	1045.83	-0.418515	0.113535	-3.68621	0.000227617	0.00290185
WBGene00021939	962.713	-0.425086	0.115607	-3.67698	0.00023601	0.00300593
WBGene00044256	3050.91	-0.33981	0.0924401	-3.67601	0.000236915	0.00301317
WBGene00018823	12.6954	3.58287	0.974698	3.67587	0.000237038	0.00301317
WBGene00019207	103.406	1.036	0.282064	3.67294	0.000239776	0.00304504
WBGene00047919	19.6762	-2.48992	0.678575	-3.66934	0.00024318	0.00308529
WBGene00015311	62.9929	1.29442	0.352972	3.66721	0.000245215	0.00310722
WBGene00077772	30722.4	-0.29434	0.0802665	-3.66703	0.000245382	0.00310722
WBGene00018102	11.6173	4.01705	1.09666	3.66297	0.000249306	0.00315388
WBGene00022196	12.0259	3.73685	1.02131	3.65887	0.000253333	0.00320174
WBGene00021376	348.621	0.594372	0.162536	3.65686	0.000255321	0.00322377
WBGene00004745	420.77	-0.568122	0.155419	-3.65542	0.000256761	0.00323884
WBGene00018813	430.052	0.565894	0.154985	3.65128	0.000260936	0.00328835
WBGene00023485	9.41607	4.80268	1.31573	3.65021	0.000262026	0.00329891
WBGene00023421	1391.64	-0.421554	0.115496	-3.64994	0.000262303	0.00329924
WBGene00017839	9.75732	4.85984	1.33175	3.64921	0.000263047	0.00330544
WBGene00010243	2344.83	-0.424352	0.116335	-3.64768	0.000264615	0.00332197
WBGene00006760	10.9301	4.3018	1.17996	3.64573	0.000266635	0.00334414
WBGene00013845	264.651	-0.672929	0.184689	-3.64358	0.000268876	0.00336902
WBGene00044586	2083.36	-0.354465	0.0974309	-3.63811	0.000274644	0.00343802
WBGene00015752	131.556	0.905773	0.24905	3.63692	0.00027592	0.00345071
WBGene00016121	674.07	0.53612	0.147501	3.63469	0.00027832	0.00347741
WBGene00004032	230.553	0.703524	0.193914	3.62802	0.000285607	0.00356168
WBGene00014047	11.6845	3.84425	1.05955	3.62819	0.00028541	0.00356168
WBGene00195253	1555.99	-0.370988	0.102346	-3.62485	0.000289129	0.00360219
WBGene00004567	109.866	-0.993001	0.274192	-3.62155	0.000292844	0.00364502
WBGene00045392	148.53	-0.855802	0.236393	-3.62025	0.000294313	0.00365984
WBGene00012237	1000.58	-0.423972	0.117254	-3.61584	0.00029937	0.0037192
WBGene00015534	94.1161	1.13272	0.313537	3.61271	0.000303013	0.00376091
WBGene00013157	555.458	-0.504412	0.139638	-3.61228	0.000303513	0.00376356
WBGene00044487	110.322	-1.03495	0.286647	-3.61052	0.000305578	0.0037856
WBGene00010158	52.9325	-1.37515	0.381346	-3.60605	0.000310899	0.00384427
WBGene00015515	2109.6	0.366914	0.101744	3.60624	0.000310662	0.00384427
WBGene00003307	26.7582	1.99518	0.553648	3.6037	0.000313716	0.00387545
WBGene00018322	71.8949	-1.39049	0.386116	-3.60123	0.000316719	0.00390888
WBGene00198462	108.744	-1.01164	0.281042	-3.5996	0.000318705	0.0039297
WBGene00044787	8.4394	5.31831	1.47942	3.59487	0.000324553	0.00399805
WBGene00012061	61.5987	-1.53585	0.427773	-3.59034	0.000330242	0.00406432
WBGene00013900	9.07682	4.62933	1.29273	3.58104	0.000342229	0.00420791
WBGene00013839	90.1879	-1.09613	0.306148	-3.58038	0.000343098	0.00421466
WBGene00016191	13.5843	3.21847	0.899733	3.57714	0.000347379	0.00426326
WBGene00009861	213.254	0.732249	0.204839	3.57476	0.000350553	0.00429819
WBGene00047425	17.1968	-2.73604	0.76622	-3.57082	0.00035586	0.00435569
WBGene00016070	3855.71	-0.319787	0.0895563	-3.57079	0.000355905	0.00435569
WBGene00013636	14.4226	2.92882	0.820278	3.57052	0.000356272	0.00435613
WBGene00019250	300.929	-0.61383	0.171989	-3.56901	0.000358333	0.00437726
WBGene00000048	179.101	0.774369	0.216992	3.56866	0.000358818	0.00437911
WBGene00047586	31.531	-1.95622	0.548267	-3.568	0.00035971	0.00438593
WBGene00304826	145.645	-0.984091	0.275954	-3.56614	0.00036228	0.00440908
WBGene00044386	48.0904	-1.52933	0.428837	-3.56622	0.000362169	0.00440908
WBGene00010935	215.02	0.715636	0.200713	3.56547	0.000363201	0.00441621
WBGene00001637	94.9858	-1.04197	0.292554	-3.56161	0.000368581	0.00447748
WBGene00010052	593.483	0.480422	0.134901	3.56129	0.000369039	0.0044789
WBGene00015576	1655.13	-0.373951	0.105066	-3.5592	0.000371988	0.00450637
WBGene00022564	274.747	-0.724239	0.20348	-3.55927	0.000371888	0.00450637
WBGene00016703	203.979	-0.752477	0.211445	-3.55874	0.000372634	0.00450753
WBGene00009660	410.26	0.549551	0.154427	3.55865	0.00037277	0.00450753
WBGene00018946	37.8795	1.75072	0.492105	3.55762	0.000374229	0.00452102
WBGene00010793	10.4748	4.04612	1.13837	3.5543	0.00037898	0.00457421
WBGene00019776	68.5017	-1.24914	0.351593	-3.55279	0.000381162	0.00459633
WBGene00303000	219.935	0.737098	0.207506	3.55218	0.000382047	0.00460277
WBGene00012827	53.5737	-1.36344	0.383913	-3.55143	0.000383143	0.00461174
WBGene00022848	2030.05	-0.349167	0.0984289	-3.5474	0.000389049	0.00467856
WBGene00017627	53.8534	-1.49041	0.420606	-3.54349	0.000394866	0.00474416
WBGene00015605	12.9262	3.3454	0.944345	3.54257	0.000396253	0.00475649
WBGene00014926	135.273	0.874751	0.247099	3.54008	0.000399999	0.00479707
WBGene00019900	347.713	0.603175	0.170468	3.53835	0.000402643	0.00482437
WBGene00007188	371.93	0.562716	0.159061	3.53775	0.000403554	0.00483089
WBGene00017881	7.6947	5.20111	1.47034	3.53735	0.00040417	0.00483385
WBGene00000057	37.2317	-1.67935	0.475009	-3.5354	0.000407153	0.00486511
WBGene00045255	1418.92	0.375503	0.106265	3.53364	0.000409875	0.00489319
WBGene00013201	554.348	0.50935	0.144221	3.53172	0.000412864	0.0049244
WBGene00019908	120.7	0.926912	0.262506	3.53102	0.000413965	0.00493306
WBGene00012855	77.2366	-1.15696	0.327781	-3.52967	0.000416076	0.00495372
WBGene00017190	221.686	0.746768	0.21162	3.52882	0.000417423	0.00496526
WBGene00206415	5022.55	-0.308362	0.0873925	-3.52847	0.00041797	0.00496727
WBGene00003694	198.067	0.767377	0.217888	3.52188	0.000428491	0.0050877
WBGene00001099	26.8212	1.93713	0.551533	3.51227	0.000444304	0.00527069
WBGene00012824	5.63535	5.71494	1.62773	3.51099	0.000446434	0.00529119
WBGene00000111	52.8838	1.34751	0.383861	3.5104	0.000447435	0.00529828
WBGene00003333	5.87206	5.6795	1.61858	3.50895	0.000449879	0.00532242
WBGene00001520	181.355	-0.762747	0.217424	-3.5081	0.000451315	0.0053346
WBGene00008086	14883.6	-0.293766	0.0837648	-3.50704	0.000453128	0.00535123
WBGene00003958	9.78451	4.61761	1.31745	3.50497	0.000456662	0.00538812
WBGene00022181	360.612	-0.565144	0.161308	-3.5035	0.000459182	0.00541299
WBGene00002265	33.6362	1.76466	0.504075	3.50079	0.000463887	0.00546356
WBGene00003624	130.24	-0.866209	0.247658	-3.49759	0.000469474	0.00552441
WBGene00007966	3498.26	-0.313277	0.0896919	-3.49281	0.000477958	0.00561419
WBGene00013685	15807.2	-0.274892	0.0786991	-3.49295	0.000477722	0.00561419
WBGene00016639	471.604	-0.508543	0.145653	-3.49148	0.000480345	0.00563719
WBGene00018005	484.442	-0.529399	0.152363	-3.47459	0.000511639	0.00599909
WBGene00006937	484.506	0.515721	0.148461	3.47379	0.000513171	0.00600961
WBGene00018853	236.844	0.67607	0.194629	3.47364	0.00051345	0.00600961
WBGene00015797	513.38	-0.485381	0.139866	-3.47032	0.000519832	0.00607889
WBGene00013153	1442.72	-0.380099	0.109548	-3.46971	0.000521019	0.00608735
WBGene00019365	2604.72	0.332423	0.0958936	3.46658	0.000527128	0.00614781
WBGene00003578	29.2876	-1.79171	0.516833	-3.4667	0.000526886	0.00614781
WBGene00012329	73.619	1.12968	0.325923	3.4661	0.00052806	0.00615321
WBGene00010365	254.794	-0.636506	0.183711	-3.46471	0.00053081	0.00617978
WBGene00012159	53.0168	-1.35969	0.392649	-3.46286	0.000534461	0.00621677
WBGene00008595	7.57965	4.97777	1.4405	3.45558	0.000549115	0.00638158
WBGene00019129	390.813	0.549189	0.159134	3.45112	0.000558269	0.00648223
WBGene00015429	170.023	-0.763295	0.221453	-3.44676	0.000567353	0.00657676
WBGene00009958	123.071	1.07308	0.311333	3.44673	0.000567411	0.00657676
WBGene00010967	48.2565	-1.38111	0.400911	-3.44492	0.00057122	0.00661508
WBGene00006432	1653.3	0.34765	0.100929	3.4445	0.000572116	0.00661963
WBGene00020195	152.251	0.793554	0.230417	3.44399	0.000573197	0.00662048
WBGene00194680	9323.65	-0.355136	0.103112	-3.44418	0.000572787	0.00662048
WBGene00008177	335.569	-0.583848	0.169572	-3.44306	0.000575165	0.00663156
WBGene00004933	1938.6	-0.383938	0.111508	-3.44314	0.000575006	0.00663156
WBGene00015547	353.014	0.570616	0.165766	3.44229	0.000576818	0.00664478
WBGene00014082	559.885	-0.476499	0.138868	-3.43132	0.00060066	0.00691338
WBGene00003664	32.4285	1.70525	0.49763	3.42675	0.000610847	0.00702226
WBGene00013825	59.4119	-1.27588	0.372347	-3.4266	0.000611189	0.00702226
WBGene00011236	3148.06	-0.314791	0.0918836	-3.42598	0.000612588	0.00702817
WBGene00011608	1689.97	0.369457	0.107842	3.4259	0.000612772	0.00702817
WBGene00010686	9.95868	4.08628	1.19391	3.42259	0.000620273	0.00710799
WBGene00012909	118.337	-0.980643	0.287011	-3.41675	0.000633739	0.00725598
WBGene00194695	60.2943	1.33491	0.390845	3.41546	0.000636746	0.00728406
WBGene00021645	1085.58	-0.383507	0.112352	-3.41344	0.000641472	0.00733174
WBGene00000885	236.649	0.65216	0.191208	3.41074	0.000647868	0.00739842
WBGene00017979	2936.08	-0.310133	0.0910799	-3.40507	0.000661471	0.0075472
WBGene00006216	61.8655	1.29256	0.379773	3.40351	0.000665258	0.00758383
WBGene00000237	204.435	-0.842715	0.247743	-3.40157	0.000669996	0.00763122
WBGene00195446	287.476	-0.597285	0.175679	-3.39987	0.000674173	0.00767215
WBGene00011112	39.807	-1.52328	0.448168	-3.39891	0.00067656	0.00769265
WBGene00013198	427.758	-0.517631	0.152452	-3.39536	0.000685376	0.00778615
WBGene00023313	183.611	-0.745135	0.219583	-3.39341	0.000690272	0.00783501
WBGene00014858	1172.2	-0.378906	0.111679	-3.39283	0.000691756	0.00783831
WBGene00202478	394489	-0.3551	0.104656	-3.39301	0.000691299	0.00783831
WBGene00018236	122.791	0.947919	0.279458	3.39199	0.000693876	0.00785556
WBGene00001511	939.322	0.39116	0.115346	3.39118	0.000695915	0.00787186
WBGene00008486	11.8115	3.22062	0.949894	3.3905	0.000697646	0.00788466
WBGene00006441	32.5855	-1.67997	0.495756	-3.38871	0.00070223	0.00792534
WBGene00001433	24003.8	-0.294801	0.0869974	-3.38862	0.000702451	0.00792534
WBGene00008306	78.2437	1.15908	0.342112	3.388	0.00070404	0.00793592
WBGene00015594	27.4961	2.14505	0.633172	3.38778	0.000704596	0.00793592
WBGene00002226	4761.47	0.295903	0.087388	3.38609	0.000708971	0.00797835
WBGene00015933	5.63838	5.54943	1.63902	3.38583	0.000709643	0.00797908
WBGene00018196	44.8855	-1.62345	0.479822	-3.38344	0.000715829	0.00804176
WBGene00013869	45.1261	1.42944	0.422648	3.38211	0.000719326	0.00807414
WBGene00303011	225.993	-0.695933	0.205911	-3.37978	0.000725428	0.00813569
WBGene00012445	14.5177	2.7249	0.806405	3.37907	0.000727311	0.00814985
WBGene00304219	747.728	-0.452891	0.134147	-3.37608	0.000735279	0.00823026
WBGene00002151	355.768	-0.551048	0.16323	-3.3759	0.000735739	0.00823026
WBGene00004425	181.864	0.796637	0.236013	3.37539	0.000737119	0.00823868
WBGene00004387	450.348	0.507841	0.150473	3.37497	0.000738231	0.0082441
WBGene00006439	566.05	0.463668	0.137423	3.37403	0.000740773	0.00826546
WBGene00006962	3701.81	0.311985	0.0924794	3.37357	0.000742011	0.00827226
WBGene00008178	254.701	-0.637625	0.189064	-3.37254	0.000744782	0.00829611
WBGene00015989	1809.58	-0.337813	0.100211	-3.37101	0.000748943	0.0083354
WBGene00016319	646.705	-0.466733	0.1385	-3.36991	0.000751937	0.00836164
WBGene00011550	135.74	-0.922928	0.2743	-3.36467	0.000766362	0.00851484
WBGene00008808	137.755	-0.813789	0.241882	-3.36441	0.000767078	0.00851561
WBGene00006353	195.248	-0.728486	0.216899	-3.35864	0.000783278	0.00868811
WBGene00015791	498.954	0.497956	0.148359	3.35642	0.000789577	0.00875059
WBGene00269428	18.5255	-2.22237	0.662195	-3.35607	0.000790577	0.00875429
WBGene00014186	38.1627	1.51886	0.452608	3.35578	0.000791402	0.00875605
WBGene00019586	115.291	0.905668	0.269973	3.35466	0.000794612	0.00878417
WBGene00020357	12.0242	3.08861	0.921463	3.35185	0.000802736	0.00886652
WBGene00017344	5280.09	-0.315525	0.0941665	-3.35071	0.00080605	0.00889565
WBGene00198964	192917	-0.913189	0.272761	-3.34795	0.000814126	0.00897724
WBGene00013249	1455.95	-0.34954	0.104511	-3.34454	0.000824191	0.00908061
WBGene00022890	37.1214	-1.8393	0.550038	-3.34396	0.000825922	0.00909206
WBGene00206511	390.241	-0.517972	0.155113	-3.33932	0.000839835	0.00923749
WBGene00008933	1267.84	0.363201	0.108786	3.33868	0.000841783	0.00925117
WBGene00021451	98.9836	-0.935674	0.280461	-3.3362	0.000849334	0.00932635
WBGene00009384	82.6078	1.02314	0.306773	3.33516	0.000852518	0.00935351
WBGene00012491	127.922	-0.831402	0.249473	-3.33264	0.000860269	0.00943067
WBGene00015230	16.3694	-2.67915	0.804725	-3.32928	0.000870723	0.00953732
WBGene00022312	97.6142	0.973412	0.292467	3.32828	0.000873848	0.00956357
WBGene00014472	52.3639	-1.27499	0.383202	-3.32721	0.000877202	0.0095923
WBGene00006780	152.716	0.807581	0.243165	3.32112	0.000896564	0.00979588
WBGene00008857	479.1	0.533071	0.160701	3.31716	0.000909387	0.00992773
WBGene00016416	15.2646	-2.51518	0.758645	-3.31537	0.000915232	0.00998325
WBGene00006982	5082.74	-0.310695	0.0937765	-3.31314	0.000922551	0.0100547
WBGene00019278	427.804	-0.538543	0.162724	-3.30955	0.000934463	0.0101761
WBGene00023326	146.792	-0.769262	0.232467	-3.30913	0.000935864	0.0101829
WBGene00001583	781.303	-0.40384	0.122141	-3.30634	0.000945217	0.0102762
WBGene00000783	9.91201	3.5682	1.07958	3.30519	0.000949133	0.0103103
WBGene00023432	12.0735	3.09541	0.93672	3.30452	0.000951391	0.0103262
WBGene00305091	186.762	-0.706949	0.214328	-3.29845	0.000972217	0.0105436
WBGene00271716	26306.3	-0.288734	0.0875659	-3.29733	0.000976077	0.0105767
WBGene00000864	319.428	-0.587364	0.178256	-3.29505	0.00098404	0.0106542
WBGene00012953	93.4634	0.977456	0.297007	3.29102	0.000998244	0.0107991
WBGene00013336	69.503	-1.11186	0.337894	-3.29056	0.000999879	0.0108079
WBGene00015278	62.6735	1.22984	0.37418	3.28675	0.00101351	0.0109428
WBGene00023491	293.31	-0.588584	0.179086	-3.28661	0.00101402	0.0109428
WBGene00173822	16.6894	-2.49743	0.760027	-3.28597	0.00101632	0.0109586
WBGene00044154	3829.52	-0.289531	0.0881432	-3.28478	0.00102062	0.0109906
WBGene00022545	7.48207	4.52883	1.37877	3.28468	0.00102097	0.0109906
WBGene00019890	219.381	0.650806	0.198384	3.28053	0.00103611	0.0111445
WBGene00007091	7493.37	0.275149	0.0839117	3.27903	0.00104166	0.011195
WBGene00015577	529.114	0.478391	0.145983	3.27704	0.00104901	0.0112648
WBGene00003977	52.6245	-1.2403	0.378557	-3.2764	0.00105139	0.0112812
WBGene00235271	6.64894	4.98928	1.52322	3.27549	0.00105478	0.0113083
WBGene00014048	23.3838	-2.40834	0.735355	-3.27507	0.00105636	0.0113161
WBGene00086568	180.037	0.806551	0.246343	3.2741	0.00105998	0.0113456
WBGene00006561	102.381	0.945186	0.28885	3.27224	0.001067	0.0114114
WBGene00017331	59.4695	-1.20855	0.369465	-3.27109	0.00107134	0.0114485
WBGene00006529	1002.37	0.383993	0.117412	3.27048	0.00107364	0.0114638
WBGene00007849	389.348	-0.503377	0.15398	-3.26911	0.00107885	0.0115101
WBGene00044611	99.1941	-0.963431	0.295031	-3.26552	0.00109264	0.0116477
WBGene00195181	8.47265	4.43939	1.3596	3.26522	0.00109377	0.0116504
WBGene00013555	13.9922	2.70309	0.828177	3.26391	0.00109887	0.0116952
WBGene00003889	19.3676	-2.09136	0.641666	-3.25927	0.00111698	0.0118783
WBGene00006718	6.9663	4.99805	1.53452	3.25707	0.00112569	0.0119516
WBGene00010043	37.4542	1.5212	0.46703	3.25718	0.00112526	0.0119516
WBGene00004855	166.912	0.743438	0.228552	3.25282	0.00114265	0.0121219
WBGene00012387	16.0676	-2.34201	0.720118	-3.25226	0.00114493	0.0121363
WBGene00014099	413.516	-0.540079	0.166111	-3.25131	0.00114874	0.012157
WBGene00050926	273.9	-0.616742	0.189678	-3.25152	0.00114791	0.012157
WBGene00008973	89.4019	-1.0283	0.316733	-3.24658	0.00116802	0.0123511
WBGene00219319	213.975	-0.72687	0.223978	-3.24528	0.00117337	0.0123977
WBGene00013683	115.734	0.848398	0.261465	3.24479	0.00117537	0.0124089
WBGene00019702	117.972	-0.863517	0.266143	-3.24456	0.00117632	0.0124089
WBGene00015064	461.666	0.47461	0.146364	3.24268	0.00118412	0.0124812
WBGene00004164	690.426	-0.438272	0.135284	-3.23964	0.00119682	0.012605
WBGene00013623	255.857	0.599819	0.185202	3.23873	0.00120062	0.0126348
WBGene00009840	12.3805	2.8392	0.877268	3.23642	0.0012104	0.0127181
WBGene00014061	1017.02	-0.363505	0.112317	-3.2364	0.00121047	0.0127181
WBGene00012040	15714	-0.261183	0.0808259	-3.23143	0.00123173	0.0129312
WBGene00173050	13.4336	-2.66797	0.826183	-3.22927	0.00124105	0.0130186
WBGene00043065	8.0401	-3.86622	1.19737	-3.22893	0.00124253	0.0130238
WBGene00001905	119.806	-0.838323	0.259652	-3.22864	0.0012438	0.0130267
WBGene00012969	335.988	0.564074	0.174724	3.22837	0.001245	0.0130289
WBGene00022550	9.41952	4.11039	1.27394	3.22652	0.00125304	0.0131026
WBGene00011803	360.712	-0.514078	0.159387	-3.22534	0.00125823	0.0131464
WBGene00019057	4.79932	5.46796	1.69625	3.22356	0.00126606	0.0132072
WBGene00007913	16.155	2.36511	0.733663	3.22369	0.00126549	0.0132072
WBGene00006815	40.7301	1.53097	0.474971	3.22329	0.00126726	0.0132093
WBGene00219887	155.174	-0.791779	0.245812	-3.22107	0.00127711	0.0133014
WBGene00165201	32.3773	-1.78763	0.555224	-3.21966	0.00128341	0.0133564
WBGene00017721	112.36	0.875601	0.271976	3.2194	0.00128458	0.013358
WBGene00021483	9276.86	-0.30658	0.095326	-3.21612	0.00129935	0.0135009
WBGene00045362	409.751	-0.515809	0.160475	-3.21427	0.00130779	0.0135779
WBGene00008010	5656.61	-0.293093	0.0912147	-3.21322	0.00131254	0.0136059
WBGene00194676	911.297	-0.378592	0.117823	-3.21322	0.00131256	0.0136059
WBGene00001955	1850.62	-0.341522	0.106392	-3.21004	0.00132717	0.0137465
WBGene00021853	1362.89	0.384226	0.11976	3.2083	0.00133522	0.013819
WBGene00009510	275.277	0.616455	0.192339	3.20505	0.00135041	0.0139652
WBGene00019819	203.925	0.668924	0.208903	3.20208	0.0013644	0.0140988
WBGene00220168	241.869	-0.693122	0.216489	-3.20165	0.00136641	0.0141085
WBGene00004037	31.8072	1.61823	0.505606	3.20058	0.00137151	0.01415
WBGene00003847	79.1184	1.07086	0.33484	3.19812	0.00138325	0.01426
WBGene00197378	183.524	0.794547	0.248625	3.19577	0.00139459	0.0143656
WBGene00015466	459.686	-0.479649	0.150164	-3.19417	0.00140232	0.0144339
WBGene00010433	1228.79	-0.351266	0.110168	-3.18846	0.00143032	0.0147106
WBGene00013062	232.46	-0.675311	0.211884	-3.18717	0.0014367	0.0147646
WBGene00004352	342.367	-0.550501	0.172813	-3.18553	0.00144488	0.0148371
WBGene00008740	5194.7	0.279251	0.087736	3.18286	0.00145829	0.0149631
WBGene00172668	29.0828	-1.77234	0.557002	-3.18192	0.00146301	0.0149882
WBGene00020081	114.884	-0.826152	0.259635	-3.18198	0.00146274	0.0149882
WBGene00048398	19.4334	-2.14308	0.67358	-3.18162	0.00146452	0.0149919
WBGene00016674	468.622	-0.459772	0.144578	-3.1801	0.00147223	0.0150474
WBGene00015016	1291.49	-0.346619	0.108995	-3.18012	0.00147213	0.0150474
WBGene00044291	16.0973	2.33491	0.735034	3.1766	0.0014901	0.0152086
WBGene00004702	283.273	0.56324	0.177311	3.17656	0.00149031	0.0152086
WBGene00004468	643.723	0.426954	0.134465	3.1752	0.00149735	0.0152685
WBGene00018811	21.2785	2.08634	0.657184	3.17466	0.00150012	0.0152849
WBGene00007970	3426.22	0.311334	0.0980889	3.174	0.00150356	0.0152963
WBGene00000554	1443.93	-0.334732	0.105454	-3.1742	0.00150249	0.0152963
WBGene00011205	287.153	-0.569973	0.179622	-3.17317	0.00150782	0.0153278
WBGene00021978	200.673	0.685607	0.216093	3.17274	0.00151006	0.0153386
WBGene00022726	1561.21	-0.341038	0.10761	-3.1692	0.00152861	0.0155032
WBGene00044527	9.03553	3.68957	1.16414	3.16934	0.00152784	0.0155032
WBGene00000247	727.187	0.429334	0.135629	3.1655	0.00154815	0.0156892
WBGene00020100	493.536	-0.497429	0.157302	-3.16225	0.00156555	0.0158533
WBGene00010585	2248.81	-0.311099	0.0984113	-3.16121	0.00157115	0.0158978
WBGene00009280	82.9262	-0.96757	0.306386	-3.15801	0.00158851	0.016061
WBGene00195226	6616.25	-0.273136	0.0865656	-3.15525	0.00160359	0.0162011
WBGene00015735	506.756	-0.440228	0.139744	-3.15025	0.0016313	0.0164684
WBGene00021195	4.84479	5.34567	1.69783	3.14853	0.00164096	0.0165532
WBGene00018467	21.412	1.98911	0.631904	3.14781	0.00164501	0.0165768
WBGene00018658	653.802	-0.408113	0.129656	-3.14766	0.00164582	0.0165768
WBGene00011035	816.957	0.379288	0.12052	3.1471	0.00164901	0.0165962
WBGene00010964	41.9392	-1.40759	0.447313	-3.14675	0.00165094	0.0166029
WBGene00166409	16.3195	-2.33536	0.74286	-3.14375	0.00166799	0.0167487
WBGene00015100	8.63316	3.84337	1.22248	3.1439	0.00166711	0.0167487
WBGene00013727	901.914	0.370818	0.117966	3.14343	0.0016698	0.0167541
WBGene00020280	6.9067	4.44215	1.41348	3.1427	0.00167395	0.0167829
WBGene00003093	18.0765	2.42713	0.772544	3.14173	0.00167952	0.0168259
WBGene00015207	547.72	0.465207	0.148126	3.14062	0.00168592	0.0168772
WBGene00000781	19.9751	2.06029	0.656206	3.13969	0.00169126	0.0169049
WBGene00008097	7.75186	4.20069	1.33788	3.13981	0.00169056	0.0169049
WBGene00007213	84375.7	-0.241966	0.0771114	-3.13788	0.00170176	0.0169969
WBGene00021672	318.884	-0.539494	0.171961	-3.1373	0.00170513	0.0170177
WBGene00044712	10.9838	3.06745	0.977889	3.1368	0.001708	0.0170334
WBGene00022257	1162.49	0.346527	0.110482	3.13651	0.00170972	0.0170376
WBGene00020392	1388.68	0.359326	0.114713	3.13238	0.00173393	0.0172658
WBGene00019591	157.821	-0.714875	0.228355	-3.13055	0.00174482	0.017361
WBGene00013152	7911.8	-0.284452	0.090879	-3.13001	0.00174801	0.0173796
WBGene00020455	14225.1	-0.28223	0.0902103	-3.12858	0.00175651	0.0174509
WBGene00019933	14.7202	2.4781	0.793441	3.12323	0.00178877	0.0177482
WBGene00014117	111.512	0.840689	0.269178	3.12317	0.00178914	0.0177482
WBGene00017515	1287.68	-0.38925	0.124717	-3.12107	0.00180197	0.017862
WBGene00303366	69.3319	1.047	0.33549	3.12081	0.00180357	0.0178644
WBGene00020669	1491.32	-0.319329	0.102357	-3.11976	0.00181001	0.0179147
WBGene00011809	322.62	0.537238	0.172295	3.11813	0.00182	0.0180001
WBGene00201278	39.0829	-1.37376	0.440811	-3.11644	0.00183047	0.01809
WBGene00020883	2040.94	-0.367633	0.118027	-3.11482	0.00184056	0.018176
WBGene00008549	251.714	-0.580311	0.186418	-3.11295	0.0018523	0.0182782
WBGene00007680	1866.59	-0.306064	0.0983444	-3.11216	0.00185723	0.0183132
WBGene00219675	608.295	-0.43228	0.138977	-3.11044	0.0018681	0.0184065
WBGene00001836	558.442	-0.438843	0.141138	-3.10932	0.00187519	0.0184625
WBGene00022047	14.6214	2.54535	0.819099	3.1075	0.00188678	0.0185627
WBGene00018921	365.198	0.506175	0.162927	3.10676	0.00189148	0.018595
WBGene00013361	495.514	0.447031	0.144069	3.10289	0.00191638	0.0188258
WBGene00007855	192.886	-0.656198	0.211704	-3.0996	0.0019378	0.019022
WBGene00022864	250.097	0.573417	0.185157	3.09692	0.00195542	0.0191807
WBGene00304806	1133.88	-0.389072	0.12574	-3.09425	0.00197314	0.01934
WBGene00012176	22.8322	-1.91835	0.620054	-3.09384	0.00197585	0.0193521
WBGene00303378	155.796	-0.712227	0.230254	-3.09322	0.00197997	0.019378
WBGene00019767	677.073	0.416855	0.134775	3.09297	0.00198165	0.0193801
WBGene00006771	209.125	0.644653	0.208627	3.08999	0.00200165	0.0195466
WBGene00194998	299.96	0.554756	0.179525	3.09013	0.00200071	0.0195466
WBGene00002210	22.3116	1.91024	0.618327	3.08937	0.0020058	0.0195726
WBGene00044585	95.571	-0.874123	0.283034	-3.0884	0.00201238	0.0196222
WBGene00235128	48.5191	1.30855	0.42428	3.08418	0.00204117	0.0198718
WBGene00008422	2462.33	-0.298894	0.0969046	-3.08441	0.00203956	0.0198718
WBGene00004751	640.585	-0.405858	0.131602	-3.08398	0.00204251	0.0198718
WBGene00045052	116.732	-0.845769	0.27454	-3.08068	0.0020653	0.0200786
WBGene00206529	15.4119	-2.25826	0.733663	-3.07806	0.00208354	0.0202325
WBGene00001872	512.877	0.43625	0.141733	3.07796	0.00208421	0.0202325
WBGene00004446	320.362	0.644086	0.209342	3.07672	0.00209291	0.0202589
WBGene00011167	7.51611	4.26793	1.38694	3.07724	0.00208929	0.0202589
WBGene00011527	375.563	0.503344	0.163599	3.07669	0.00209309	0.0202589
WBGene00013150	235.724	0.583726	0.189707	3.07699	0.00209101	0.0202589
WBGene00199468	214.656	-0.610836	0.198603	-3.07567	0.00210031	0.0203138
WBGene00019569	311.988	0.522015	0.169797	3.07435	0.00210958	0.0203735
WBGene00022766	321.958	0.566246	0.184181	3.0744	0.00210929	0.0203735
WBGene00012892	30.2651	-1.58687	0.516484	-3.07244	0.00212314	0.0204894
WBGene00003600	1992.84	-0.326115	0.10625	-3.06932	0.0021455	0.02069
WBGene00015647	215.652	-0.617446	0.201288	-3.06747	0.00215879	0.0208028
WBGene00012809	7.15802	-4.32719	1.41103	-3.06668	0.00216453	0.0208429
WBGene00044160	48.9654	1.23098	0.401742	3.06412	0.00218314	0.0210067
WBGene00011391	155.001	0.706884	0.230771	3.06314	0.00219027	0.0210599
WBGene00012239	8569.56	-0.261659	0.0854313	-3.0628	0.00219273	0.0210682
WBGene00010977	18.212	2.13286	0.697612	3.05737	0.00223291	0.0214385
WBGene00017644	2383.3	0.319155	0.10446	3.05529	0.00224843	0.0215718
WBGene00044693	283.459	-0.586008	0.191981	-3.05243	0.00226994	0.0217623
WBGene00021210	194.252	0.695316	0.228015	3.04943	0.00229274	0.0219649
WBGene00021654	448.733	-0.446945	0.146613	-3.04847	0.00230008	0.0220191
WBGene00047065	86.535	-0.912058	0.29923	-3.04802	0.00230353	0.0220361
WBGene00004486	165.876	0.692015	0.227165	3.04631	0.00231671	0.0221461
WBGene00021531	3067.42	-0.295665	0.0972758	-3.03945	0.00237007	0.0226397
WBGene00001112	1022.22	-0.342356	0.112685	-3.03818	0.00238012	0.0227192
WBGene00012191	105.375	0.887824	0.292368	3.03667	0.00239205	0.0228165
WBGene00020755	25.8119	1.70383	0.561603	3.03386	0.00241443	0.0230133
WBGene00006753	279.963	-0.564734	0.186183	-3.03321	0.00241964	0.0230462
WBGene00020652	1052.16	0.342146	0.112876	3.03116	0.00243615	0.0231866
WBGene00045457	7.48464	4.21313	1.39026	3.03048	0.00244169	0.0232226
WBGene00004477	206.202	0.645723	0.213171	3.02913	0.00245257	0.0233092
WBGene00010934	575.586	-0.461104	0.152391	-3.0258	0.00247973	0.0235503
WBGene00019135	20.9552	1.90775	0.630598	3.0253	0.00248385	0.0235724
WBGene00000829	49.551	-1.20204	0.397374	-3.02496	0.00248666	0.023582
WBGene00018898	1536.12	-0.31118	0.102903	-3.02401	0.0024945	0.0236393
WBGene00022373	403.385	0.499404	0.165247	3.02218	0.00250965	0.0237657
WBGene00016394	164.637	0.678398	0.224574	3.02082	0.00252089	0.023855
WBGene00015602	19.688	1.964	0.650309	3.02011	0.00252686	0.0238943
WBGene00219749	337.468	-0.510239	0.169065	-3.01801	0.00254437	0.0240426
WBGene00012110	351.086	0.487214	0.16146	3.01756	0.00254821	0.0240443
WBGene00008390	38.2999	1.36462	0.452196	3.01775	0.00254655	0.0240443
WBGene00010654	36.632	1.45675	0.483283	3.01428	0.00257592	0.0242883
WBGene00011499	42.7204	-1.52865	0.507739	-3.0107	0.00260644	0.0245585
WBGene00018456	3994.41	-0.272723	0.0906607	-3.00818	0.00262821	0.0247458
WBGene00171330	11.7817	-2.83761	0.943509	-3.00751	0.00263394	0.0247821
WBGene00019432	1129.88	0.334307	0.111211	3.00606	0.00264653	0.0248827
WBGene00021279	139.268	0.743019	0.24726	3.00501	0.00265568	0.024933
WBGene00000851	20.4005	-1.8977	0.63151	-3.00501	0.00265568	0.024933
WBGene00021260	281.104	0.530752	0.176643	3.00466	0.0026588	0.0249445
WBGene00015928	1029.14	-0.340007	0.113488	-2.99597	0.00273572	0.0256479
WBGene00011328	9.89977	3.71051	1.23922	2.99424	0.00275129	0.0257755
WBGene00013507	33563.8	-0.22898	0.0764794	-2.99401	0.00275341	0.0257769
WBGene00013465	228.3	0.581437	0.194299	2.99249	0.00276713	0.0258685
WBGene00002220	661.947	-0.391459	0.130809	-2.9926	0.00276614	0.0258685
WBGene00004778	1973.98	0.290448	0.0970757	2.99197	0.00277183	0.025894
WBGene00015012	22823.8	-0.281092	0.0939745	-2.99116	0.00277924	0.0259449
WBGene00014235	47.3309	1.22104	0.408302	2.99053	0.0027849	0.0259792
WBGene00219755	15903.6	0.249446	0.0834497	2.98917	0.00279732	0.0260766
WBGene00219707	89681.7	-0.233468	0.0781309	-2.98816	0.00280659	0.0261444
WBGene00019723	168.378	-0.690688	0.231208	-2.9873	0.00281456	0.0262001
WBGene00017359	57.2189	-1.08653	0.3641	-2.98416	0.00284354	0.0264512
WBGene00015759	7.52119	3.90175	1.30918	2.98029	0.00287971	0.0267687
WBGene00015639	572.234	-0.457054	0.153387	-2.97974	0.00288488	0.0267978
WBGene00014454	30.2489	-1.55828	0.523195	-2.97839	0.00289772	0.0268805
WBGene00006130	36.6623	-1.34181	0.450518	-2.97837	0.00289788	0.0268805
WBGene00001824	40.583	1.29508	0.435042	2.97689	0.00291184	0.026991
WBGene00003219	130.827	-0.733493	0.24649	-2.97575	0.00292275	0.027073
WBGene00015098	1079.83	0.329303	0.110719	2.97424	0.00293719	0.0271877
WBGene00020930	1274.86	-0.388569	0.130704	-2.97289	0.0029501	0.0272879
WBGene00009793	193.733	-0.625843	0.210538	-2.97259	0.00295294	0.027295
WBGene00009865	314.84	0.510228	0.171764	2.97052	0.00297298	0.0274609
WBGene00007085	48.5472	-1.18081	0.397604	-2.96981	0.00297981	0.0275047
WBGene00000039	177.682	-0.654279	0.220365	-2.96907	0.00298706	0.0275522
WBGene00010963	52.6448	-1.133	0.381647	-2.96871	0.00299053	0.0275648
WBGene00044517	322.228	-0.529714	0.178447	-2.96847	0.00299284	0.0275668
WBGene00022067	1024.48	-0.347306	0.117115	-2.9655	0.00302193	0.0278153
WBGene00011612	587.319	0.399238	0.134704	2.96381	0.00303852	0.0279484
WBGene00255714	390.397	0.474862	0.160304	2.96226	0.00305392	0.0280704
WBGene00019261	14.2505	2.28008	0.77039	2.95964	0.00307997	0.0282901
WBGene00004140	460.391	-0.431885	0.145966	-2.95881	0.00308826	0.0283266
WBGene00004163	129.368	0.789069	0.26667	2.95897	0.00308674	0.0283266
WBGene00022020	674.526	-0.376261	0.127212	-2.95773	0.00309909	0.0284062
WBGene00008007	1909.7	-0.292278	0.0989572	-2.95359	0.00314105	0.0287507
WBGene00021727	2708.85	-0.283854	0.0961024	-2.95366	0.00314033	0.0287507
WBGene00047356	135.271	-1.8093	0.612849	-2.95229	0.00315431	0.028852
WBGene00009839	193.394	0.638953	0.216447	2.95201	0.00315716	0.0288579
WBGene00007147	43.7419	1.23826	0.419577	2.9512	0.00316538	0.028913
WBGene00016112	113.455	-0.794587	0.269925	-2.94373	0.00324283	0.0295998
WBGene00021209	270.859	-0.53959	0.183331	-2.94325	0.00324783	0.0296249
WBGene00019661	135.824	0.717053	0.244074	2.93785	0.00330494	0.0301249
WBGene00014041	1593.03	-0.307317	0.104657	-2.93642	0.00332025	0.0302435
WBGene00202206	497.883	-0.45666	0.155758	-2.93186	0.00336939	0.0306486
WBGene00009796	23.5711	1.75034	0.596996	2.93192	0.00336875	0.0306486
WBGene00006381	506.441	0.417173	0.142317	2.93128	0.00337566	0.0306844
WBGene00020840	18.3533	-2.18168	0.744592	-2.93003	0.00338929	0.0307672
WBGene00019245	310.242	0.518715	0.177035	2.93002	0.00338945	0.0307672
WBGene00002058	162.043	0.688389	0.234962	2.92979	0.00339191	0.0307683
WBGene00022398	207.093	0.593853	0.202786	2.92848	0.00340624	0.030877
WBGene00021322	8.24426	3.43938	1.17476	2.92774	0.00341434	0.0309291
WBGene00013113	58.7515	-1.34464	0.459325	-2.92741	0.00341795	0.0309336
WBGene00007378	224.901	-0.609686	0.208278	-2.92727	0.00341954	0.0309336
WBGene00249826	110.663	-0.77939	0.266281	-2.92694	0.00342313	0.0309447
WBGene00019044	1097.54	-0.331098	0.113168	-2.92571	0.00343676	0.0310465
WBGene00077585	390.901	-0.470251	0.160745	-2.92545	0.00343953	0.0310503
WBGene00014922	275.753	-0.615471	0.2105	-2.92385	0.0034573	0.0311892
WBGene00020537	222.027	-0.570107	0.195095	-2.9222	0.00347572	0.0313339
WBGene00019730	8.0432	3.79678	1.29956	2.92159	0.00348247	0.0313733
WBGene00003225	402.159	0.45544	0.156003	2.91944	0.00350663	0.0315669
WBGene00019611	4660.23	-0.268632	0.0920208	-2.91925	0.00350877	0.0315669
WBGene00004773	36.2044	1.39135	0.476711	2.91866	0.00351545	0.0316054
WBGene00010971	25.309	1.64226	0.562789	2.91808	0.00352193	0.031642
WBGene00049879	8.34455	-3.30131	1.13147	-2.91772	0.00352602	0.0316571
WBGene00219599	27.7197	-1.5299	0.52461	-2.91626	0.0035425	0.0317833
WBGene00021658	411.331	-0.451804	0.155012	-2.91465	0.0035609	0.0319267
WBGene00005447	37.389	-1.30143	0.446611	-2.91402	0.00356807	0.0319473
WBGene00013944	148.311	0.707659	0.242843	2.91406	0.00356763	0.0319473
WBGene00006902	2592.15	-0.279664	0.096129	-2.90926	0.00362291	0.0324163
WBGene00009925	178.736	0.632005	0.217812	2.90161	0.00371254	0.0331956
WBGene00015823	17.0688	2.02765	0.698937	2.90105	0.00371912	0.0332319
WBGene00009971	9.41651	3.14746	1.08511	2.90058	0.00372475	0.0332596
WBGene00021587	8.94983	3.11516	1.0742	2.89998	0.00373182	0.0333001
WBGene00017714	60.3147	1.13838	0.392688	2.89894	0.00374424	0.0333883
WBGene00007403	977.872	0.378258	0.130564	2.89711	0.00376616	0.0335382
WBGene00007694	31.2383	1.46968	0.507271	2.89722	0.00376484	0.0335382
WBGene00016463	385.295	0.456337	0.157546	2.89652	0.00377321	0.0335782
WBGene00010791	24.2146	-1.75576	0.606375	-2.8955	0.00378555	0.0336653
WBGene00219241	91.7396	-0.83707	0.289206	-2.89438	0.00379913	0.0337632
WBGene00003605	66.5259	0.9847	0.340561	2.89141	0.00383517	0.0340605
WBGene00022333	34.1294	1.42688	0.493559	2.891	0.00384013	0.0340815
WBGene00219751	298.835	-0.496521	0.171864	-2.88904	0.00386426	0.0342725
WBGene00044402	28.5628	1.56933	0.543642	2.8867	0.00389304	0.0344812
WBGene00014956	338.338	-0.484515	0.167833	-2.8869	0.00389062	0.0344812
WBGene00005436	21.3032	-2.00506	0.694817	-2.88575	0.00390488	0.0345175
WBGene00014213	1667.39	0.301532	0.104488	2.88582	0.003904	0.0345175
WBGene00010896	528.881	0.414779	0.143734	2.88573	0.00390502	0.0345175
WBGene00007391	133.46	0.725062	0.251342	2.88477	0.00391703	0.0346004
WBGene00235265	31.592	-1.46393	0.507913	-2.88224	0.00394861	0.034856
WBGene00007065	305.448	0.513859	0.178335	2.88143	0.00395872	0.0349218
WBGene00009357	27.5966	1.62113	0.563248	2.87817	0.00399984	0.0352449
WBGene00018436	247.979	-0.55902	0.194232	-2.87811	0.00400072	0.0352449
WBGene00021060	7.1393	3.73394	1.29806	2.87655	0.00402044	0.0353949
WBGene00007124	1605.62	-0.314687	0.109413	-2.87613	0.0040259	0.0354193
WBGene00018085	565.089	-0.393108	0.136775	-2.87411	0.00405168	0.0356222
WBGene00016219	11.9874	2.52836	0.879926	2.87338	0.00406105	0.0356807
WBGene00011670	67.0894	-0.992607	0.346025	-2.86859	0.004123	0.0362009
WBGene00195344	76348.7	-1.12765	0.393183	-2.86801	0.0041306	0.0362192
WBGene00009044	259.61	-0.543939	0.18965	-2.86811	0.00412929	0.0362192
WBGene00021790	610.702	-0.381978	0.133235	-2.86695	0.00414446	0.0363166
WBGene00006536	1492.25	0.30144	0.105196	2.86552	0.0041633	0.0364573
WBGene00009565	1048.16	0.318876	0.111303	2.86493	0.00417098	0.0365002
WBGene00012330	73.3492	0.928403	0.324192	2.86375	0.00418665	0.036613
WBGene00009659	426.584	0.430094	0.150226	2.86297	0.00419684	0.0366777
WBGene00021893	1458.25	-0.318772	0.111398	-2.86156	0.00421561	0.0367928
WBGene00013550	177.019	0.62892	0.219768	2.86175	0.00421304	0.0367928
WBGene00018452	109.397	-0.820056	0.286665	-2.86067	0.00422745	0.0368658
WBGene00022651	45.1091	-1.20057	0.419703	-2.86051	0.00422958	0.0368658
WBGene00014822	212.228	0.567388	0.19837	2.86025	0.0042331	0.036872
WBGene00016406	140.012	0.700734	0.245049	2.85957	0.00424219	0.0369267
WBGene00196673	9.8765	-2.70792	0.94705	-2.85932	0.00424553	0.0369313
WBGene00195233	18833	-0.235289	0.0823045	-2.85876	0.00425302	0.0369487
WBGene00019420	1443.76	-0.300829	0.105231	-2.85875	0.00425315	0.0369487
WBGene00044227	63.0349	-1.04899	0.367616	-2.85348	0.00432434	0.0375423
WBGene00013639	54.5424	-1.0928	0.383199	-2.85179	0.00434741	0.0377177
WBGene00077558	357.011	-0.476582	0.167131	-2.85155	0.00435067	0.0377211
WBGene00010271	44.6235	-1.17371	0.411852	-2.84984	0.00437414	0.0378996
WBGene00020763	474.487	0.424285	0.148939	2.84873	0.00438948	0.0380074
WBGene00004187	1584.58	-0.300185	0.105392	-2.84828	0.00439559	0.0380353
WBGene00012644	443.214	-0.438465	0.153977	-2.8476	0.00440505	0.0380862
WBGene00018716	178.347	-0.611227	0.214658	-2.84744	0.00440727	0.0380862
WBGene00017395	31.1184	-1.66021	0.583205	-2.8467	0.00441746	0.0381492
WBGene00004433	195.501	0.591178	0.207711	2.84616	0.00442502	0.0381894
WBGene00013380	472.398	0.409341	0.143863	2.84536	0.00443616	0.0382604
WBGene00009394	11.8687	2.50526	0.880732	2.84452	0.00444777	0.0383354
WBGene00002248	945.091	-0.361609	0.127269	-2.8413	0.00449306	0.0387004
WBGene00007789	2720.34	0.259802	0.0914649	2.84046	0.00450487	0.0387767
WBGene00004131	12.8745	2.47113	0.870714	2.83805	0.00453897	0.0390447
WBGene00022247	36.014	-1.37329	0.484297	-2.83563	0.00457354	0.0393163
WBGene00235351	36.3683	-1.29932	0.458465	-2.83407	0.00459593	0.0394829
WBGene00000112	384.763	-0.439822	0.155224	-2.83347	0.00460454	0.0395311
WBGene00006465	512.795	0.401901	0.141856	2.83316	0.00460909	0.0395443
WBGene00020228	5.33511	4.60296	1.62593	2.83098	0.00464059	0.0397886
WBGene00006599	119.799	0.764961	0.270332	2.82971	0.00465904	0.0399207
WBGene00014576	381.862	0.450122	0.159119	2.82885	0.00467162	0.0400024
WBGene00166849	5.32366	-4.15274	1.46818	-2.82849	0.00467679	0.0400207
WBGene00007750	246.537	-0.527264	0.186455	-2.82783	0.00468645	0.0400772
WBGene00000912	2153.09	-0.272375	0.0963289	-2.82755	0.00469052	0.0400859
WBGene00172022	9.64489	-2.85816	1.01093	-2.82725	0.00469499	0.0400981
WBGene00010113	111.985	0.753283	0.266509	2.82648	0.00470623	0.040168
WBGene00010067	364.585	-0.532781	0.188581	-2.82522	0.00472485	0.0403007
WBGene00010184	743.267	0.378134	0.133865	2.82475	0.00473177	0.0403336
WBGene00023323	584.254	-0.395458	0.14009	-2.82288	0.00475938	0.0405426
WBGene00017731	205.183	-0.580645	0.205734	-2.82231	0.00476795	0.0405893
WBGene00013729	3816.16	0.247883	0.0878453	2.82181	0.00477535	0.040626
WBGene00019266	2158.23	-0.270341	0.0958464	-2.82056	0.00479398	0.0407582
WBGene00016264	264.132	-0.527359	0.187019	-2.81982	0.00480508	0.0408261
WBGene00020900	12.4457	-2.41749	0.858343	-2.81646	0.00485562	0.0412288
WBGene00172350	17.6944	-2.2394	0.795947	-2.8135	0.00490053	0.0415833
WBGene00003404	105.336	0.772871	0.274741	2.81309	0.00490679	0.0416096
WBGene00044056	312.557	-0.471626	0.167679	-2.81267	0.00491325	0.0416375
WBGene00015590	596.294	-0.396445	0.140977	-2.81213	0.00492149	0.0416589
WBGene00235158	92367.3	-0.24255	0.0862528	-2.81209	0.00492212	0.0416589
WBGene00013248	1791.4	-0.281993	0.100289	-2.8118	0.00492659	0.0416699
WBGene00001177	264.972	0.532327	0.189336	2.81154	0.00493042	0.0416755
WBGene00011495	46.837	1.14418	0.407178	2.81003	0.00495364	0.0418449
WBGene00166514	57.5875	-1.23459	0.439573	-2.80862	0.00497541	0.0420018
WBGene00001598	1762.82	0.282476	0.100666	2.80606	0.00501515	0.0423101
WBGene00004377	554.867	-0.465706	0.166036	-2.80484	0.00503408	0.0424425
WBGene00045319	24.6178	1.62318	0.578967	2.80357	0.00505395	0.0425828
WBGene00014505	101759	-0.244983	0.0874108	-2.80266	0.00506835	0.0426768
WBGene00016931	143.396	-0.737195	0.263126	-2.80167	0.00508381	0.0427795
WBGene00009252	69.7709	0.94272	0.336602	2.8007	0.00509918	0.0428814
WBGene00017401	78.3767	-0.874752	0.312819	-2.79635	0.00516839	0.0434357
WBGene00016948	594.125	0.371184	0.13279	2.79528	0.00518552	0.0435518
WBGene00014106	219.264	0.585148	0.209372	2.79478	0.00519345	0.0435905
WBGene00010392	29.4979	-1.41597	0.506767	-2.79412	0.00520412	0.0436522
WBGene00006911	127.989	0.702105	0.251361	2.79321	0.00521874	0.0437469
WBGene00000544	49.8594	-1.10105	0.394318	-2.79229	0.0052337	0.0438443
WBGene00000546	1333.17	0.334747	0.119905	2.79177	0.00524198	0.0438857
WBGene00044134	950.042	0.32662	0.117109	2.78903	0.00528667	0.0442317
WBGene00007165	5794.72	0.236629	0.0849681	2.78492	0.00535409	0.0447673
WBGene00017463	103.12	0.781894	0.280871	2.78382	0.00537227	0.0448907
WBGene00015549	5.11234	4.55746	1.63908	2.78049	0.00542763	0.0453059
WBGene00015837	16.2038	1.98472	0.71386	2.78026	0.00543146	0.0453059
WBGene00044161	24189.6	-0.243268	0.0874996	-2.78021	0.00543229	0.0453059
WBGene00013954	2209.91	-0.313908	0.112922	-2.77987	0.00543803	0.045325
WBGene00014958	339.641	-0.508097	0.182806	-2.77944	0.00544527	0.0453565
WBGene00197270	75.0748	-0.996832	0.359028	-2.77647	0.0054952	0.0457435
WBGene00000735	38.7409	-1.22919	0.442902	-2.77532	0.00551473	0.045877
WBGene00004441	117.897	0.777896	0.280359	2.77464	0.00552628	0.045944
WBGene00014033	658.829	-0.358838	0.129338	-2.77442	0.00553003	0.0459461
WBGene00001639	205.13	0.558853	0.201453	2.77411	0.00553535	0.0459612
WBGene00016344	85.308	-0.850123	0.306602	-2.77273	0.00555883	0.046098
WBGene00021479	161.689	0.663022	0.239114	2.77283	0.00555714	0.046098
WBGene00021667	1154.32	0.312838	0.112876	2.77151	0.00557977	0.0461883
WBGene00206362	2137.9	-0.287842	0.103851	-2.77168	0.00557679	0.0461883
WBGene00020471	54.6532	-1.04642	0.377569	-2.77148	0.00558026	0.0461883
WBGene00019636	126.963	-0.691052	0.24941	-2.77075	0.00559273	0.0462623
WBGene00015260	108.691	-0.737372	0.26636	-2.76833	0.0056345	0.0465163
WBGene00012381	11.9436	2.45092	0.885367	2.76825	0.00563583	0.0465163
WBGene00044976	204.479	-0.562629	0.203222	-2.76854	0.00563076	0.0465163
WBGene00014307	34.3371	1.32178	0.477496	2.76815	0.00563759	0.0465163
WBGene00015095	418.433	0.42667	0.154152	2.76786	0.0056426	0.0465285
WBGene00008041	121.815	0.705798	0.255087	2.76689	0.00565936	0.0466082
WBGene00018667	805.537	-0.361058	0.130487	-2.767	0.00565746	0.0466082
WBGene00016609	125.391	0.732782	0.26501	2.76511	0.00569036	0.0468342
WBGene00019079	376.259	0.464874	0.16831	2.76202	0.00574458	0.0472508
WBGene00004490	241.471	0.521854	0.188962	2.76169	0.00575025	0.0472678
WBGene00015478	132.851	-0.675259	0.244595	-2.76072	0.00576739	0.0473791
WBGene00010779	197.098	-0.574508	0.208125	-2.7604	0.0057731	0.0473964
WBGene00077732	341.244	0.456225	0.165302	2.75994	0.00578111	0.0474325
WBGene00000886	98.1248	0.787467	0.285433	2.75885	0.00580059	0.0475627
WBGene00011267	3172.16	-0.273639	0.0992675	-2.75659	0.00584083	0.0478628
WBGene00014001	16.9146	1.91115	0.693364	2.75635	0.00584507	0.0478677
WBGene00021560	602.943	0.366542	0.133051	2.7549	0.0058711	0.0480509
WBGene00022215	445.509	0.424187	0.154039	2.75376	0.00589149	0.0481878
WBGene00011893	47.5917	1.12264	0.40772	2.75345	0.00589708	0.0482035
WBGene00001335	121.206	-0.701348	0.254811	-2.75242	0.00591563	0.0483251
WBGene00011819	1791.87	0.27929	0.101489	2.75192	0.00592468	0.048339
WBGene00011263	68.1319	0.924058	0.335769	2.75207	0.00592207	0.048339
WBGene00004419	193.951	0.57685	0.209681	2.75109	0.00593975	0.0484018
WBGene00007658	8.00224	3.15476	1.14665	2.75127	0.00593647	0.0484018
WBGene00001189	157.837	-0.709866	0.258066	-2.75071	0.0059466	0.0484276
WBGene00010812	272.423	0.523558	0.19051	2.7482	0.0059924	0.0487704
WBGene00007153	12.7484	2.30645	0.839403	2.74773	0.00600096	0.0488098
WBGene00002163	44.5897	1.1358	0.413407	2.74742	0.00600662	0.0488256
WBGene00021664	417.669	-0.413846	0.150707	-2.74604	0.00603199	0.0490015
WBGene00009005	54.3867	-1.08109	0.393751	-2.74563	0.00603948	0.0490321
WBGene00003438	5.52378	-4.11843	1.50041	-2.74488	0.00605338	0.0491145
WBGene00013847	105.017	-0.784604	0.28589	-2.74443	0.00606168	0.0491516
WBGene00077646	361.849	-0.436021	0.159093	-2.74066	0.00613151	0.0496872
WBGene00014955	435.42	0.41724	0.152331	2.73904	0.00616183	0.0499021
WBGene00001131	1148.7	-0.344944	0.125981	-2.73806	0.00618026	0.0500205
WBGene00219922	31.1717	-1.37102	0.501002	-2.73655	0.00620863	0.0502192
WBGene00044705	451.821	-0.410026	0.149923	-2.73492	0.00623963	0.0504389
WBGene00236806	63.4389	1.01225	0.370346	2.73325	0.00627127	0.0506635
WBGene00020035	1200.92	0.294168	0.107636	2.73299	0.00627614	0.0506717
WBGene00013653	178.591	-0.583963	0.213709	-2.73251	0.00628534	0.0507149
WBGene00219756	5252.3	-0.256079	0.0938092	-2.72979	0.00633749	0.0511043
WBGene00000114	242.356	0.569055	0.208483	2.7295	0.00634299	0.0511173
WBGene00006651	15.2685	2.08194	0.76328	2.72763	0.00637914	0.0513771
WBGene00206497	25246.1	-0.547533	0.200768	-2.72719	0.0063876	0.0514137
WBGene00016078	239.929	-0.512151	0.187813	-2.72692	0.00639286	0.0514246
WBGene00019537	229.779	0.536195	0.196647	2.72668	0.00639744	0.0514299
WBGene00020817	1844.24	0.291721	0.107	2.72637	0.00640349	0.0514471
WBGene00017751	158.178	0.631448	0.231685	2.72546	0.00642116	0.0515576
WBGene00235355	475.335	-0.410587	0.150829	-2.72219	0.00648499	0.0520383
WBGene00003156	1025.11	0.316262	0.1164	2.71702	0.00658726	0.0528267
WBGene00018099	454.287	0.436711	0.160777	2.71626	0.00660247	0.0529164
WBGene00198725	607.204	-0.383295	0.141159	-2.71535	0.00662051	0.0530287
WBGene00017303	251.658	-0.500459	0.18436	-2.71457	0.00663615	0.0531216
WBGene00016005	32.7882	-1.33285	0.491386	-2.71243	0.00667911	0.0534328
WBGene00019739	987.268	-0.319915	0.117954	-2.7122	0.00668379	0.0534378
WBGene00022696	18.2517	1.86881	0.689131	2.71183	0.00669126	0.053465
WBGene00016018	93.7894	-0.774801	0.286064	-2.70849	0.00675903	0.0539737
WBGene00006646	308.12	0.466699	0.172351	2.70785	0.00677216	0.0540457
WBGene00050934	128.789	-0.66941	0.247358	-2.70624	0.00680506	0.0542753
WBGene00000222	281.583	-0.486916	0.180038	-2.70452	0.00684037	0.0545239
WBGene00017251	114.779	-0.735231	0.271937	-2.70368	0.00685754	0.0546276
WBGene00196872	51.6821	-1.03701	0.384248	-2.6988	0.00695894	0.0553682
WBGene00015136	138.842	0.673799	0.24966	2.69886	0.00695768	0.0553682
WBGene00016230	309.609	0.480536	0.17826	2.69571	0.00702397	0.0558518
WBGene00171134	11.8741	-2.2573	0.837666	-2.69474	0.00704426	0.0559793
WBGene00012964	366.497	0.430613	0.159877	2.69339	0.00707287	0.0561727
WBGene00018874	5.95129	3.9212	1.45722	2.69088	0.0071263	0.0565628
WBGene00011967	235.972	0.530502	0.197249	2.68951	0.00715577	0.0567625
WBGene00173787	12.4576	-2.21212	0.823116	-2.6875	0.00719898	0.0570708
WBGene00019721	26.8379	-1.54399	0.574642	-2.68687	0.00721246	0.0570744
WBGene00011021	8.95692	-2.77778	1.03374	-2.68711	0.00720733	0.0570744
WBGene00017724	306.156	0.481393	0.17916	2.68694	0.00721103	0.0570744
WBGene00010266	25.0411	-1.50274	0.559453	-2.68608	0.00722953	0.0571751
WBGene00165537	60.1242	-1.00084	0.372783	-2.68477	0.00725804	0.0573386
WBGene00001831	1774.93	0.266657	0.0993386	2.68432	0.00726766	0.0573386
WBGene00198071	2900.25	-1.1278	0.420137	-2.68435	0.00726705	0.0573386
WBGene00201858	65.5325	-0.970461	0.361494	-2.68458	0.00726208	0.0573386
WBGene00021495	5.0839	4.43241	1.65163	2.68366	0.00728209	0.057418
WBGene00016402	421.099	0.404457	0.150731	2.6833	0.00728986	0.0574448
WBGene00021034	960.901	-0.312539	0.116523	-2.6822	0.00731389	0.0575997
WBGene00016565	2984.71	-0.259386	0.0967443	-2.68115	0.00733697	0.0577468
WBGene00004435	198.897	0.557987	0.208161	2.68055	0.00735007	0.0578153
WBGene00007179	44.3506	-1.30609	0.487319	-2.68015	0.00735892	0.0578503
WBGene00012731	99.7687	-0.743031	0.277393	-2.67862	0.00739252	0.0580796
WBGene00010457	60.6314	0.974434	0.363889	2.67783	0.0074101	0.058183
WBGene00011804	837.506	-0.329114	0.123011	-2.67549	0.00746197	0.0585553
WBGene00020364	6.56543	3.53185	1.32052	2.6746	0.00748194	0.058677
WBGene00008476	267.772	0.501767	0.187652	2.67392	0.00749695	0.0587596
WBGene00009804	14.817	2.03211	0.760121	2.67341	0.00750853	0.0588153
WBGene00004703	445.319	0.39685	0.148494	2.67249	0.00752903	0.0589408
WBGene00008226	872.421	-0.319059	0.119507	-2.66979	0.0075899	0.059382
WBGene00220130	25.6743	-1.44764	0.542284	-2.66952	0.00759598	0.0593942
WBGene00006446	609.445	0.352817	0.132529	2.66218	0.00776355	0.0606683
WBGene00019413	55.92	-0.999864	0.375727	-2.66114	0.0077876	0.0608201
WBGene00015885	494.42	-0.412186	0.154913	-2.66076	0.00779654	0.0608537
WBGene00170124	32.343	-1.70551	0.641153	-2.66006	0.0078126	0.0609429
WBGene00017941	178.79	-0.603156	0.226825	-2.65912	0.00783442	0.0610407
WBGene00020496	551.557	-0.381735	0.143552	-2.65921	0.00783238	0.0610407
WBGene00044757	4.82766	4.35082	1.63739	2.65717	0.00787991	0.0613587
WBGene00017070	676.402	0.339937	0.127971	2.65635	0.00789917	0.0614723
WBGene00018238	272.889	-0.504326	0.189973	-2.65473	0.00793725	0.0617321
WBGene00021213	160.967	0.607048	0.228903	2.65199	0.00800184	0.0621977
WBGene00050903	4023.42	-0.25704	0.0970741	-2.64788	0.0080999	0.0629226
WBGene00020821	1599.67	0.273695	0.103515	2.64401	0.00819307	0.0636088
WBGene00021387	571.239	-0.358822	0.135806	-2.64216	0.00823801	0.06392
WBGene00197755	51.5871	1.27621	0.483134	2.64152	0.00825342	0.063982
WBGene00220002	29.2684	-1.38458	0.524177	-2.64143	0.00825574	0.063982
WBGene00015324	266.027	0.52176	0.197565	2.64095	0.00826737	0.0640343
WBGene00002246	2100.29	0.256414	0.0971069	2.64053	0.00827767	0.0640764
WBGene00013634	13.2648	-2.37145	0.898343	-2.6398	0.00829545	0.0641762
WBGene00010848	133.432	0.65291	0.247573	2.63725	0.00835821	0.0646237
WBGene00011049	17018.2	-0.205874	0.0780789	-2.63675	0.00837056	0.0646811
WBGene00220218	159.122	-0.600994	0.228134	-2.63439	0.00842882	0.065093
WBGene00045056	3004.51	-0.239839	0.0910787	-2.63331	0.00845566	0.0652282
WBGene00018423	734.864	0.359003	0.136333	2.63329	0.00845624	0.0652282
WBGene00021476	746.445	0.353305	0.134187	2.63293	0.0084651	0.0652463
WBGene00017834	26.8472	1.43338	0.544433	2.6328	0.00846851	0.0652463
WBGene00016299	4568.89	-0.249151	0.0946453	-2.63247	0.00847658	0.0652702
WBGene00022178	61.447	-0.976704	0.371088	-2.632	0.00848843	0.0653231
WBGene00012058	24.7056	1.47462	0.56033	2.6317	0.00849591	0.0653425
WBGene00201453	50.588	-1.02007	0.387787	-2.63049	0.00852629	0.0655378
WBGene00011100	7.96713	3.20278	1.21773	2.63012	0.00853539	0.0655694
WBGene00004798	212.607	-0.54101	0.205756	-2.62938	0.00855412	0.0656057
WBGene00006055	203.464	-0.543811	0.206824	-2.62934	0.00855509	0.0656057
WBGene00012029	358.327	0.430083	0.163568	2.62938	0.00855411	0.0656057
WBGene00017729	15897.3	-0.206306	0.0784967	-2.62821	0.00858352	0.0657853
WBGene00022557	227.831	0.515164	0.196128	2.62667	0.0086225	0.0660455
WBGene00015579	174.803	0.572174	0.217877	2.62614	0.00863603	0.0661046
WBGene00022265	112.865	0.716527	0.272862	2.62597	0.00864028	0.0661046
WBGene00022542	79.3113	0.860153	0.327595	2.62566	0.00864818	0.0661266
WBGene00013323	586.116	-0.395776	0.15075	-2.62538	0.00865516	0.0661416
WBGene00022017	82.661	-0.857457	0.326687	-2.6247	0.00867242	0.0662349
WBGene00009276	459.418	0.389843	0.14856	2.62416	0.00868642	0.0662802
WBGene00012726	5.62705	4.03034	1.53591	2.62408	0.00868844	0.0662802
WBGene00201863	20.9783	-1.6056	0.612599	-2.62096	0.00876826	0.0668504
WBGene00012970	89.7682	-0.777506	0.296752	-2.62006	0.00879153	0.0669889
WBGene00022532	183.927	-0.603848	0.230657	-2.61795	0.00884607	0.0673654
WBGene00174825	16.5423	-1.83621	0.701533	-2.61743	0.00885957	0.0674292
WBGene00014615	2985.06	-0.243963	0.0932569	-2.61603	0.00889593	0.0676667
WBGene00014663	14764.4	-0.220442	0.0843141	-2.61453	0.00893496	0.0679243
WBGene00007523	3366.44	-0.230653	0.0883402	-2.61096	0.00902874	0.0685976
WBGene00013563	727.888	-0.331624	0.12705	-2.61018	0.00904944	0.0687151
WBGene00013609	4.62368	4.16847	1.5972	2.60986	0.00905789	0.0687395
WBGene00045277	639.524	-0.346139	0.132697	-2.60849	0.00909424	0.0689755
WBGene00018223	2946.7	-0.262759	0.100754	-2.60793	0.0091091	0.0690485
WBGene00197992	98.9589	-0.762234	0.29254	-2.60557	0.00917202	0.0694649
WBGene00021278	449.91	-0.450201	0.172793	-2.60544	0.00917567	0.0694649
WBGene00021710	158.197	-0.586807	0.225254	-2.60508	0.00918519	0.0694649
WBGene00043534	1825.51	0.290617	0.111551	2.60525	0.00918064	0.0694649
WBGene00008580	387.146	0.421552	0.162025	2.60177	0.00927453	0.07006
WBGene00198933	33.049	-1.26098	0.484645	-2.60186	0.00927192	0.07006
WBGene00015689	10.119	-2.59667	0.999194	-2.59877	0.0093559	0.0706341
WBGene00016420	8.48583	2.97232	1.14525	2.59535	0.00944945	0.0712585
WBGene00018045	226.392	0.517536	0.199395	2.59553	0.00944441	0.0712585
WBGene00002088	2776.03	0.236432	0.0911483	2.59393	0.00948863	0.0715129
WBGene00009296	91.8727	0.752967	0.290417	2.59271	0.00952227	0.0717254
WBGene00019372	36.5704	-1.45752	0.562767	-2.58991	0.00960014	0.0722705
WBGene00005187	14.573	1.93574	0.747586	2.58932	0.00961663	0.0723531
WBGene00005226	62.7208	0.925235	0.357492	2.58813	0.00964988	0.0725618
WBGene00000482	121.406	-0.683476	0.264391	-2.5851	0.0097351	0.0731608
WBGene00003674	464.295	-0.377544	0.146106	-2.58403	0.00976524	0.0733453
WBGene00018862	1636.44	-0.286317	0.110813	-2.58378	0.00977242	0.0733573
WBGene00003517	55.4017	-0.965805	0.373923	-2.5829	0.00979736	0.0735025
WBGene00007644	164.738	0.58079	0.2249	2.58244	0.00981045	0.0735588
WBGene00006922	227.304	-0.535728	0.207492	-2.58192	0.00982528	0.073628
WBGene00019184	85.237	-0.7998	0.309811	-2.58158	0.00983498	0.0736587
WBGene00219748	59199.6	1.05008	0.406818	2.5812	0.0098457	0.0736596
WBGene00015200	222.729	-0.502571	0.194706	-2.58118	0.00984631	0.0736596
WBGene00022110	346.041	-0.424516	0.164573	-2.5795	0.00989427	0.0739445
WBGene00022868	20.1337	1.66631	0.645994	2.57945	0.00989564	0.0739445
WBGene00012866	1389.94	-0.324638	0.126111	-2.57423	0.0100463	0.0750079
WBGene00000184	190.002	0.559696	0.217432	2.57413	0.0100494	0.0750079
WBGene00017934	118.39	0.671383	0.260871	2.57362	0.0100641	0.0750323
WBGene00003480	1075.5	0.325868	0.12661	2.57379	0.010059	0.0750323
WBGene00010456	10.4184	2.70942	1.05301	2.57303	0.0100812	0.0751176
WBGene00004434	116.941	0.667383	0.259525	2.57156	0.0101243	0.0753958
WBGene00017161	698.104	0.324982	0.126417	2.57072	0.0101488	0.0755353
WBGene00220224	5.76382	-3.62848	1.41158	-2.57051	0.0101549	0.0755382
WBGene00008353	1247.83	0.293032	0.114013	2.57016	0.0101653	0.0755725
WBGene00001234	619.558	0.336301	0.130936	2.56844	0.0102158	0.0758621
WBGene00003699	4.843	3.99932	1.55706	2.56851	0.0102136	0.0758621
WBGene00001864	163.552	0.573639	0.223573	2.56579	0.0102943	0.0764019
WBGene00017734	152.652	0.592568	0.231119	2.56391	0.0103501	0.0767727
WBGene00019720	8.4928	2.76152	1.07842	2.56071	0.0104458	0.0774391
WBGene00001468	59.1556	-0.952278	0.371985	-2.55999	0.0104675	0.0775562
WBGene00018955	149.148	0.720152	0.281354	2.55959	0.0104796	0.0776018
WBGene00001368	161.887	0.585753	0.228974	2.55817	0.0105226	0.0778766
WBGene00022339	7931.08	0.255609	0.0999595	2.55712	0.0105542	0.0780666
WBGene00016061	63.8739	-0.896818	0.35076	-2.55678	0.0105645	0.0780985
WBGene00015598	68.4232	0.865143	0.339162	2.55083	0.0107468	0.0794016
WBGene00271744	91.2388	-0.748036	0.293333	-2.55012	0.0107686	0.0794733
WBGene00006915	9.41585	2.5085	0.983673	2.55013	0.0107682	0.0794733
WBGene00020018	266.13	-0.45855	0.179873	-2.5493	0.010794	0.0796167
WBGene00001981	198.258	0.555203	0.217816	2.54895	0.0108047	0.0796502
WBGene00219824	14.9526	1.85945	0.730096	2.54685	0.01087	0.080087
WBGene00304183	97.1982	-0.723478	0.284109	-2.54648	0.0108815	0.0801267
WBGene00044811	70.7795	-0.866669	0.340378	-2.54619	0.0108906	0.0801486
WBGene00194679	65.9977	-0.874045	0.343334	-2.54576	0.0109041	0.0801589
WBGene00007850	172.459	-0.576034	0.226263	-2.54586	0.0109009	0.0801589
WBGene00000728	93.432	-0.738531	0.290211	-2.54481	0.0109338	0.080332
WBGene00007743	4.78691	3.97991	1.56418	2.5444	0.0109465	0.0803805
WBGene00022211	1086.49	-0.288825	0.113572	-2.5431	0.0109874	0.0806356
WBGene00018302	413.706	0.394309	0.155264	2.5396	0.0110979	0.0814014
WBGene00022145	96.4591	-0.759718	0.299606	-2.53572	0.0112215	0.0822618
WBGene00007771	1011.06	-0.31795	0.125498	-2.53351	0.0112925	0.0826902
WBGene00013495	33.7149	1.23581	0.487749	2.5337	0.0112864	0.0826902
WBGene00008905	16.6481	1.78712	0.705614	2.53271	0.0113183	0.0828332
WBGene00001459	1731.26	-0.278015	0.109852	-2.53081	0.0113799	0.0832373
WBGene00001859	9957.42	-0.226377	0.0894811	-2.52988	0.01141	0.0832721
WBGene00004062	8.14527	2.912	1.15095	2.53009	0.0114035	0.0832721
WBGene00015593	11.6524	2.12628	0.840358	2.53021	0.0113996	0.0832721
WBGene00019335	132.559	-0.658108	0.260114	-2.53007	0.0114038	0.0832721
WBGene00008071	53.0005	-0.947239	0.374563	-2.52892	0.0114415	0.0834558
WBGene00014130	10866.8	-0.226759	0.0896733	-2.52872	0.0114479	0.0834561
WBGene00006986	125.607	0.646587	0.255903	2.52669	0.0115144	0.0838942
WBGene00016551	104.125	-0.688652	0.272675	-2.52554	0.011552	0.0841215
WBGene00022375	75.662	0.864113	0.342189	2.52525	0.0115616	0.0841447
WBGene00021677	320.775	0.422922	0.167558	2.52404	0.0116016	0.0843893
WBGene00019574	87.7632	-0.747379	0.296254	-2.52276	0.0116438	0.084649
WBGene00007615	1387.36	0.269304	0.106805	2.52145	0.0116872	0.0849183
WBGene00045077	7129.48	-0.212309	0.0842182	-2.52094	0.011704	0.0849465
WBGene00018200	6.40954	3.39477	1.34654	2.52111	0.0116984	0.0849465
WBGene00002047	2637.59	0.237223	0.0941299	2.52016	0.0117301	0.0850883
WBGene00022089	243.856	0.486333	0.193004	2.5198	0.011742	0.0851282
WBGene00044319	136.571	0.608745	0.241723	2.51836	0.0117903	0.0854311
WBGene00013666	2753.28	-0.238095	0.0945581	-2.51798	0.0118031	0.0854762
WBGene00003968	27.3032	1.3402	0.532628	2.5162	0.0118629	0.0858621
WBGene00017252	208.185	-0.504422	0.200529	-2.51546	0.0118876	0.0859936
WBGene00020679	328.799	-0.416499	0.165599	-2.51511	0.0118996	0.0860334
WBGene00000474	292.453	0.437212	0.173944	2.51353	0.0119531	0.0863724
WBGene00008624	233.462	-0.478734	0.190563	-2.51221	0.0119978	0.086553
WBGene00012893	10.2393	-2.33208	0.928165	-2.51257	0.0119855	0.086553
WBGene00013539	18.6543	-1.66784	0.663893	-2.51221	0.0119978	0.086553
WBGene00004428	1225.83	0.278531	0.111037	2.50846	0.012126	0.0873676
WBGene00022834	1957.16	-0.251555	0.100288	-2.50832	0.0121307	0.0873676
WBGene00004737	4031.94	0.275163	0.1097	2.50832	0.0121305	0.0873676
WBGene00001329	90.4477	-0.727646	0.290122	-2.50807	0.0121392	0.0873812
WBGene00021812	261.124	0.462417	0.18469	2.50375	0.0122886	0.0884076
WBGene00022508	972.805	-0.296243	0.11834	-2.50333	0.0123032	0.0884649
WBGene00009515	16.7437	1.71671	0.686702	2.49994	0.0124213	0.0892652
WBGene00021859	27.7498	1.37596	0.551023	2.4971	0.0125212	0.0898964
WBGene00002064	561.835	0.371201	0.148655	2.49706	0.0125228	0.0898964
WBGene00011386	21.2236	1.5451	0.618966	2.49626	0.012551	0.090049
WBGene00200427	9.68366	-2.24884	0.901033	-2.49585	0.0125655	0.0901045
WBGene00022983	121.399	-0.632868	0.253667	-2.49488	0.0126001	0.0903028
WBGene00006967	126.409	-0.631696	0.253334	-2.49353	0.0126479	0.0904979
WBGene00002182	112.637	0.66941	0.268417	2.49392	0.0126343	0.0904979
WBGene00044567	129.814	0.636261	0.255155	2.49362	0.0126447	0.0904979
WBGene00000081	3718.59	-0.24308	0.0975632	-2.49151	0.0127201	0.0909647
WBGene00077756	4064.39	-0.215519	0.0865695	-2.48954	0.0127907	0.0913702
WBGene00009511	29946.9	-0.193291	0.077639	-2.48961	0.0127884	0.0913702
WBGene00020782	224.191	-0.482477	0.193864	-2.48874	0.0128196	0.0915264
WBGene00010066	285.605	-0.500239	0.20104	-2.48825	0.0128373	0.0916033
WBGene00003153	1149.91	-0.305662	0.122937	-2.48633	0.0129068	0.092049
WBGene00017461	256.14	0.463529	0.186536	2.48492	0.012958	0.0923641
WBGene00013289	217.945	-0.495722	0.199557	-2.48411	0.0129877	0.0925257
WBGene00015487	571.092	0.374662	0.150909	2.4827	0.0130392	0.0927996
WBGene00006364	217.627	0.49162	0.198021	2.48267	0.0130402	0.0927996
WBGene00009730	53.7844	-0.968475	0.390149	-2.48232	0.0130531	0.0928405
WBGene00000867	360.728	0.403102	0.162412	2.48197	0.0130658	0.092881
WBGene00007431	7.40325	2.90138	1.16911	2.48169	0.0130759	0.0929028
WBGene00044200	13723.4	-0.207502	0.0836221	-2.48143	0.0130857	0.0929216
WBGene00019719	224.255	0.493667	0.198975	2.48105	0.0130998	0.0929716
WBGene00045550	26.258	-1.44027	0.580882	-2.47946	0.0131583	0.0933363
WBGene00044807	7.25749	2.78988	1.12569	2.47838	0.0131981	0.0935687
WBGene00044504	1095.46	0.27766	0.112115	2.47657	0.0132653	0.0939942
WBGene00001855	736.548	0.326324	0.131815	2.47562	0.0133007	0.0941941
WBGene00044660	179.325	-0.541714	0.218961	-2.47402	0.0133601	0.0945637
WBGene00007071	43.7021	1.12285	0.45419	2.47221	0.0134281	0.0949941
WBGene00011716	97.2423	0.804796	0.325621	2.47157	0.0134519	0.0951115
WBGene00019788	88.8343	-0.751671	0.304216	-2.47085	0.0134794	0.0952546
WBGene00000592	737.749	0.323385	0.131007	2.46844	0.0135702	0.0958133
WBGene00017911	449.1	0.370567	0.150126	2.46837	0.0135731	0.0958133
WBGene00010734	2894.39	-0.226986	0.0920478	-2.46595	0.0136649	0.0963439
WBGene00006077	25.5811	1.36417	0.553233	2.46581	0.0136702	0.0963439
WBGene00044169	53.1873	-0.997028	0.404286	-2.46614	0.0136576	0.0963439
WBGene00007140	35.0151	1.16775	0.47372	2.46505	0.0136993	0.0964969
WBGene00002274	9.32943	2.4076	0.977291	2.46354	0.0137573	0.0968464
WBGene00022012	108.087	-0.727203	0.295206	-2.46337	0.0137636	0.0968464
WBGene00003999	5.5613	3.74139	1.51939	2.46243	0.0137998	0.0970486
WBGene00010508	30.6801	1.22983	0.499548	2.46189	0.0138207	0.0971437
WBGene00007732	197.502	0.506799	0.205929	2.46103	0.0138539	0.0973027
WBGene00077728	104.91	-0.68972	0.280269	-2.46092	0.0138581	0.0973027
WBGene00009008	73.6596	0.818811	0.333232	2.45718	0.0140033	0.0982702
WBGene00019353	390.505	0.383833	0.156229	2.45686	0.0140156	0.0983036
WBGene00018645	5.52161	3.57368	1.45495	2.45622	0.0140407	0.098375
WBGene00000294	192.11	-0.506191	0.206081	-2.45627	0.0140389	0.098375
WBGene00016469	286.234	-0.43739	0.178145	-2.45525	0.0140787	0.0985887
WBGene00201096	592.309	-1.23793	0.504244	-2.45503	0.0140873	0.098596
WBGene00011575	46.7711	1.11401	0.45395	2.45405	0.0141258	0.0988127
WBGene00020579	14.4299	1.94851	0.794062	2.45384	0.0141338	0.0988164
WBGene00007685	24.6336	1.38645	0.565163	2.45319	0.0141596	0.0989441
WBGene00017121	189.755	0.52556	0.214298	2.45247	0.0141879	0.0990892
WBGene00004424	183.645	0.519342	0.211883	2.45108	0.0142428	0.0994198
WBGene00236807	137.912	0.664655	0.27123	2.45052	0.0142651	0.0995223
WBGene00009223	247.836	0.459001	0.187338	2.45012	0.0142808	0.0995794
WBGene00004700	801.374	-0.303265	0.123815	-2.44933	0.014312	0.0996912
WBGene00016490	407.351	0.375387	0.15325	2.44951	0.0143052	0.0996912
WBGene00000933	279.903	0.431587	0.176247	2.44877	0.0143346	0.0997957
WBGene00020407	230.193	-0.507727	0.207366	-2.44846	0.0143466	0.0998265
WBGene00019816	4667.23	-0.223817	0.091426	-2.44807	0.0143623	0.0998829
WBGene00007281	267.128	0.445848	0.182166	2.44749	0.0143856	0.0999917
WBGene00164985	2046.76	0.236421	0.09664	2.4464	0.0144289	0.100187
WBGene00019492	7.31865	2.94533	1.20386	2.44658	0.0144218	0.100187
WBGene00010436	191.25	0.516133	0.211019	2.44591	0.0144488	0.100272
WBGene00022129	1545.42	-0.288076	0.117821	-2.44504	0.0144836	0.100451
WBGene00020220	103.004	-0.67337	0.27542	-2.44488	0.0144899	0.100451
WBGene00007558	5.16294	3.6791	1.50535	2.44402	0.0145245	0.100638
WBGene00018455	699.865	-0.309027	0.126468	-2.44352	0.0145449	0.100726
WBGene00018803	35893.3	-0.189852	0.0777034	-2.44329	0.0145541	0.100737
WBGene00004508	1026.89	0.278691	0.11413	2.44186	0.0146117	0.101082
WBGene00014063	346.376	-0.41551	0.170255	-2.44052	0.0146663	0.101406
WBGene00235359	12.5612	-2.3343	0.956877	-2.4395	0.0147076	0.101585
WBGene00002208	7.34738	-3.63489	1.48995	-2.43961	0.0147033	0.101585
WBGene00009231	42.147	1.047	0.429262	2.43907	0.014725	0.101652
WBGene00000868	381.653	0.380767	0.156227	2.43727	0.0147986	0.102107
WBGene00007951	59.6115	0.866378	0.355576	2.43655	0.0148281	0.102203
WBGene00012564	345.809	-0.409945	0.168241	-2.43665	0.0148239	0.102203
WBGene00271801	4.62018	3.87357	1.58992	2.43633	0.014837	0.10221
WBGene00172173	26.3268	-1.41203	0.579708	-2.43577	0.0148602	0.10229
WBGene00019513	159.577	-0.58281	0.239281	-2.43567	0.0148641	0.10229
WBGene00018354	17.2942	1.65779	0.680795	2.43508	0.0148884	0.102403
WBGene00020170	138.06	-0.610142	0.25059	-2.43482	0.014899	0.102423
WBGene00303009	220.001	0.49142	0.201854	2.43453	0.0149112	0.102453
WBGene00001577	15.652	1.75733	0.722013	2.43394	0.0149356	0.102474
WBGene00004089	461.156	-0.362045	0.148744	-2.43402	0.0149322	0.102474
WBGene00019316	133.174	-0.623224	0.256061	-2.43389	0.0149376	0.102474
WBGene00001666	714.661	0.307101	0.126201	2.43343	0.0149567	0.102551
WBGene00015137	37.9648	-1.14201	0.469546	-2.43216	0.0150089	0.102856
WBGene00305996	399.384	-0.486329	0.200026	-2.43133	0.0150434	0.103038
WBGene00003963	111.049	0.658186	0.270748	2.43099	0.0150576	0.103082
WBGene00171049	6.55555	-3.30154	1.35824	-2.43075	0.0150676	0.103097
WBGene00011721	30.8877	-1.51629	0.624297	-2.42879	0.0151492	0.103601
WBGene00007807	7.27053	2.74116	1.12879	2.42841	0.0151653	0.103657
WBGene00011194	265.706	0.439345	0.180952	2.42797	0.0151836	0.103728
WBGene00044045	181.668	-0.523674	0.215906	-2.42547	0.0152884	0.10439
WBGene00012817	133.229	-0.58912	0.242952	-2.42484	0.0153152	0.104519
WBGene00007660	31.145	1.20685	0.497822	2.42426	0.0153396	0.104631
WBGene00002032	3148.17	0.232598	0.096013	2.42257	0.0154112	0.104712
WBGene00014136	5.27633	3.61877	1.49372	2.42266	0.0154075	0.104712
WBGene00010712	91.6379	0.712655	0.294185	2.42247	0.0154153	0.104712
WBGene00010528	107.536	-0.648716	0.267657	-2.42368	0.0153641	0.104712
WBGene00220097	17.5018	-1.61705	0.66733	-2.42317	0.0153859	0.104712
WBGene00021458	477.748	-0.367581	0.151721	-2.42275	0.0154035	0.104712
WBGene00219343	34.2415	-1.1528	0.475865	-2.42255	0.0154122	0.104712
WBGene00010458	230.271	0.475874	0.19639	2.42311	0.0153881	0.104712
WBGene00021408	7.06383	2.73454	1.12896	2.42217	0.0154281	0.104745
WBGene00167773	13.9905	-1.99864	0.825326	-2.42164	0.0154508	0.104845
WBGene00002173	16.2601	1.72295	0.711684	2.42094	0.0154804	0.104992
WBGene00219931	39.3517	-1.0598	0.437815	-2.42066	0.0154922	0.105018
WBGene00006640	2446.8	0.252615	0.104424	2.41914	0.0155572	0.105404
WBGene00022598	790.718	0.296973	0.122793	2.41848	0.0155853	0.105442
WBGene00002016	12.2781	1.95654	0.808979	2.41853	0.0155835	0.105442
WBGene00015766	246.659	0.466395	0.192849	2.41845	0.0155868	0.105442
WBGene00001613	102.216	0.68681	0.284054	2.41788	0.015611	0.105528
WBGene00011844	15.766	1.70016	0.70319	2.41778	0.0156156	0.105528
WBGene00006519	304.475	0.423758	0.175282	2.41757	0.0156245	0.105533
WBGene00003903	3493.97	0.214392	0.0887259	2.41634	0.0156776	0.105729
WBGene00017909	31.1045	1.19319	0.493776	2.41646	0.0156724	0.105729
WBGene00021969	42.7261	-1.00181	0.41458	-2.41644	0.0156733	0.105729
WBGene00013602	153.947	0.581806	0.240812	2.41601	0.0156916	0.105769
WBGene00196827	134.133	-0.648022	0.268248	-2.41576	0.0157025	0.105789
WBGene00009067	56.1475	0.884299	0.366086	2.41555	0.0157114	0.105795
WBGene00000275	1635.26	0.247921	0.102689	2.41429	0.0157658	0.105998
WBGene00019804	31.9301	1.20266	0.49814	2.4143	0.0157653	0.105998
WBGene00015111	3182.53	0.221545	0.0917586	2.41443	0.0157599	0.105998
WBGene00003914	2244.26	0.253396	0.10497	2.41398	0.0157792	0.106034
WBGene00219660	349.94	-0.397352	0.164725	-2.41221	0.0158559	0.106495
WBGene00015386	20.0063	-1.48609	0.616702	-2.40973	0.0159643	0.107113
WBGene00013592	77.7059	0.763274	0.316729	2.40987	0.0159584	0.107113
WBGene00021132	327.322	0.399589	0.165952	2.40786	0.0160464	0.107609
WBGene00012066	17.3138	-1.59824	0.6639	-2.40735	0.0160689	0.107705
WBGene00016286	10.2484	-2.09454	0.870699	-2.40559	0.0161464	0.10817
WBGene00169055	22.296	-1.75323	0.72888	-2.40537	0.016156	0.108178
WBGene00001166	592.243	-0.320775	0.133476	-2.40325	0.0162502	0.108699
WBGene00000786	18.3633	1.56037	0.649265	2.40329	0.0162485	0.108699
WBGene00008093	17.4846	1.6408	0.682916	2.40264	0.016277	0.108822
WBGene00206532	152.819	-0.569712	0.237332	-2.40049	0.0163731	0.109409
WBGene00003421	1285.24	0.261084	0.108881	2.3979	0.0164895	0.110131
WBGene00012911	523.512	0.337753	0.141	2.39542	0.0166014	0.110822
WBGene00018207	86.1353	0.726613	0.303608	2.39326	0.0166994	0.111419
WBGene00007355	126.545	0.614045	0.256607	2.39294	0.0167139	0.11146
WBGene00044128	53.2708	0.919108	0.384159	2.39252	0.0167333	0.111476
WBGene00007659	7.27727	2.83334	1.18424	2.39254	0.0167322	0.111476
WBGene00219312	12.1059	1.95968	0.819246	2.39206	0.0167543	0.111559
WBGene00017828	1620.67	-0.248949	0.10411	-2.3912	0.0167935	0.111764
WBGene00004056	2501.93	-0.251518	0.105202	-2.3908	0.0168116	0.111828
WBGene00007336	5.57683	3.35088	1.4019	2.39025	0.0168371	0.11194
WBGene00004887	186.625	-0.512308	0.214386	-2.38965	0.0168642	0.112065
WBGene00007136	338.052	-0.389265	0.16291	-2.38945	0.0168736	0.11207
WBGene00049972	5.62331	-3.09957	1.29732	-2.38921	0.0168845	0.112086
WBGene00009238	13.798	1.89822	0.794746	2.38845	0.0169194	0.112261
WBGene00004414	384.779	0.376557	0.157755	2.38698	0.0169874	0.112655
WBGene00010975	942.706	-0.290122	0.12163	-2.38528	0.0170662	0.113121
WBGene00012442	808.738	0.297789	0.124884	2.38453	0.0171011	0.113149
WBGene00017433	181.885	-0.516414	0.21656	-2.38462	0.0170968	0.113149
WBGene00009081	73.1062	0.772313	0.323853	2.38476	0.0170901	0.113149
WBGene00012003	5593.23	-0.221158	0.0927502	-2.38445	0.0171049	0.113149
WBGene00044360	108.877	-0.738535	0.309847	-2.38355	0.0171465	0.113367
WBGene00000813	704.681	0.302981	0.12718	2.38231	0.0172046	0.113694
WBGene00013561	232.652	-0.4521	0.18987	-2.3811	0.017261	0.113927
WBGene00018522	8.39319	2.59321	1.08904	2.3812	0.0172564	0.113927
WBGene00194784	12.5236	1.91767	0.805405	2.381	0.0172659	0.113927
WBGene00014989	330.243	-0.409757	0.172147	-2.38027	0.0173	0.114095
WBGene00020516	5.01287	3.63072	1.5269	2.37783	0.0174148	0.114795
WBGene00008663	32.5926	-1.17784	0.4959	-2.37516	0.0175415	0.115571
WBGene00304812	432.508	-0.365598	0.153971	-2.37446	0.0175747	0.115732
WBGene00009766	9.10486	-2.63305	1.10969	-2.37279	0.0176544	0.116199
WBGene00020227	15.5223	1.6922	0.713231	2.37259	0.0176641	0.116205
WBGene00011715	6.69798	2.96497	1.25013	2.37173	0.017705	0.116415
[truncated: 44,927 more rows]
